# Supplementary material for: pGlyco 2.0 enables precision N-glycoproteomics with comprehensive quality control and one-step mass spectrometry for intact glycopeptide identification
Source: Nat Commun. 2017 Sep 5;8:438. doi: 10.1038/s41467-017-00535-2 (PMC5585273; doi:10.1038/s41467-017-00535-2)
Supplement: Supplementary file 2 — Supplementary Data 1 [file 41467_2017_535_MOESM2_ESM.xlsx]

## Sheet: 1-StandardProteins
GlySpec	RT	PrecursorMH	Rank	Peptide	Mod	PeptideMH	Glycan	GlyID	GlyMass	GlySite	TotalScore	PepScore	GlyScore	MassDeviation	PPM	GlycanFDR	PeptideFDR	TotalFDR	Proteins	ProSite
01-HCD20+HCD40.4552.4552.3.0.dta	13.7776	2487.99	1	EEQYJSTYR	null	1189.51	3 4 0 0 0	53	1298.48	4	48.0053	38.8599	64.9894	0.00049	0.19747	2.18e-89	0	2.18e-89	sp|P01857|IGHG1_HUMAN	180
01-HCD20+HCD40.8104.8104.2.0.dta	23.7926	2456	1	EEQFJSTFR	null	1157.52	3 4 0 0 0	53	1298.48	4	55.193	49.2001	66.3227	-0.00198	-0.80566	1.94e-91	0	1.94e-91	sp|P01859|IGHG2_HUMAN	176
01-HCD20+HCD40.8109.8109.3.0.dta	23.8083	2456	1	EEQFJSTFR	null	1157.52	3 4 0 0 0	53	1298.48	4	44.1641	33.3203	64.3027	0.00115	0.46796	2.98e-88	0	2.98e-88	sp|P01859|IGHG2_HUMAN	176
01-HCD20+HCD40.4364.4364.3.0.dta	13.2426	2634.05	1	EEQYJSTYR	null	1189.51	3 4 0 0 1	87	1444.53	4	72.3976	44.5189	124.172	0.00136	0.51719	1.99e-172	0	1.99e-172	sp|P01857|IGHG1_HUMAN	180
01-HCD20+HCD40.4353.4353.2.0.dta	13.2111	2634.04	1	EEQYJSTYR	null	1189.51	3 4 0 0 1	87	1444.53	4	71.9703	48.7949	115.01	-0.0022	-0.83358	6.55e-160	0	6.55e-160	sp|P01857|IGHG1_HUMAN	180
01-HCD20+HCD40.4245.4245.3.0.dta	12.9024	2887.21	1	PREEQYJSTYR	null	1442.67	3 4 0 0 1	87	1444.53	6	40.3943	16.1024	85.5079	0.00578	2.00101	2.27e-118	0	2.27e-118	sp|P01857|IGHG1_HUMAN	180
01-HCD20+HCD40.7905.7905.2.0.dta	23.2079	2602.05	1	EEQFJSTFR	null	1157.52	3 4 0 0 1	87	1444.53	4	77.0168	43.9734	138.383	-0.00128	-0.49257	1.85e-192	0	1.85e-192	sp|P01859|IGHG2_HUMAN	176
01-HCD20+HCD40.7993.7993.3.0.dta	23.4688	2602.06	1	EEQFJSTFR	null	1157.52	3 4 0 0 1	87	1444.53	4	75.3984	45.2709	131.349	0.00478	1.83828	1.43e-182	0	1.43e-182	sp|P01859|IGHG2_HUMAN	176
01-HCD20+HCD40.7904.7904.3.0.dta	23.2041	2602.06	1	EEQFJSTFR	null	1157.52	3 4 0 0 1	87	1444.53	4	73.8214	43.9653	129.268	0.00486	1.86595	2.14e-179	0	2.14e-179	sp|P01859|IGHG2_HUMAN	176
01-HCD20+HCD40.7991.7991.2.0.dta	23.4611	2602.05	1	EEQFJSTFR	null	1157.52	3 4 0 0 1	87	1444.53	4	66.8515	30.5194	134.325	-0.00127	-0.48949	6.29e-187	0	6.29e-187	sp|P01859|IGHG2_HUMAN	176
01-HCD20+HCD40.8076.8076.2.0.dta	23.712	2602.05	1	EEQFJSTFR	null	1157.52	3 4 0 0 1	87	1444.53	4	55.5775	27.9772	106.835	-0.00274	-1.05289	1.92e-148	0	1.92e-148	sp|P01859|IGHG2_HUMAN	176
01-HCD20+HCD40.6493.6493.4.1.dta	19.1498	3084.35	1	TKPREEQFJSTFR	null	1639.82	3 4 0 0 1	87	1444.53	8	52.648	20.1544	112.993	0.00209	0.67642	4.98e-157	0	4.98e-157	sp|P01859|IGHG2_HUMAN	176
01-HCD20+HCD40.8077.8077.3.0.dta	23.7159	2602.06	1	EEQFJSTFR	null	1157.52	3 4 0 0 1	88	1444.53	4	51.5392	24.4133	101.916	0.00042	0.16192	2.21e-141	0	2.21e-141	sp|P01859|IGHG2_HUMAN	176
01-HCD20+HCD40.6508.6508.3.0.dta	19.1894	3084.35	1	TKPREEQFJSTFR	null	1639.82	3 4 0 0 1	87	1444.53	8	37.4876	13.638	81.7797	0.00108	0.35026	6.29e-113	0	6.29e-113	sp|P01859|IGHG2_HUMAN	176
01-HCD20+HCD40.7964.7964.2.0.dta	23.3809	2602.05	1	EEQFJSTFR	null	1157.52	3 4 0 0 1	87	1444.53	4	36.7854	14.3392	78.4712	-0.00129	-0.4941	1.62e-108	0	1.62e-108	sp|P01859|IGHG2_HUMAN	176
01-HCD20+HCD40.15189.15189.3.0.dta	44.4716	4246.81	1	STGKPTLYJVSLVMSDTAGTCY	21,Carbamidomethyl[C];	2365.1	3 4 1 0 2	363	1881.69	8	17.228	20.8656	10.4725	0.01851	4.35958	6.93e-14	0	6.93e-14	sp|P01871|IGHM_HUMAN/sp|P04220|MUCB_HUMAN	439/378
01-HCD20+HCD40.8105.8105.3.0.dta	23.7965	2659.08	1	EEQFJSTFR	null	1157.52	3 5 0 0 0	106	1501.56	4	27.2324	12.2866	54.9888	-0.00087	-0.32631	4.29e-75	0	4.29e-75	sp|P01859|IGHG2_HUMAN	176
01-HCD20+HCD40.4531.4531.2.0.dta	13.7186	2837.12	1	EEQYJSTYR	null	1189.51	3 5 0 0 1	186	1647.61	4	71.0636	39.085	130.452	-0.00092	-0.32522	1.54e-181	0	1.54e-181	sp|P01857|IGHG1_HUMAN	180
01-HCD20+HCD40.4550.4550.3.0.dta	13.7699	2837.13	1	EEQYJSTYR	null	1189.51	3 5 0 0 1	186	1647.61	4	61.4332	32.282	115.571	0.00093	0.3265	1.02e-160	0	1.02e-160	sp|P01857|IGHG1_HUMAN	180
01-HCD20+HCD40.7992.7992.3.0.dta	23.465	2805.14	1	EEQFJSTFR	null	1157.52	3 5 0 0 1	186	1647.61	4	69.7138	29.5775	144.253	0.00011	0.04075	8.69e-201	0	8.69e-201	sp|P01859|IGHG2_HUMAN	176
01-HCD20+HCD40.6548.6548.4.1.dta	19.2959	3287.43	1	TKPREEQFJSTFR	null	1639.82	3 5 0 0 1	186	1647.61	8	47.6048	11.4661	114.719	0.00215	0.6538	3.92e-159	0.00231482	0.00231482	sp|P01859|IGHG2_HUMAN	176
01-HCD20+HCD40.2758.2758.3.0.dta	8.70064	2688.13	1	YKJNSDISSTR	null	1284.62	4 3 0 0 1	73	1403.51	2	74.4133	44.8939	129.235	0.00135	0.50195	2.74e-179	0	2.74e-179	sp|P01871|IGHM_HUMAN	46
01-HCD20+HCD40.2839.2839.3.0.dta	8.93443	2688.13	1	YKJNSDISSTR	null	1284.62	4 3 0 0 1	73	1403.51	2	43.6571	21.4769	84.8489	0.00132	0.48968	3.85e-117	0	3.85e-117	sp|P01871|IGHM_HUMAN	46
01-HCD20+HCD40.16039.16039.4.0.dta	46.9596	5090.26	1	SLGNVJFTVSAEALESQELCGTEVPSVPEHGRK	20,Carbamidomethyl[C];	3541.72	4 3 1 0 0	124	1548.54	5	37.1951	38.0803	35.5513	-0.00338	-0.66454	4.14e-48	0	4.14e-48	sp|P01023|A2MG_HUMAN	869
01-HCD20+HCD40.16866.16866.4.1.dta	49.3627	4962.18	1	SLGNVJFTVSAEALESQELCGTEVPSVPEHGR	20,Carbamidomethyl[C];	3413.63	4 3 1 0 0	124	1548.54	5	11.7261	16.7452	2.40501	0.00468	0.94259	0.00309544	0	0.00309544	sp|P01023|A2MG_HUMAN	869
01-HCD20+HCD40.16222.16222.4.1.dta	47.4844	5090.26	1	SLGNVJFTVSAEALESQELCGTEVPSVPEHGRK	20,Carbamidomethyl[C];	3541.72	4 3 1 0 0	124	1548.54	5	10.0497	12.8092	4.92506	-0.00865	-1.69946	2.05e-06	0	2.05e-06	sp|P01023|A2MG_HUMAN	869
01-HCD20+HCD40.16350.16350.4.1.dta	47.8558	5090.27	1	SLGNVJFTVSAEALESQELCGTEVPSVPEHGRK	20,Carbamidomethyl[C];	3541.72	4 3 1 0 0	124	1548.54	5	8.95288	9.56577	7.81466	0.00023	0.04584	2.35e-10	0.00447427	0.00447427	sp|P01023|A2MG_HUMAN	869
01-HCD20+HCD40.2959.2959.3.0.dta	9.27697	2833.17	1	YKJNSDISSTR	null	1284.62	4 3 1 0 0	124	1548.54	2	64.1622	53.6441	83.6959	0.00669	2.36213	1.07e-115	0	1.07e-115	sp|P01871|IGHM_HUMAN	46
01-HCD20+HCD40.2574.2574.3.0.dta	8.17099	2542.01	1	JNSDISSTR	null	993.46	4 3 1 0 0	124	1548.54	0	46.8003	30.5722	76.9381	0.00341	1.3404	4.83e-106	0	4.83e-106	sp|P01871|IGHM_HUMAN	46
01-HCD20+HCD40.3469.3469.3.0.dta	10.736	2833.16	1	YKJNSDISSTR	null	1284.62	4 3 1 0 0	124	1548.54	2	19.5578	15.702	26.7186	0.00114	0.40319	6.74e-36	0	6.74e-36	sp|P01871|IGHM_HUMAN	46
01-HCD20+HCD40.2990.2990.3.0.dta	9.36373	2979.22	1	YKJNSDISSTR	null	1284.62	4 3 1 0 1	201	1694.6	2	69.9952	39.861	125.959	0.00206	0.68988	5.13e-175	0	5.13e-175	sp|P01871|IGHM_HUMAN	46
01-HCD20+HCD40.3112.3112.3.0.dta	9.71733	2979.22	1	YKJNSDISSTR	null	1284.62	4 3 1 0 1	201	1694.6	2	65.0932	39.5425	112.545	0.002	0.67276	3.28e-156	0	3.28e-156	sp|P01871|IGHM_HUMAN	46
01-HCD20+HCD40.2609.2609.3.0.dta	8.27107	2688.06	1	JNSDISSTR	null	993.46	4 3 1 0 1	201	1694.6	0	62.5031	29.0775	124.579	0.00184	0.68314	6.64e-173	0	6.64e-173	sp|P01871|IGHM_HUMAN	46
01-HCD20+HCD40.2615.2615.2.0.dta	8.29062	2688.06	1	JNSDISSTR	null	993.46	4 3 1 0 1	201	1694.6	0	59.581	25.638	122.618	-0.00283	-1.0512	1.22e-170	0	1.22e-170	sp|P01871|IGHM_HUMAN	46
01-HCD20+HCD40.3194.3194.3.0.dta	9.9589	2979.22	1	YKJNSDISSTR	null	1284.62	4 3 1 0 1	201	1694.6	2	58.888	32.6699	107.579	0.0012	0.40189	1.47e-149	0	1.47e-149	sp|P01871|IGHM_HUMAN	46
01-HCD20+HCD40.3284.3284.3.1.dta	10.2172	2979.22	1	YKJNSDISSTR	null	1284.62	4 3 1 0 1	201	1694.6	2	58.7151	32.5795	107.253	0.00292	0.97888	5.13e-149	0	5.13e-149	sp|P01871|IGHM_HUMAN	46
01-HCD20+HCD40.3062.3062.4.2.dta	9.57259	2979.22	1	YKJNSDISSTR	null	1284.62	4 3 1 0 1	201	1694.6	2	58.6136	30.4517	110.914	0.00024	0.07999	4.64e-154	0	4.64e-154	sp|P01871|IGHM_HUMAN	46
01-HCD20+HCD40.2099.2099.3.0.dta	6.82548	2979.22	1	YKJNSDISSTR	null	1284.62	4 3 1 0 1	201	1694.6	2	30.0931	23.9246	41.5489	-0.00012	-0.04118	1.42e-56	0	1.42e-56	sp|P01871|IGHM_HUMAN	46
01-HCD20+HCD40.3525.3525.3.0.dta	10.8944	2979.22	1	YKJNSDISSTR	null	1284.62	4 3 1 0 1	201	1694.6	2	26.454	20.359	37.7733	0.00132	0.44418	1.39e-51	0	1.39e-51	sp|P01871|IGHM_HUMAN	46
01-HCD20+HCD40.3687.3687.3.0.dta	11.3365	2979.23	1	YKJNSDISSTR	null	1284.62	4 3 1 0 1	201	1694.6	2	17.5178	13.8911	24.2532	0.00442	1.48338	1.5e-32	0	1.5e-32	sp|P01871|IGHM_HUMAN	46
01-HCD20+HCD40.3840.3840.3.0.dta	11.7655	2979.22	1	YKJNSDISSTR	null	1284.62	4 3 1 0 1	201	1694.6	2	16.6921	10.8039	27.6273	0.00192	0.64558	3.1e-37	0.00231482	0.00231482	sp|P01871|IGHM_HUMAN	46
01-HCD20+HCD40.4493.4493.3.0.dta	13.6096	2650.04	1	EEQYJSTYR	null	1189.51	4 4 0 0 0	96	1460.53	4	50.2625	39.2833	70.6524	0.00182	0.68803	1.21e-97	0	1.21e-97	sp|P01857|IGHG1_HUMAN	180
01-HCD20+HCD40.4494.4494.2.0.dta	13.6135	2650.04	1	EEQYJSTYR	null	1189.51	4 4 0 0 0	97	1460.53	4	29.7841	10.9352	64.7892	-0.00098	-0.36856	6.32e-89	0.00231482	0.00231482	sp|P01857|IGHG1_HUMAN	180
01-HCD20+HCD40.7963.7963.2.1.dta	23.3771	2618.05	1	EEQFJSTFR	null	1157.52	4 4 0 0 0	101	1460.53	4	43.4193	31.091	66.3147	-0.00078	-0.29743	2.92e-91	0	2.92e-91	sp|P01859|IGHG2_HUMAN	176
01-HCD20+HCD40.4359.4359.3.0.dta	13.2279	2796.11	1	EEQYJSTYR	null	1189.51	4 4 0 0 1	159	1606.59	4	77.6778	49.9878	129.102	0.00914	3.26715	3.66e-179	0	3.66e-179	sp|P01857|IGHG1_HUMAN	180
01-HCD20+HCD40.4250.4250.2.0.dta	12.9181	2796.1	1	EEQYJSTYR	null	1189.51	4 4 0 0 1	159	1606.59	4	70.9937	33.7238	140.209	0.00015	0.05447	3.64e-195	0	3.64e-195	sp|P01857|IGHG1_HUMAN	180
01-HCD20+HCD40.4241.4241.3.0.dta	12.8906	2796.11	1	EEQYJSTYR	null	1189.51	4 4 0 0 1	169	1606.59	4	68.9716	40.9112	121.084	0.00966	3.45384	2.33e-168	0	2.33e-168	sp|P01857|IGHG1_HUMAN	180
01-HCD20+HCD40.4413.4413.2.0.dta	13.3786	2796.1	1	EEQYJSTYR	null	1189.51	4 4 0 0 1	159	1606.59	4	63.7316	25.3848	134.947	-0.00229	-0.8196	7.53e-188	0	7.53e-188	sp|P01857|IGHG1_HUMAN	180
01-HCD20+HCD40.4191.4191.3.0.dta	12.7498	3049.26	1	PREEQYJSTYR	null	1442.67	4 4 0 0 1	159	1606.59	6	51.9443	19.9494	111.363	0.00336	1.10267	1.28e-154	0	1.28e-154	sp|P01857|IGHG1_HUMAN	180
01-HCD20+HCD40.4114.4114.3.0.dta	12.5302	3049.26	1	PREEQYJSTYR	null	1442.67	4 4 0 0 1	159	1606.59	6	46.2208	9.25917	114.864	0.00411	1.34863	1.53e-159	0.00447427	0.00447427	sp|P01857|IGHG1_HUMAN	180
01-HCD20+HCD40.4464.4464.3.0.dta	13.5266	2796.11	1	EEQYJSTYR	null	1189.51	4 4 0 0 1	159	1606.59	4	45.6839	14.1759	104.199	0.00881	3.15128	1.49e-144	0	1.49e-144	sp|P01857|IGHG1_HUMAN	180
01-HCD20+HCD40.3658.3658.4.1.dta	11.2563	3278.4	1	TKPREEQYJSTYR	null	1671.81	4 4 0 0 1	159	1606.59	8	40.6718	9.08292	99.3369	0.00479	1.46117	6.27e-138	0.00665188	0.00665188	sp|P01857|IGHG1_HUMAN	180
01-HCD20+HCD40.4360.4360.2.0.dta	13.2308	2796.1	1	EEQYJSTYR	null	1189.51	4 4 0 0 1	159	1606.59	4	34.8614	12.4914	76.4058	-0.00012	-0.04352	1.85e-105	0	1.85e-105	sp|P01857|IGHG1_HUMAN	180
01-HCD20+HCD40.7816.7816.3.0.dta	22.9432	2764.11	1	EEQFJSTFR	null	1157.52	4 4 0 0 1	169	1606.59	4	72.2851	40.082	132.091	0.0007	0.25444	1.17e-183	0	1.17e-183	sp|P01859|IGHG2_HUMAN	176
01-HCD20+HCD40.7903.7903.2.0.dta	23.2001	2764.11	1	EEQFJSTFR	null	1157.52	4 4 0 0 1	159	1606.59	4	69.1641	28.9747	143.802	-0.00311	-1.12502	6.56e-200	0	6.56e-200	sp|P01859|IGHG2_HUMAN	176
01-HCD20+HCD40.7808.7808.2.0.dta	22.9201	2764.11	1	EEQFJSTFR	null	1157.52	4 4 0 0 1	159	1606.59	4	67.4471	31.8613	133.535	-0.00313	-1.13298	1.66e-185	0	1.66e-185	sp|P01859|IGHG2_HUMAN	176
01-HCD20+HCD40.6507.6507.4.0.dta	19.1855	3246.41	1	TKPREEQFJSTFR	null	1639.82	4 4 0 0 1	159	1606.59	8	63.0071	13.9294	154.151	0.00242	0.74615	1.87e-214	0	1.87e-214	sp|P01859|IGHG2_HUMAN	176
01-HCD20+HCD40.7932.7932.3.0.dta	23.2847	2764.11	1	EEQFJSTFR	null	1157.52	4 4 0 0 1	159	1606.59	4	61.4797	27.6706	124.268	0.00047	0.1687	1.23e-172	0	1.23e-172	sp|P01859|IGHG2_HUMAN	176
01-HCD20+HCD40.7218.7218.3.0.dta	21.2139	3017.26	1	PREEQFJSTFR	null	1410.68	4 4 0 0 1	159	1606.59	6	55.9581	18.6923	125.166	-0.00028	-0.09435	3.89e-174	0	3.89e-174	sp|P01859|IGHG2_HUMAN	176
01-HCD20+HCD40.7304.7304.3.0.dta	21.4584	3017.26	1	PREEQFJSTFR	null	1410.68	4 4 0 0 1	159	1606.59	6	54.3788	16.4118	124.889	-0.00032	-0.10728	1.93e-173	0	1.93e-173	sp|P01859|IGHG2_HUMAN	176
01-HCD20+HCD40.6416.6416.4.0.dta	18.9435	3246.41	1	TKPREEQFJSTFR	null	1639.82	4 4 0 0 1	159	1606.59	8	45.8198	13.3317	106.155	0.00243	0.74985	2.04e-147	0	2.04e-147	sp|P01859|IGHG2_HUMAN	176
01-HCD20+HCD40.2925.2925.3.0.dta	9.17639	2891.21	1	YKJNSDISSTR	null	1284.62	4 4 0 0 1	159	1606.59	2	63.5996	37.5713	111.938	0.00139	0.48088	1.92e-155	0	1.92e-155	sp|P01871|IGHM_HUMAN	46
01-HCD20+HCD40.2830.2830.3.0.dta	8.9058	2891.21	1	YKJNSDISSTR	null	1284.62	4 4 0 0 1	158	1606.59	2	45.0694	34.8101	64.1225	0.00147	0.50889	4.93e-88	0	4.93e-88	sp|P01871|IGHM_HUMAN	46
01-HCD20+HCD40.3016.3016.3.0.dta	9.43676	2891.21	1	YKJNSDISSTR	null	1284.62	4 4 0 0 1	159	1606.59	2	21.9417	19.8232	25.8762	0.00318	1.10138	1.25e-34	0	1.25e-34	sp|P01871|IGHM_HUMAN	46
01-HCD20+HCD40.4906.4906.3.0.dta	14.7613	3087.2	1	EEQYJSTYR	null	1189.51	4 4 1 0 1	378	1897.68	4	69.4911	13.8898	172.751	0.00095	0.30685	3.61e-239	0	3.61e-239	sp|P01857|IGHG1_HUMAN	180
01-HCD20+HCD40.4882.4882.2.0.dta	14.6935	3087.19	1	EEQYJSTYR	null	1189.51	4 4 1 0 1	378	1897.68	4	43.5796	9.98569	105.968	-0.00319	-1.0319	6.22e-147	0.00231482	0.00231482	sp|P01857|IGHG1_HUMAN	180
01-HCD20+HCD40.8621.8621.3.0.dta	25.3099	3055.21	1	EEQFJSTFR	null	1157.52	4 4 1 0 1	378	1897.68	4	56.6508	9.59914	144.033	0.00109	0.35753	3.69e-200	0.00447427	0.00447427	sp|P01859|IGHG2_HUMAN	176
01-HCD20+HCD40.8577.8577.2.0.dta	25.1816	3055.2	1	EEQFJSTFR	null	1157.52	4 4 1 0 1	378	1897.68	4	55.4776	11.3929	137.349	-0.00174	-0.56942	3.39e-191	0.00231482	0.00231482	sp|P01859|IGHG2_HUMAN	176
01-HCD20+HCD40.3010.3010.3.0.dta	9.41858	3182.3	1	YKJNSDISSTR	null	1284.62	4 4 1 0 1	378	1897.68	2	54.2203	27.0218	104.732	-0.00077	-0.24218	2.79e-145	0	2.79e-145	sp|P01871|IGHM_HUMAN	46
01-HCD20+HCD40.3124.3124.3.0.dta	9.75354	3182.3	1	YKJNSDISSTR	null	1284.62	4 4 1 0 1	378	1897.68	2	21.6971	17.9475	28.6606	-0.00202	-0.63435	1.55e-38	0	1.55e-38	sp|P01871|IGHM_HUMAN	46
01-HCD20+HCD40.12647.12647.3.2.dta	37.0388	4244.82	1	LAGKPTHVJVSVVMAEVDGTCY	21,Carbamidomethyl[C];	2347.14	4 4 1 0 1	371	1897.68	8	7.04346	10.0405	1.4776	-0.00765	-1.80165	0.00805938	0.00231482	0.00905397	sp|P01876|IGHA1_HUMAN	340
01-HCD20+HCD40.7744.7744.3.0.dta	22.735	2856.24	1	TPLTAJITK	null	958.557	4 4 1 0 1	378	1897.68	5	22.9796	8.96199	49.0122	-0.00215	-0.75263	3.6e-67	0.00665188	0.00665188	sp|P01877|IGHA2_HUMAN	205
01-HCD20+HCD40.2493.2493.3.0.dta	7.93417	2657.07	1	JNSDISSTR	null	993.46	4 5 0 0 0	195	1663.61	0	51.5267	29.1835	93.0212	0.00209	0.78482	7.79e-129	0	7.79e-129	sp|P01871|IGHM_HUMAN	46
01-HCD20+HCD40.4462.4462.3.0.dta	13.5189	2999.19	1	EEQYJSTYR	null	1189.51	4 5 0 0 1	303	1809.67	4	73.5413	23.4179	166.627	0.00821	2.73585	2.47e-231	0	2.47e-231	sp|P01857|IGHG1_HUMAN	180
01-HCD20+HCD40.4453.4453.2.0.dta	13.4928	2999.18	1	EEQYJSTYR	null	1189.51	4 5 0 0 1	303	1809.67	4	65.541	12.4528	164.133	0.00058	0.19416	4.76e-228	0	4.76e-228	sp|P01857|IGHG1_HUMAN	180
01-HCD20+HCD40.4579.4579.3.0.dta	13.8511	2999.19	1	EEQYJSTYR	null	1189.51	4 5 0 0 1	303	1809.67	4	50.9794	17.0232	114.041	0.00958	3.19497	2.26e-158	0	2.26e-158	sp|P01857|IGHG1_HUMAN	180
01-HCD20+HCD40.7873.7873.3.0.dta	23.1118	2967.19	1	EEQFJSTFR	null	1157.52	4 5 0 0 1	303	1809.67	4	68.7316	19.6898	159.809	-0.00114	-0.38376	3.26e-222	0	3.26e-222	sp|P01859|IGHG2_HUMAN	176
01-HCD20+HCD40.7967.7967.3.0.dta	23.3889	2967.19	1	EEQFJSTFR	null	1157.52	4 5 0 0 1	303	1809.67	4	51.0064	11.3191	124.711	-0.00125	-0.42218	4.59e-173	0.00231482	0.00231482	sp|P01859|IGHG2_HUMAN	176
01-HCD20+HCD40.2930.2930.3.0.dta	9.19209	3094.29	1	YKJNSDISSTR	null	1284.62	4 5 0 0 1	303	1809.67	2	74.0521	44.2931	129.319	0.00586	1.89294	1.59e-179	0	1.59e-179	sp|P01871|IGHM_HUMAN	46
01-HCD20+HCD40.12531.12531.3.0.dta	36.704	4148.74	1	GLTFQQJASSMCVPDQDTAIR	12,Carbamidomethyl[C];	2339.08	4 5 0 0 1	303	1809.67	6	54.8496	43.6211	75.7024	-0.00161	-0.38872	1.69e-104	0	1.69e-104	sp|P01871|IGHM_HUMAN	209
01-HCD20+HCD40.7131.7131.3.0.dta	20.9684	2768.22	1	TPLTAJITK	null	958.557	4 5 0 0 1	303	1809.67	5	102.451	66.8748	168.521	0.00027	0.0962	9.47e-234	0	9.47e-234	sp|P01877|IGHA2_HUMAN	205
01-HCD20+HCD40.3151.3151.3.0.dta	9.83035	3385.38	1	YKJNSDISSTR	null	1284.62	4 5 1 0 1	673	2100.76	2	51.7719	29.9625	92.2751	-0.00062	-0.18364	7.95e-128	0	7.95e-128	sp|P01871|IGHM_HUMAN	46
01-HCD20+HCD40.13064.13064.3.0.dta	38.2537	4439.83	1	GLTFQQJASSMCVPDQDTAIR	12,Carbamidomethyl[C];	2339.08	4 5 1 0 1	673	2100.76	6	48.9084	43.5027	58.9475	-0.00479	-1.07925	9.31e-81	0	9.31e-81	sp|P01871|IGHM_HUMAN	209
01-HCD20+HCD40.3180.3180.4.1.dta	9.91811	3385.38	1	YKJNSDISSTR	null	1284.62	4 5 1 0 1	673	2100.76	2	42.8294	21.984	81.5425	0.00201	0.59234	1.01e-112	0	1.01e-112	sp|P01871|IGHM_HUMAN	46
01-HCD20+HCD40.13095.13095.4.1.dta	38.3459	4439.84	1	GLTFQQJASSMCVPDQDTAIR	12,Carbamidomethyl[C];	2339.08	4 5 1 0 1	680	2100.76	6	19.0615	27.0439	4.23712	-0.00178	-0.40017	2.66e-05	0	2.66e-05	sp|P01871|IGHM_HUMAN	209
01-HCD20+HCD40.3260.3260.3.0.dta	10.1514	3385.38	1	YKJNSDISSTR	null	1284.62	4 5 1 0 1	667	2100.76	2	18.9507	14.5143	27.1898	-0.00332	-0.9803	2.13e-36	0	2.13e-36	sp|P01871|IGHM_HUMAN	46
01-HCD20+HCD40.7738.7738.3.0.dta	22.7154	3059.32	1	TPLTAJITK	null	958.557	4 5 1 0 1	673	2100.76	5	66.3741	37.2708	120.423	-0.00208	-0.67946	2.4e-167	0	2.4e-167	sp|P01877|IGHA2_HUMAN	205
01-HCD20+HCD40.16241.16241.4.0.dta	47.5393	4630.05	1	SLGNVJFTVSAEALESQELCGTEVPSVPEHGR	20,Carbamidomethyl[C];	3413.63	5 2 0 0 0	31	1216.42	5	87.178	101.767	60.0841	-0.00514	-1.10942	1.58e-82	0	1.58e-82	sp|P01023|A2MG_HUMAN	869
01-HCD20+HCD40.16242.16242.3.0.dta	47.5432	4630.05	1	SLGNVJFTVSAEALESQELCGTEVPSVPEHGR	20,Carbamidomethyl[C];	3413.63	5 2 0 0 0	32	1216.42	5	58.4086	71.1633	34.7213	-0.00461	-0.99474	7.69e-47	0	7.69e-47	sp|P01023|A2MG_HUMAN	869
01-HCD20+HCD40.2672.2672.3.0.dta	8.45609	2501.04	1	YKJNSDISSTR	null	1284.62	5 2 0 0 0	34	1216.42	2	43.2112	24.9496	77.1257	0.00056	0.22523	2.99e-106	0	2.99e-106	sp|P01871|IGHM_HUMAN	46
01-HCD20+HCD40.2278.2278.2.0.dta	7.30863	2209.88	1	JNSDISSTR	null	993.46	5 2 0 0 0	32	1216.42	0	37.9814	29.8556	53.072	-0.0006	-0.27182	1.01e-72	0	1.01e-72	sp|P01871|IGHM_HUMAN	46
01-HCD20+HCD40.16704.16704.4.0.dta	48.8996	5124.23	1	SLGNVJFTVSAEALESQELCGTEVPSVPEHGR	20,Carbamidomethyl[C];	3413.63	5 3 1 0 0	219	1710.6	5	35.0877	46.0527	14.7241	0.00423	0.82555	1.76e-19	0	1.76e-19	sp|P01023|A2MG_HUMAN	869
01-HCD20+HCD40.16833.16833.4.0.dta	49.2644	5124.25	1	SLGNVJFTVSAEALESQELCGTEVPSVPEHGR	20,Carbamidomethyl[C];	3413.63	5 3 1 0 0	219	1710.6	5	11.8812	15.8448	4.52019	0.02423	4.72778	8.44e-06	0	8.44e-06	sp|P01023|A2MG_HUMAN	869
01-HCD20+HCD40.2927.2927.3.0.dta	9.18406	2995.22	1	YKJNSDISSTR	null	1284.62	5 3 1 0 0	219	1710.6	2	65.5488	51.9302	90.8405	0.00547	1.82702	6.74e-126	0	6.74e-126	sp|P01871|IGHM_HUMAN	46
01-HCD20+HCD40.2526.2526.3.0.dta	8.02733	2704.06	1	JNSDISSTR	null	993.46	5 3 1 0 0	219	1710.6	0	58.1589	34.0969	102.845	0.00268	0.99196	6.94e-143	0	6.94e-143	sp|P01871|IGHM_HUMAN	46
01-HCD20+HCD40.2531.2531.2.0.dta	8.04307	2704.06	1	JNSDISSTR	null	993.46	5 3 1 0 0	219	1710.6	0	44.4091	24.0612	82.1981	-0.00198	-0.7336	1.44e-113	0	1.44e-113	sp|P01871|IGHM_HUMAN	46
01-HCD20+HCD40.2985.2985.3.0.dta	9.34791	3141.28	1	YKJNSDISSTR	null	1284.62	5 3 1 0 1	335	1856.66	2	71.1965	31.9716	144.043	0.00682	2.17214	2.31e-200	0	2.31e-200	sp|P01871|IGHM_HUMAN	46
01-HCD20+HCD40.3201.3201.3.0.dta	9.97893	3141.27	1	YKJNSDISSTR	null	1284.62	5 3 1 0 1	335	1856.66	2	42.5971	24.9026	75.4583	9e-05	0.03002	4.08e-104	0	4.08e-104	sp|P01871|IGHM_HUMAN	46
01-HCD20+HCD40.3088.3088.3.0.dta	9.64843	3141.27	1	YKJNSDISSTR	null	1284.62	5 3 1 0 1	335	1856.66	2	30.1458	20.2198	48.5797	-0.00109	-0.34721	1.5e-66	0	1.5e-66	sp|P01871|IGHM_HUMAN	46
01-HCD20+HCD40.3048.3048.3.0.dta	9.53127	3287.35	1	YKJNSDISSTR	null	1284.62	5 3 1 0 2	521	2002.71	2	12.2345	11.422	13.7436	0.01514	4.60655	5.58e-18	0.00231482	0.00231482	sp|P01871|IGHM_HUMAN	46
01-HCD20+HCD40.14960.14960.3.0.dta	43.8032	4301.96	1	MVSHHJLTTGATLINEQWLLTTAK	null	2679.39	5 4 0 0 0	177	1622.58	5	31.3082	38.2837	18.3539	-0.01559	-3.62386	2.06e-24	0	2.06e-24	sp|P00739|HPTR_HUMAN/sp|P00738|HPT_HUMAN	126/184
01-HCD20+HCD40.4414.4414.3.0.dta	13.3825	2812.09	1	EEQYJSTYR	null	1189.51	5 4 0 0 0	174	1622.58	4	61.6377	42.6054	96.9834	0.00137	0.48765	2.38e-134	0	2.38e-134	sp|P01857|IGHG1_HUMAN	180
01-HCD20+HCD40.4522.4522.3.0.dta	13.6926	2812.1	1	EEQYJSTYR	null	1189.51	5 4 0 0 0	176	1622.58	4	27.7733	10.1828	60.4415	0.00157	0.55806	5.51e-83	0.00231482	0.00231482	sp|P01857|IGHG1_HUMAN	180
01-HCD20+HCD40.2381.2381.3.0.dta	7.61178	2616.05	1	JNSDISSTR	null	993.46	5 4 0 0 0	172	1622.58	0	53.9469	35.402	88.3875	0.0039	1.48901	3.79e-122	0	3.79e-122	sp|P01871|IGHM_HUMAN	46
01-HCD20+HCD40.2789.2789.3.0.dta	8.79106	2907.2	1	YKJNSDISSTR	null	1284.62	5 4 0 0 0	175	1622.58	2	37.6562	21.0234	68.5457	0.00225	0.77542	3.17e-94	0	3.17e-94	sp|P01871|IGHM_HUMAN	46
01-HCD20+HCD40.2295.2295.3.0.dta	7.35924	2616.05	1	JNSDISSTR	null	993.46	5 4 0 0 0	172	1622.58	0	32.0997	14.4085	64.9548	0.00387	1.47869	2.95e-89	0	2.95e-89	sp|P01871|IGHM_HUMAN	46
01-HCD20+HCD40.19225.19225.4.0.dta	56.1098	4586.18	1	LSLHRPALEDLLLGSEAJLTCTLTGLR	21,Carbamidomethyl[C];	2963.6	5 4 0 0 0	176	1622.58	17	40.5187	30.4316	59.2519	-0.00281	-0.61351	2.08e-81	0	2.08e-81	sp|P01876|IGHA1_HUMAN/sp|P01877|IGHA2_HUMAN	144/131
01-HCD20+HCD40.4415.4415.3.0.dta	13.3863	2958.16	1	EEQYJSTYR	null	1189.51	5 4 0 0 1	279	1768.64	4	48.907	25.0813	93.1547	0.00749	2.53175	4.94e-129	0	4.94e-129	sp|P01857|IGHG1_HUMAN	180
01-HCD20+HCD40.4150.4150.3.0.dta	12.6336	3211.31	1	PREEQYJSTYR	null	1442.67	5 4 0 0 1	272	1768.64	6	42.7779	11.4132	101.027	0.00362	1.12768	4.44e-140	0.00231482	0.00231482	sp|P01857|IGHG1_HUMAN	180
01-HCD20+HCD40.19095.19095.4.0.dta	55.7279	4747.14	1	EEQYJSTYRVVSVLTVLHQDWLNGK	null	2978.5	5 4 0 0 1	272	1768.64	4	16.7482	14.6482	20.6482	0.00197	0.414	1.27e-27	0	1.27e-27	sp|P01857|IGHG1_HUMAN	180
01-HCD20+HCD40.7759.7759.3.0.dta	22.7777	2926.17	1	EEQFJSTFR	null	1157.52	5 4 0 0 1	272	1768.64	4	71.6427	40.5835	129.324	0.00939	3.20976	1.1e-179	0	1.1e-179	sp|P01859|IGHG2_HUMAN	176
01-HCD20+HCD40.7761.7761.2.0.dta	22.7854	2926.16	1	EEQFJSTFR	null	1157.52	5 4 0 0 1	279	1768.64	4	65.5447	21.6375	147.087	0.0016	0.54724	1.36e-204	0	1.36e-204	sp|P01859|IGHG2_HUMAN	176
01-HCD20+HCD40.6414.6414.4.0.dta	18.9358	3408.46	1	TKPREEQFJSTFR	null	1639.82	5 4 0 0 1	279	1768.64	8	50.3679	10.6346	124.158	0.00169	0.49621	2.76e-172	0.00231482	0.00231482	sp|P01859|IGHG2_HUMAN	176
01-HCD20+HCD40.7874.7874.3.0.dta	23.1156	2926.17	1	EEQFJSTFR	null	1157.52	5 4 0 0 1	272	1768.64	4	45.5958	15.7047	101.108	0.00787	2.68792	2.64e-140	0	2.64e-140	sp|P01859|IGHG2_HUMAN	176
01-HCD20+HCD40.7174.7174.3.0.dta	21.0937	3179.32	1	PREEQFJSTFR	null	1410.68	5 4 0 0 1	279	1768.64	6	45.0142	14.679	101.351	0.0002	0.06269	1.25e-140	0	1.25e-140	sp|P01859|IGHG2_HUMAN	176
01-HCD20+HCD40.6045.6045.3.0.dta	17.9196	2942.16	1	EEQFJSTYR	null	1173.52	5 4 0 0 1	272	1768.64	4	37.9691	10.029	89.8577	-0.00073	-0.24767	1.55e-124	0.00231482	0.00231482	sp|P01861|IGHG4_HUMAN	177
01-HCD20+HCD40.2695.2695.3.0.dta	8.51948	3053.27	1	YKJNSDISSTR	null	1284.62	5 4 0 0 1	279	1768.64	2	83.1481	43.261	157.224	0.01106	3.62245	1.17e-218	0	1.17e-218	sp|P01871|IGHM_HUMAN	46
01-HCD20+HCD40.2815.2815.3.0.dta	8.86362	3053.27	1	YKJNSDISSTR	null	1284.62	5 4 0 0 1	280	1768.64	2	75.3055	40.8637	139.269	0.01075	3.51928	7.07e-194	0	7.07e-194	sp|P01871|IGHM_HUMAN	46
01-HCD20+HCD40.2726.2726.4.2.dta	8.60623	3053.26	1	YKJNSDISSTR	null	1284.62	5 4 0 0 1	272	1768.64	2	65.9637	37.6554	118.536	0.00052	0.1714	9.31e-165	0	9.31e-165	sp|P01871|IGHM_HUMAN	46
01-HCD20+HCD40.2414.2414.3.0.dta	7.70828	2762.1	1	JNSDISSTR	null	993.46	5 4 0 0 1	272	1768.64	0	56.7286	32.0613	102.539	0.00011	0.03994	2.63e-142	0	2.63e-142	sp|P01871|IGHM_HUMAN	46
01-HCD20+HCD40.2926.2926.3.0.dta	9.1803	3053.26	1	YKJNSDISSTR	null	1284.62	5 4 0 0 1	279	1768.64	2	55.9557	30.187	103.812	0.00095	0.31026	4.73e-144	0	4.73e-144	sp|P01871|IGHM_HUMAN	46
01-HCD20+HCD40.3066.3066.3.0.dta	9.58445	3053.26	1	YKJNSDISSTR	null	1284.62	5 4 0 0 1	279	1768.64	2	34.8842	26.6036	50.2625	0.00184	0.60306	7.28e-69	0	7.28e-69	sp|P01871|IGHM_HUMAN	46
01-HCD20+HCD40.12497.12497.3.0.dta	36.602	4107.71	1	GLTFQQJASSMCVPDQDTAIR	12,Carbamidomethyl[C];	2339.08	5 4 0 0 1	272	1768.64	6	27.4586	26.1999	29.7962	-0.00074	-0.17983	3.12e-40	0	3.12e-40	sp|P01871|IGHM_HUMAN	209
01-HCD20+HCD40.2831.2831.4.2.dta	8.90964	3053.26	1	YKJNSDISSTR	null	1284.62	5 4 0 0 1	272	1768.64	2	23.3179	10.3821	47.3416	0.00052	0.1714	1.25e-64	0.00231482	0.00231482	sp|P01871|IGHM_HUMAN	46
01-HCD20+HCD40.7040.7040.3.0.dta	20.7047	2727.2	1	TPLTAJITK	null	958.557	5 4 0 0 1	279	1768.64	5	90.7535	63.7781	140.851	0.00239	0.87684	4.15e-196	0	4.15e-196	sp|P01877|IGHA2_HUMAN	205
01-HCD20+HCD40.6993.6993.2.0.dta	20.5684	2727.19	1	TPLTAJITK	null	958.557	5 4 0 0 1	272	1768.64	5	81.4541	70.3226	102.127	-0.00268	-0.98441	1.18e-141	0	1.18e-141	sp|P01877|IGHA2_HUMAN	205
01-HCD20+HCD40.14310.14310.3.0.dta	41.8878	3708.69	1	VVLHPJYSQVDIGLIK	null	1795.01	5 4 1 0 0	397	1913.68	5	110.153	123.331	85.6802	-0.00027	-0.07164	1.22e-118	0	1.22e-118	sp|P00738|HPT_HUMAN	241
01-HCD20+HCD40.14211.14211.3.0.dta	41.6011	3708.69	1	VVLHPJYSQVDIGLIK	null	1795.01	5 4 1 0 0	397	1913.68	5	107.782	116.384	91.8059	-4e-05	-0.01097	6.5e-127	0	6.5e-127	sp|P00738|HPT_HUMAN	241
01-HCD20+HCD40.15566.15566.3.0.dta	45.5711	4593.07	1	MVSHHJLTTGATLINEQWLLTTAK	null	2679.39	5 4 1 0 0	397	1913.68	5	74.1399	90.0723	44.5511	-0.00281	-0.61085	1.16e-60	0	1.16e-60	sp|P00739|HPTR_HUMAN/sp|P00738|HPT_HUMAN	126/184
01-HCD20+HCD40.15615.15615.4.0.dta	45.7137	4593.07	1	MVSHHJLTTGATLINEQWLLTTAK	null	2679.39	5 4 1 0 0	397	1913.68	5	66.7258	52.2629	93.5855	-0.00101	-0.22048	1.61e-129	0	1.61e-129	sp|P00739|HPTR_HUMAN/sp|P00738|HPT_HUMAN	126/184
01-HCD20+HCD40.15521.15521.4.0.dta	45.4411	4593.07	1	MVSHHJLTTGATLINEQWLLTTAK	null	2679.39	5 4 1 0 0	397	1913.68	5	47.4084	40.2934	60.6219	0.00054	0.11742	3.15e-83	0	3.15e-83	sp|P00739|HPTR_HUMAN/sp|P00738|HPT_HUMAN	126/184
01-HCD20+HCD40.15438.15438.4.0.dta	45.1978	4609.06	1	MVSHHJLTTGATLINEQWLLTTAK	1,Oxidation[M];	2695.39	5 4 1 0 0	397	1913.68	5	43.7181	32.6855	64.2073	1e-05	0.00267	3.82e-88	0	3.82e-88	sp|P00739|HPTR_HUMAN/sp|P00738|HPT_HUMAN	126/184
01-HCD20+HCD40.15736.15736.4.0.dta	46.073	4593.07	1	MVSHHJLTTGATLINEQWLLTTAK	null	2679.39	5 4 1 0 0	397	1913.68	5	22.5705	24.6284	18.7486	-0.00394	-0.85709	6.6e-25	0	6.6e-25	sp|P00739|HPTR_HUMAN/sp|P00738|HPT_HUMAN	126/184
01-HCD20+HCD40.15980.15980.4.0.dta	46.7873	5455.4	1	SLGNVJFTVSAEALESQELCGTEVPSVPEHGRK	20,Carbamidomethyl[C];	3541.72	5 4 1 0 0	397	1913.68	5	20.5814	22.9512	16.1802	-0.00268	-0.49175	3.2e-21	0	3.2e-21	sp|P01023|A2MG_HUMAN	869
01-HCD20+HCD40.5051.5051.3.0.dta	15.1747	3103.19	1	EEQYJSTYR	null	1189.51	5 4 1 0 0	397	1913.68	4	30.1128	10.3701	66.7778	0.00282	0.90723	9.68e-92	0.00231482	0.00231482	sp|P01857|IGHG1_HUMAN	180
01-HCD20+HCD40.2550.2550.3.0.dta	8.09954	2907.14	1	JNSDISSTR	null	993.46	5 4 1 0 0	397	1913.68	0	54.7156	29.521	101.506	0.00258	0.8862	6.1e-141	0	6.1e-141	sp|P01871|IGHM_HUMAN	46
01-HCD20+HCD40.3369.3369.3.0.dta	10.4578	3198.3	1	YKJNSDISSTR	null	1284.62	5 4 1 0 0	397	1913.68	2	52.1239	26.381	99.9322	0.00497	1.55405	1.18e-138	0	1.18e-138	sp|P01871|IGHM_HUMAN	46
01-HCD20+HCD40.2556.2556.2.0.dta	8.11914	2907.14	1	JNSDISSTR	null	993.46	5 4 1 0 0	397	1913.68	0	45.1029	33.0542	67.4792	-0.00029	-0.09861	6.11e-93	0	6.11e-93	sp|P01871|IGHM_HUMAN	46
01-HCD20+HCD40.13017.13017.3.0.dta	38.1181	4252.75	1	GLTFQQJASSMCVPDQDTAIR	12,Carbamidomethyl[C];	2339.08	5 4 1 0 0	397	1913.68	6	41.6075	42.8687	39.2653	-0.00347	-0.81563	3.52e-53	0	3.52e-53	sp|P01871|IGHM_HUMAN	209
01-HCD20+HCD40.11284.11284.3.0.dta	33.1281	4268.74	1	GLTFQQJASSMCVPDQDTAIR	12,Carbamidomethyl[C];11,Oxidation[M];	2355.07	5 4 1 0 0	397	1913.68	6	26.6123	27.7495	24.5004	-0.00403	-0.94494	7.84e-33	0	7.84e-33	sp|P01871|IGHM_HUMAN	209
01-HCD20+HCD40.2644.2644.3.1.dta	8.37363	2907.14	1	JNSDISSTR	null	993.46	5 4 1 0 0	397	1913.68	0	22.9084	17.3854	33.1653	0.00257	0.88311	1.26e-44	0	1.26e-44	sp|P01871|IGHM_HUMAN	46
01-HCD20+HCD40.3087.3087.3.0.dta	9.64455	3198.29	1	YKJNSDISSTR	null	1284.62	5 4 1 0 0	397	1913.68	2	17.3691	15.9414	20.0206	-0.00399	-1.24869	6.57e-27	0	6.57e-27	sp|P01871|IGHM_HUMAN	46
01-HCD20+HCD40.7627.7627.3.0.dta	22.3849	2872.24	1	TPLTAJITK	null	958.557	5 4 1 0 0	397	1913.68	5	66.0787	59.4166	78.4513	0.00126	0.43775	2.48e-108	0	2.48e-108	sp|P01877|IGHA2_HUMAN	205
01-HCD20+HCD40.7638.7638.2.0.dta	22.4186	2872.24	1	TPLTAJITK	null	958.557	5 4 1 0 0	397	1913.68	5	30.121	26.5573	36.7393	0.00235	0.81655	4.17e-50	0	4.17e-50	sp|P01877|IGHA2_HUMAN	205
01-HCD20+HCD40.14053.14053.3.0.dta	41.1472	3854.75	1	VVLHPJYSQVDIGLIK	null	1795.01	5 4 1 0 1	594	2059.73	5	17.9628	20.6525	12.9677	0.0035	0.90805	6.45e-17	0	6.45e-17	sp|P00738|HPT_HUMAN	241
01-HCD20+HCD40.4862.4862.3.0.dta	14.6381	3249.25	1	EEQYJSTYR	null	1189.51	5 4 1 0 1	594	2059.73	4	63.3328	10.6051	161.256	0.00288	0.88522	3.94e-224	0.00231482	0.00231482	sp|P01857|IGHG1_HUMAN	180
01-HCD20+HCD40.4777.4777.3.0.dta	14.3945	3249.26	1	EEQYJSTYR	null	1189.51	5 4 1 0 1	594	2059.73	4	62.8299	13.7755	153.931	0.01511	4.65131	5.25e-214	0	5.25e-214	sp|P01857|IGHG1_HUMAN	180
01-HCD20+HCD40.4813.4813.4.1.dta	14.5002	3249.25	1	EEQYJSTYR	null	1189.51	5 4 1 0 1	594	2059.73	4	45.1648	24.4556	83.6246	0.00266	0.81998	1.52e-115	0	1.52e-115	sp|P01857|IGHG1_HUMAN	180
01-HCD20+HCD40.8448.8448.2.0.dta	24.798	3217.26	1	EEQFJSTFR	null	1157.52	5 4 1 0 1	594	2059.73	4	41.7265	15.1231	91.1328	-0.00094	-0.29083	1.93e-126	0	1.93e-126	sp|P01859|IGHG2_HUMAN	176
01-HCD20+HCD40.3033.3033.3.0.dta	9.48701	3344.35	1	YKJNSDISSTR	null	1284.62	5 4 1 0 1	594	2059.73	2	71.1989	27.0379	153.212	-0.0021	-0.62783	3.81e-213	0	3.81e-213	sp|P01871|IGHM_HUMAN	46
01-HCD20+HCD40.3140.3140.3.0.dta	9.79735	3344.35	1	YKJNSDISSTR	null	1284.62	5 4 1 0 1	594	2059.73	2	68.3738	23.2657	152.146	-0.00256	-0.76597	9.95e-212	0	9.95e-212	sp|P01871|IGHM_HUMAN	46
01-HCD20+HCD40.2934.2934.4.2.dta	9.20405	3344.36	1	YKJNSDISSTR	null	1284.62	5 4 1 0 1	594	2059.73	2	64.2489	28.0255	131.521	0.01153	3.44768	6.8e-183	0	6.8e-183	sp|P01871|IGHM_HUMAN	46
01-HCD20+HCD40.2585.2585.2.0.dta	8.20378	3053.2	1	JNSDISSTR	null	993.46	5 4 1 0 1	594	2059.73	0	63.9008	29.5654	127.666	0.00276	0.90407	1.07e-177	0	1.07e-177	sp|P01871|IGHM_HUMAN	46
01-HCD20+HCD40.3238.3238.3.0.dta	10.0857	3344.35	1	YKJNSDISSTR	null	1284.62	5 4 1 0 1	594	2059.73	2	63.3395	23.8356	136.704	-0.00148	-0.44125	3.32e-190	0	3.32e-190	sp|P01871|IGHM_HUMAN	46
01-HCD20+HCD40.12990.12990.4.1.dta	38.0383	4398.81	1	GLTFQQJASSMCVPDQDTAIR	12,Carbamidomethyl[C];	2339.08	5 4 1 0 1	594	2059.73	6	56.8995	57.8976	55.0459	-0.00417	-0.94746	2.74e-75	0	2.74e-75	sp|P01871|IGHM_HUMAN	209
01-HCD20+HCD40.3034.3034.4.2.dta	9.48938	3344.36	1	YKJNSDISSTR	null	1284.62	5 4 1 0 1	594	2059.73	2	55.3909	24.4465	112.859	0.00404	1.2087	1.84e-156	0	1.84e-156	sp|P01871|IGHM_HUMAN	46
01-HCD20+HCD40.12934.12934.3.0.dta	37.8758	4398.81	1	GLTFQQJASSMCVPDQDTAIR	12,Carbamidomethyl[C];	2339.08	5 4 1 0 1	594	2059.73	6	55.3343	46.148	72.3945	0.00159	0.36085	4.85e-100	0	4.85e-100	sp|P01871|IGHM_HUMAN	209
01-HCD20+HCD40.13016.13016.3.0.dta	38.1141	4398.81	1	GLTFQQJASSMCVPDQDTAIR	12,Carbamidomethyl[C];	2339.08	5 4 1 0 1	594	2059.73	6	54.9652	44.0632	75.2116	0.00214	0.48566	1.1e-103	0	1.1e-103	sp|P01871|IGHM_HUMAN	209
01-HCD20+HCD40.3554.3554.3.0.dta	10.969	3344.35	1	YKJNSDISSTR	null	1284.62	5 4 1 0 1	594	2059.73	2	54.1188	23.7401	110.537	0.00155	0.46386	1.38e-153	0	1.38e-153	sp|P01871|IGHM_HUMAN	46
01-HCD20+HCD40.2068.2068.4.1.dta	6.74647	3344.36	1	YKJNSDISSTR	null	1284.62	5 4 1 0 1	594	2059.73	2	53.1019	25.5516	104.267	0.00398	1.19076	8.21e-145	0	8.21e-145	sp|P01871|IGHM_HUMAN	46
01-HCD20+HCD40.3144.3144.4.2.dta	9.8095	3344.35	1	YKJNSDISSTR	null	1284.62	5 4 1 0 1	594	2059.73	2	49.9921	26.2775	94.0335	-0.00016	-0.04835	2.47e-130	0	2.47e-130	sp|P01871|IGHM_HUMAN	46
01-HCD20+HCD40.2062.2062.3.0.dta	6.73032	3344.35	1	YKJNSDISSTR	null	1284.62	5 4 1 0 1	594	2059.73	2	49.1161	30.8662	83.0087	0.00143	0.42619	1.18e-114	0	1.18e-114	sp|P01871|IGHM_HUMAN	46
01-HCD20+HCD40.3437.3437.3.0.dta	10.6466	3344.35	1	YKJNSDISSTR	null	1284.62	5 4 1 0 1	594	2059.73	2	47.6048	25.9348	87.8492	0.00142	0.42529	9.07e-122	0	9.07e-122	sp|P01871|IGHM_HUMAN	46
01-HCD20+HCD40.11208.11208.3.0.dta	32.9102	4414.8	1	GLTFQQJASSMCVPDQDTAIR	12,Carbamidomethyl[C];11,Oxidation[M];	2355.07	5 4 1 0 1	594	2059.73	6	42.2239	40.3533	45.698	-0.00185	-0.41943	4.32e-62	0	4.32e-62	sp|P01871|IGHM_HUMAN	209
01-HCD20+HCD40.3261.3261.4.2.dta	10.1552	3344.35	1	YKJNSDISSTR	null	1284.62	5 4 1 0 1	594	2059.73	2	37.5031	17.2174	75.1765	0.00138	0.41333	1.45e-103	0	1.45e-103	sp|P01871|IGHM_HUMAN	46
01-HCD20+HCD40.3631.3631.3.0.dta	11.1776	3344.36	1	YKJNSDISSTR	null	1284.62	5 4 1 0 1	594	2059.73	2	33.3756	18.4221	61.1464	0.00311	0.92852	2.46e-84	0	2.46e-84	sp|P01871|IGHM_HUMAN	46
01-HCD20+HCD40.11327.11327.4.0.dta	33.2518	4414.81	1	GLTFQQJASSMCVPDQDTAIR	12,Carbamidomethyl[C];11,Oxidation[M];	2355.07	5 4 1 0 1	594	2059.73	6	25.6294	24.5755	27.5866	0.00257	0.58107	4.41e-37	0	4.41e-37	sp|P01871|IGHM_HUMAN	209
01-HCD20+HCD40.3837.3837.3.0.dta	11.7575	3344.35	1	YKJNSDISSTR	null	1284.62	5 4 1 0 1	594	2059.73	2	24.2319	14.4167	42.4599	-0.00031	-0.0914	3.76e-58	0	3.76e-58	sp|P01871|IGHM_HUMAN	46
01-HCD20+HCD40.3948.3948.3.0.dta	12.0568	3344.35	1	YKJNSDISSTR	null	1284.62	5 4 1 0 1	594	2059.73	2	19.0049	15.1992	26.0726	0.00175	0.52396	6.88e-35	0	6.88e-35	sp|P01871|IGHM_HUMAN	46
01-HCD20+HCD40.12682.12682.3.0.dta	37.1414	4398.81	1	GLTFQQJASSMCVPDQDTAIR	12,Carbamidomethyl[C];	2339.08	5 4 1 0 1	594	2059.73	6	16.8678	23.3044	4.91406	-0.00519	-1.17979	2.14e-06	0	2.14e-06	sp|P01871|IGHM_HUMAN	209
01-HCD20+HCD40.11325.11325.3.0.dta	33.2442	4414.8	1	GLTFQQJASSMCVPDQDTAIR	12,Carbamidomethyl[C];11,Oxidation[M];	2355.07	5 4 1 0 1	594	2059.73	6	13.3846	12.3806	15.2491	-0.00148	-0.33516	4.42e-20	0	4.42e-20	sp|P01871|IGHM_HUMAN	209
01-HCD20+HCD40.5126.5126.3.0.dta	15.3776	3344.35	1	YKJNSDISSTR	null	1284.62	5 4 1 0 1	594	2059.73	2	12.9474	10.5006	17.4916	-0.00014	-0.04207	3.16e-23	0.00231482	0.00231482	sp|P01871|IGHM_HUMAN	46
01-HCD20+HCD40.4498.4498.3.0.dta	13.6253	3344.35	1	YKJNSDISSTR	null	1284.62	5 4 1 0 1	594	2059.73	2	11.534	9.45062	15.4031	-0.00226	-0.67448	2.63e-20	0.00447427	0.00447427	sp|P01871|IGHM_HUMAN	46
01-HCD20+HCD40.19270.19270.4.0.dta	56.2446	5023.33	1	LSLHRPALEDLLLGSEAJLTCTLTGLR	21,Carbamidomethyl[C];	2963.6	5 4 1 0 1	606	2059.73	17	45.9307	31.0565	73.5543	-0.00285	-0.56769	1.84e-101	0	1.84e-101	sp|P01876|IGHA1_HUMAN/sp|P01877|IGHA2_HUMAN	144/131
01-HCD20+HCD40.7541.7541.3.0.dta	22.134	3018.29	1	TPLTAJITK	null	958.557	5 4 1 0 1	594	2059.73	5	89.901	58.9717	147.341	0.00329	1.08979	4.44e-205	0	4.44e-205	sp|P01877|IGHA2_HUMAN	205
01-HCD20+HCD40.7661.7661.3.0.dta	22.487	3018.29	1	TPLTAJITK	null	958.557	5 4 1 0 1	594	2059.73	5	84.4966	40.9849	165.304	0.00278	0.92082	1.35e-229	0	1.35e-229	sp|P01877|IGHA2_HUMAN	205
01-HCD20+HCD40.7663.7663.2.0.dta	22.4946	3018.3	1	TPLTAJITK	null	958.557	5 4 1 0 1	594	2059.73	5	73.5964	63.5022	92.3427	0.00505	1.67191	4.78e-128	0	4.78e-128	sp|P01877|IGHA2_HUMAN	205
01-HCD20+HCD40.7760.7760.3.0.dta	22.7816	3018.29	1	TPLTAJITK	null	958.557	5 4 1 0 1	594	2059.73	5	56.1773	34.4676	96.4954	-0.00166	-0.54921	8.45e-134	0	8.45e-134	sp|P01877|IGHA2_HUMAN	205
01-HCD20+HCD40.7573.7573.2.0.dta	22.2268	3018.3	1	TPLTAJITK	null	958.557	5 4 1 0 1	594	2059.73	5	45.9859	56.5083	26.4443	0.00516	1.71034	1.55e-35	0	1.55e-35	sp|P01877|IGHA2_HUMAN	205
01-HCD20+HCD40.15169.15169.4.1.dta	44.4113	4885.18	1	MVSHHJLTTGATLINEQWLLTTAK	null	2679.39	5 4 1 0 2	873	2205.79	5	11.0869	10.662	11.876	-0.00639	-1.30797	1.46e-15	0.00231482	0.00231482	sp|P00739|HPTR_HUMAN/sp|P00738|HPT_HUMAN	126/184
01-HCD20+HCD40.3071.3071.3.0.dta	9.59858	3490.41	1	YKJNSDISSTR	null	1284.62	5 4 1 0 2	869	2205.79	2	58.4165	25.9125	118.781	-0.00324	-0.9276	3.12e-165	0	3.12e-165	sp|P01871|IGHM_HUMAN	46
01-HCD20+HCD40.12933.12933.3.0.dta	37.872	4544.89	1	GLTFQQJASSMCVPDQDTAIR	12,Carbamidomethyl[C];	2339.08	5 4 1 0 2	869	2205.79	6	13.2339	19.5628	1.48027	0.01709	3.761	0.00802362	0	0.00802362	sp|P01871|IGHM_HUMAN	209
01-HCD20+HCD40.7512.7512.3.0.dta	22.0523	3164.35	1	TPLTAJITK	null	958.557	5 4 1 0 2	869	2205.79	5	73.7305	43.2924	130.258	0.00244	0.77087	4.1e-181	0	4.1e-181	sp|P01877|IGHA2_HUMAN	205
01-HCD20+HCD40.7612.7612.3.0.dta	22.3428	3164.35	1	TPLTAJITK	null	958.557	5 4 1 0 2	869	2205.79	5	15.2686	13.6472	18.2798	0.00251	0.79457	2.82e-24	0	2.82e-24	sp|P01877|IGHA2_HUMAN	205
01-HCD20+HCD40.3283.3283.3.1.dta	10.2133	3636.46	1	YKJNSDISSTR	null	1284.62	5 4 1 0 3	1208	2351.85	2	52.8028	26.0925	102.408	-0.0069	-1.89654	6.55e-142	0	6.55e-142	sp|P01871|IGHM_HUMAN	46
01-HCD20+HCD40.13568.13568.4.2.dta	39.728	4690.91	1	GLTFQQJASSMCVPDQDTAIR	12,Carbamidomethyl[C];	2339.08	5 4 1 0 3	1208	2351.85	6	17.0189	23.0585	5.80266	-0.01795	-3.82627	1.04e-07	0	1.04e-07	sp|P01871|IGHM_HUMAN	209
01-HCD20+HCD40.14820.14820.3.0.dta	43.3862	3999.79	1	VVLHPJYSQVDIGLIK	null	1795.01	5 4 2 0 0	856	2204.77	5	93.0597	90.0026	98.737	0.00728	1.82042	6.34e-137	0	6.34e-137	sp|P00738|HPT_HUMAN	241
01-HCD20+HCD40.14849.14849.4.0.dta	43.4717	3999.79	1	VVLHPJYSQVDIGLIK	null	1795.01	5 4 2 0 0	856	2204.77	5	91.5538	84.3847	104.868	0.00351	0.87688	1.59e-145	0	1.59e-145	sp|P00738|HPT_HUMAN	241
01-HCD20+HCD40.13991.13991.3.1.dta	40.9672	3999.78	1	VVLHPJYSQVDIGLIK	null	1795.01	5 4 2 0 0	856	2204.77	5	71.6574	64.3747	85.1823	-0.00562	-1.40475	7.19e-118	0	7.19e-118	sp|P00738|HPT_HUMAN	241
01-HCD20+HCD40.14987.14987.4.0.dta	43.8808	3999.79	1	VVLHPJYSQVDIGLIK	null	1795.01	5 4 2 0 0	856	2204.77	5	13.1268	10.9999	17.0769	0.00487	1.21789	1.12e-22	0.00231482	0.00231482	sp|P00738|HPT_HUMAN	241
01-HCD20+HCD40.16214.16214.3.0.dta	47.4605	4884.16	1	MVSHHJLTTGATLINEQWLLTTAK	null	2679.39	5 4 2 0 0	856	2204.77	5	65.5247	76.9091	44.3821	-0.00281	-0.57526	2.13e-60	0	2.13e-60	sp|P00739|HPTR_HUMAN/sp|P00738|HPT_HUMAN	126/184
01-HCD20+HCD40.16171.16171.4.0.dta	47.3362	4884.18	1	MVSHHJLTTGATLINEQWLLTTAK	null	2679.39	5 4 2 0 0	856	2204.77	5	42.9389	32.499	62.3272	0.01666	3.41169	1.21e-85	0	1.21e-85	sp|P00739|HPTR_HUMAN/sp|P00738|HPT_HUMAN	126/184
01-HCD20+HCD40.16346.16346.4.0.dta	47.8457	4884.16	1	MVSHHJLTTGATLINEQWLLTTAK	null	2679.39	5 4 2 0 0	856	2204.77	5	30.6544	24.6881	41.7346	-0.00628	-1.28511	6.17e-57	0	6.17e-57	sp|P00739|HPTR_HUMAN/sp|P00738|HPT_HUMAN	126/184
01-HCD20+HCD40.8921.8921.3.0.dta	26.1906	3663.5	1	NLFLJHSEJATAK	null	1458.73	5 4 2 0 0	856	2204.77	4	21.4305	11.2694	40.301	-0.00291	-0.79505	6.47e-55	0.00231482	0.00231482	sp|P00739|HPTR_HUMAN/sp|P00738|HPT_HUMAN	149/207
01-HCD20+HCD40.14947.14947.5.0.dta	43.763	4884.16	1	MVSHHJLTTGATLINEQWLLTTAK	null	2679.39	5 4 2 0 0	856	2204.77	5	18.7451	23.2926	10.2997	-0.00082	-0.16783	1.45e-13	0	1.45e-13	sp|P00739|HPTR_HUMAN/sp|P00738|HPT_HUMAN	126/184
01-HCD20+HCD40.14951.14951.4.0.dta	43.7749	4884.16	1	MVSHHJLTTGATLINEQWLLTTAK	null	2679.39	5 4 2 0 0	856	2204.77	5	16.232	21.7226	6.0351	-0.00291	-0.59553	5.87e-08	0	5.87e-08	sp|P00739|HPTR_HUMAN/sp|P00738|HPT_HUMAN	126/184
01-HCD20+HCD40.16457.16457.4.1.dta	48.1709	4884.16	1	MVSHHJLTTGATLINEQWLLTTAK	null	2679.39	5 4 2 0 0	856	2204.77	5	14.1907	17.7101	7.6545	-0.00951	-1.94684	3.35e-10	0	3.35e-10	sp|P00739|HPTR_HUMAN/sp|P00738|HPT_HUMAN	126/184
01-HCD20+HCD40.3309.3309.3.0.dta	10.2859	3489.39	1	YKJNSDISSTR	null	1284.62	5 4 2 0 0	856	2204.77	2	59.2435	26.7598	119.571	-0.00254	-0.72783	2.79e-166	0	2.79e-166	sp|P01871|IGHM_HUMAN	46
01-HCD20+HCD40.3321.3321.4.1.dta	10.3199	3489.39	1	YKJNSDISSTR	null	1284.62	5 4 2 0 0	856	2204.77	2	39.215	24.1958	67.1079	-0.00114	-0.32576	2.11e-92	0	2.11e-92	sp|P01871|IGHM_HUMAN	46
01-HCD20+HCD40.2838.2838.3.0.dta	8.93051	3198.23	1	JNSDISSTR	null	993.46	5 4 2 0 0	856	2204.77	0	37.1849	17.495	73.7518	-0.00367	-1.14772	6.96e-102	0	6.96e-102	sp|P01871|IGHM_HUMAN	46
01-HCD20+HCD40.19331.19331.3.0.dta	56.422	5168.36	1	LSLHRPALEDLLLGSEAJLTCTLTGLR	21,Carbamidomethyl[C];	2963.6	5 4 2 0 0	856	2204.77	17	23.4511	32.7789	6.12808	-0.01076	-2.08242	4.07e-08	0	4.07e-08	sp|P01876|IGHA1_HUMAN/sp|P01877|IGHA2_HUMAN	144/131
01-HCD20+HCD40.14879.14879.3.0.dta	43.5642	4145.84	1	VVLHPJYSQVDIGLIK	null	1795.01	5 4 2 0 1	1198	2350.83	5	53.7146	46.3737	67.3478	-0.00476	-1.14806	9.67e-93	0	9.67e-93	sp|P00738|HPT_HUMAN	241
01-HCD20+HCD40.3256.3256.4.0.dta	10.1395	3635.46	1	YKJNSDISSTR	null	1284.62	5 4 2 0 1	1196	2350.83	2	65.0165	13.3492	160.97	0.00802	2.20669	1.2e-223	0	1.2e-223	sp|P01871|IGHM_HUMAN	46
01-HCD20+HCD40.11719.11719.3.0.dta	34.3763	4705.89	1	GLTFQQJASSMCVPDQDTAIR	12,Carbamidomethyl[C];11,Oxidation[M];	2355.07	5 4 2 0 1	1196	2350.83	6	38.2227	33.6287	46.7546	-0.00775	-1.64765	5.85e-64	0	5.85e-64	sp|P01871|IGHM_HUMAN	209
01-HCD20+HCD40.3398.3398.3.0.dta	10.539	3635.44	1	YKJNSDISSTR	null	1284.62	5 4 2 0 1	1196	2350.83	2	28.3326	16.4202	50.4555	-0.00466	-1.28174	3.92e-69	0	3.92e-69	sp|P01871|IGHM_HUMAN	46
01-HCD20+HCD40.3498.3498.3.0.dta	10.8174	3635.44	1	YKJNSDISSTR	null	1284.62	5 4 2 0 1	1196	2350.83	2	24.2498	18.4102	35.0948	-0.00329	-0.90627	1.96e-47	0	1.96e-47	sp|P01871|IGHM_HUMAN	46
01-HCD20+HCD40.13567.13567.3.0.dta	39.7241	4689.9	1	GLTFQQJASSMCVPDQDTAIR	12,Carbamidomethyl[C];	2339.08	5 4 2 0 1	1196	2350.83	6	15.0119	19.9383	5.86273	-0.00116	-0.24642	9.03e-08	0	9.03e-08	sp|P01871|IGHM_HUMAN	209
01-HCD20+HCD40.15869.15869.4.0.dta	46.4582	4697.97	1	LAGKPTHVJVSVVMAEVDGTCY	21,Carbamidomethyl[C];	2347.14	5 4 2 0 1	1196	2350.83	8	34.4132	27.1471	47.9076	-0.00166	-0.35285	1.86e-65	0	1.86e-65	sp|P01876|IGHA1_HUMAN	340
01-HCD20+HCD40.8165.8165.3.0.dta	23.9725	3309.39	1	TPLTAJITK	null	958.557	5 4 2 0 1	1196	2350.83	5	76.5199	38.8361	146.504	0.00103	0.31012	7.23e-204	0	7.23e-204	sp|P01877|IGHA2_HUMAN	205
01-HCD20+HCD40.8308.8308.3.0.dta	24.3862	3309.39	1	TPLTAJITK	null	958.557	5 4 2 0 1	1196	2350.83	5	75.9127	38.5215	145.353	0.00053	0.15873	2.44e-202	0	2.44e-202	sp|P01877|IGHA2_HUMAN	205
01-HCD20+HCD40.8209.8209.4.0.dta	24.0977	3309.39	1	TPLTAJITK	null	958.557	5 4 2 0 1	1196	2350.83	5	71.772	42.5907	125.966	0.00027	0.08047	2.58e-175	0	2.58e-175	sp|P01877|IGHA2_HUMAN	205
01-HCD20+HCD40.8394.8394.3.0.dta	24.6425	3309.39	1	TPLTAJITK	null	958.557	5 4 2 0 1	1196	2350.83	5	37.651	17.3154	75.4169	-0.0016	-0.48398	5.68e-104	0	5.68e-104	sp|P01877|IGHA2_HUMAN	205
01-HCD20+HCD40.2523.2523.3.0.dta	8.0193	2819.12	1	JNSDISSTR	null	993.46	5 5 0 0 0	322	1825.66	0	31.6106	13.8361	64.6205	0.00357	1.2654	1.32e-88	0	1.32e-88	sp|P01871|IGHM_HUMAN	46
01-HCD20+HCD40.19210.19210.4.0.dta	56.0651	4789.26	1	LSLHRPALEDLLLGSEAJLTCTLTGLR	21,Carbamidomethyl[C];	2963.6	5 5 0 0 0	324	1825.66	17	50.1167	60.1778	31.4318	-0.00339	-0.70798	1.09e-42	0	1.09e-42	sp|P01876|IGHA1_HUMAN/sp|P01877|IGHA2_HUMAN	144/131
01-HCD20+HCD40.4419.4419.3.0.dta	13.3965	3161.23	1	EEQYJSTYR	null	1189.51	5 5 0 0 1	494	1971.72	4	68.7884	38.5671	124.914	0.00014	0.04375	1.14e-173	0	1.14e-173	sp|P01857|IGHG1_HUMAN	180
01-HCD20+HCD40.7789.7789.3.0.dta	22.8661	3129.24	1	EEQFJSTFR	null	1157.52	5 5 0 0 1	494	1971.72	4	65.2713	20.4545	148.503	-0.00128	-0.40894	1.06e-206	0	1.06e-206	sp|P01859|IGHG2_HUMAN	176
01-HCD20+HCD40.7872.7872.3.0.dta	23.1079	3129.24	1	EEQFJSTFR	null	1157.52	5 5 0 0 1	494	1971.72	4	53.8479	19.5347	117.572	-0.00115	-0.36676	1.72e-163	0	1.72e-163	sp|P01859|IGHG2_HUMAN	176
01-HCD20+HCD40.2986.2986.3.0.dta	9.35182	3256.34	1	YKJNSDISSTR	null	1284.62	5 5 0 0 1	490	1971.72	2	47.6858	28.8691	82.6312	0.00674	2.0696	4.16e-114	0	4.16e-114	sp|P01871|IGHM_HUMAN	46
01-HCD20+HCD40.12498.12498.4.1.dta	36.606	4310.8	1	GLTFQQJASSMCVPDQDTAIR	12,Carbamidomethyl[C];	2339.08	5 5 0 0 1	494	1971.72	6	23.2816	28.5765	13.4482	0.00266	0.6162	1.26e-17	0	1.26e-17	sp|P01871|IGHM_HUMAN	209
01-HCD20+HCD40.7101.7101.3.0.dta	20.8821	2930.29	1	TPLTAJITK	null	958.557	5 5 0 0 1	494	1971.72	5	92.5329	65.4755	142.782	0.01141	3.89426	8.6e-199	0	8.6e-199	sp|P01877|IGHA2_HUMAN	205
01-HCD20+HCD40.7072.7072.2.0.dta	20.7976	2930.28	1	TPLTAJITK	null	958.557	5 5 0 0 1	494	1971.72	5	75.672	63.4914	98.2933	0.00057	0.19326	3.86e-136	0	3.86e-136	sp|P01877|IGHA2_HUMAN	205
01-HCD20+HCD40.7007.7007.3.0.dta	20.6068	2930.27	1	TPLTAJITK	null	958.557	5 5 0 0 1	494	1971.72	5	51.0428	41.6839	68.4238	-0.00137	-0.46811	5.14e-94	0	5.14e-94	sp|P01877|IGHA2_HUMAN	205
01-HCD20+HCD40.2729.2729.3.0.dta	8.61425	3402.39	1	YKJNSDISSTR	null	1284.62	5 5 0 0 2	728	2117.78	2	22.4642	16.7645	33.0494	-0.00137	-0.40198	1.68e-44	0	1.68e-44	sp|P01871|IGHM_HUMAN	46
01-HCD20+HCD40.7049.7049.3.0.dta	20.7323	3076.33	1	TPLTAJITK	null	958.557	5 5 0 0 2	737	2117.78	5	48.6727	36.4466	71.3783	-0.00169	-0.5486	2.58e-98	0	2.58e-98	sp|P01877|IGHA2_HUMAN	205
01-HCD20+HCD40.6959.6959.3.0.dta	20.4738	3076.33	1	TPLTAJITK	null	958.557	5 5 0 0 2	725	2117.78	5	27.0894	26.0211	29.0734	-0.00139	-0.45206	3.26e-39	0	3.26e-39	sp|P01877|IGHA2_HUMAN	205
01-HCD20+HCD40.3061.3061.3.0.dta	9.56853	3401.37	1	YKJNSDISSTR	null	1284.62	5 5 1 0 0	709	2116.76	2	34.5962	28.8342	45.2972	-0.00293	-0.86191	9.13e-62	0	9.13e-62	sp|P01871|IGHM_HUMAN	46
01-HCD20+HCD40.3312.3312.3.2.dta	10.294	3401.37	1	YKJNSDISSTR	null	1284.62	5 5 1 0 0	712	2116.76	2	17.5699	23.8083	5.98424	-0.00505	-1.48549	6.88e-08	0	6.88e-08	sp|P01871|IGHM_HUMAN	46
01-HCD20+HCD40.3197.3197.3.2.dta	9.96693	3401.37	1	YKJNSDISSTR	null	1284.62	5 5 1 0 0	712	2116.76	2	12.8478	12.1712	14.1045	-0.00283	-0.83193	2.14e-18	0	2.14e-18	sp|P01871|IGHM_HUMAN	46
01-HCD20+HCD40.19258.19258.4.0.dta	56.208	5080.35	1	LSLHRPALEDLLLGSEAJLTCTLTGLR	21,Carbamidomethyl[C];	2963.6	5 5 1 0 0	709	2116.76	17	41.7837	49.8229	26.854	-0.00135	-0.26665	4.79e-36	0	4.79e-36	sp|P01876|IGHA1_HUMAN/sp|P01877|IGHA2_HUMAN	144/131
01-HCD20+HCD40.3083.3083.4.0.dta	9.63246	3547.43	1	YKJNSDISSTR	null	1284.62	5 5 1 0 1	1002	2262.81	2	57.5086	26.8654	114.417	0.00209	0.58925	1.08e-158	0	1.08e-158	sp|P01871|IGHM_HUMAN	46
01-HCD20+HCD40.2666.2666.3.0.dta	8.43656	3256.27	1	JNSDISSTR	null	993.46	5 5 1 0 1	1002	2262.81	0	52.492	18.9385	114.806	6e-05	0.01852	2.57e-159	0	2.57e-159	sp|P01871|IGHM_HUMAN	46
01-HCD20+HCD40.12967.12967.4.0.dta	37.9692	4601.9	1	GLTFQQJASSMCVPDQDTAIR	12,Carbamidomethyl[C];	2339.08	5 5 1 0 1	1002	2262.81	6	52.1539	52.0444	52.3573	0.0072	1.56464	7.92e-72	0	7.92e-72	sp|P01871|IGHM_HUMAN	209
01-HCD20+HCD40.3067.3067.3.0.dta	9.58833	3547.44	1	YKJNSDISSTR	null	1284.62	5 5 1 0 1	1002	2262.81	2	44.2164	30.003	70.6127	0.00526	1.48341	2.15e-97	0	2.15e-97	sp|P01871|IGHM_HUMAN	46
01-HCD20+HCD40.12932.12932.3.0.dta	37.8687	4601.89	1	GLTFQQJASSMCVPDQDTAIR	12,Carbamidomethyl[C];	2339.08	5 5 1 0 1	1002	2262.81	6	39.3468	47.4125	24.3676	0.00042	0.09199	9.33e-33	0	9.33e-33	sp|P01871|IGHM_HUMAN	209
01-HCD20+HCD40.13066.13066.4.0.dta	38.2613	4601.89	1	GLTFQQJASSMCVPDQDTAIR	12,Carbamidomethyl[C];	2339.08	5 5 1 0 1	1002	2262.81	6	39.3392	46.5692	25.9119	0.0043	0.93447	9.8e-35	0	9.8e-35	sp|P01871|IGHM_HUMAN	209
01-HCD20+HCD40.3221.3221.4.0.dta	10.0359	3547.43	1	YKJNSDISSTR	null	1284.62	5 5 1 0 1	1002	2262.81	2	39.2801	22.7122	70.0491	0.00081	0.22955	9.03e-97	0	9.03e-97	sp|P01871|IGHM_HUMAN	46
01-HCD20+HCD40.3240.3240.3.0.dta	10.0934	3547.43	1	YKJNSDISSTR	null	1284.62	5 5 1 0 1	1002	2262.81	2	35.9598	19.7983	65.9739	0.00279	0.78742	1.4e-90	0	1.4e-90	sp|P01871|IGHM_HUMAN	46
01-HCD20+HCD40.13018.13018.3.0.dta	38.1218	4601.89	1	GLTFQQJASSMCVPDQDTAIR	12,Carbamidomethyl[C];	2339.08	5 5 1 0 1	1002	2262.81	6	32.2883	38.0371	21.6119	0.00212	0.46097	7.81e-29	0	7.81e-29	sp|P01871|IGHM_HUMAN	209
01-HCD20+HCD40.3397.3397.4.1.dta	10.5351	3547.44	1	YKJNSDISSTR	null	1284.62	5 5 1 0 1	1002	2262.81	2	30.8852	20.8709	49.4833	0.00359	1.01321	9.13e-68	0	9.13e-68	sp|P01871|IGHM_HUMAN	46
01-HCD20+HCD40.3423.3423.3.0.dta	10.6081	3547.43	1	YKJNSDISSTR	null	1284.62	5 5 1 0 1	978	2262.81	2	26.9743	21.7586	36.6607	-0.0007	-0.19611	1.1e-49	0	1.1e-49	sp|P01871|IGHM_HUMAN	46
01-HCD20+HCD40.11706.11706.4.0.dta	34.3384	4601.88	1	GLTFQQJASSMCVPDQDTAIR	12,Carbamidomethyl[C];	2339.08	5 5 1 0 1	1002	2262.81	6	26.3354	36.5454	7.37405	-0.00993	-2.15731	9.48e-10	0	9.48e-10	sp|P01871|IGHM_HUMAN	209
01-HCD20+HCD40.2859.2859.3.0.dta	8.99215	3547.43	1	YKJNSDISSTR	null	1284.62	5 5 1 0 1	978	2262.81	2	22.8824	19.5706	29.0328	-0.00095	-0.26715	4.79e-39	0	4.79e-39	sp|P01871|IGHM_HUMAN	46
01-HCD20+HCD40.3568.3568.3.0.dta	11.0081	3547.43	1	YKJNSDISSTR	null	1284.62	5 5 1 0 1	985	2262.81	2	22.4341	14.8455	36.5272	0.00252	0.70962	2.15e-49	0	2.15e-49	sp|P01871|IGHM_HUMAN	46
01-HCD20+HCD40.3642.3642.3.0.dta	11.207	3547.43	1	YKJNSDISSTR	null	1284.62	5 5 1 0 1	978	2262.81	2	21.7969	15.9375	32.6788	0.00185	0.52018	3.4e-44	0	3.4e-44	sp|P01871|IGHM_HUMAN	46
01-HCD20+HCD40.12678.12678.3.0.dta	37.1294	4601.89	1	GLTFQQJASSMCVPDQDTAIR	12,Carbamidomethyl[C];	2339.08	5 5 1 0 1	980	2262.81	6	20.0041	28.0554	5.05162	-0.00065	-0.14074	1.19e-06	0	1.19e-06	sp|P01871|IGHM_HUMAN	209
01-HCD20+HCD40.3153.3153.3.0.dta	9.83809	3547.44	1	YKJNSDISSTR	null	1284.62	5 5 1 0 1	980	2262.81	2	19.5631	22.0667	14.9136	0.00466	1.31343	1.15e-19	0	1.15e-19	sp|P01871|IGHM_HUMAN	46
01-HCD20+HCD40.12624.12624.4.1.dta	36.9703	4601.88	1	GLTFQQJASSMCVPDQDTAIR	12,Carbamidomethyl[C];	2339.08	5 5 1 0 1	1002	2262.81	6	17.4178	21.6025	9.64625	-0.01027	-2.23119	1.11e-12	0	1.11e-12	sp|P01871|IGHM_HUMAN	209
01-HCD20+HCD40.3726.3726.3.0.dta	11.4471	3547.43	1	YKJNSDISSTR	null	1284.62	5 5 1 0 1	980	2262.81	2	15.6226	12.5798	21.2737	0.00188	0.53033	1.9e-28	0	1.9e-28	sp|P01871|IGHM_HUMAN	46
01-HCD20+HCD40.7633.7633.4.1.dta	22.403	3221.38	1	TPLTAJITK	null	958.557	5 5 1 0 1	1002	2262.81	5	75.1285	46.1561	128.934	0.00435	1.35045	5.24e-179	0	5.24e-179	sp|P01877|IGHA2_HUMAN	205
01-HCD20+HCD40.7543.7543.3.0.dta	22.1417	3221.37	1	TPLTAJITK	null	958.557	5 5 1 0 1	1002	2262.81	5	59.0901	50.355	75.3123	0.00256	0.79386	7.91e-104	0	7.91e-104	sp|P01877|IGHA2_HUMAN	205
01-HCD20+HCD40.7740.7740.3.0.dta	22.7231	3221.37	1	TPLTAJITK	null	958.557	5 5 1 0 1	1002	2262.81	5	36.92	34.2418	41.8938	0.00167	0.51913	4.31e-57	0	4.31e-57	sp|P01877|IGHA2_HUMAN	205
01-HCD20+HCD40.7881.7881.3.0.dta	23.1355	3221.37	1	TPLTAJITK	null	958.557	5 5 1 0 1	1002	2262.81	5	15.4741	14.9152	16.512	-0.00158	-0.49038	9.03e-22	0	9.03e-22	sp|P01877|IGHA2_HUMAN	205
01-HCD20+HCD40.2897.2897.3.0.dta	9.09628	3693.49	1	YKJNSDISSTR	null	1284.62	5 5 1 0 2	1359	2408.87	2	33.6883	22.1913	55.04	-0.00252	-0.68355	3.21e-75	0	3.21e-75	sp|P01871|IGHM_HUMAN	46
01-HCD20+HCD40.12876.12876.3.0.dta	37.7055	4747.95	1	GLTFQQJASSMCVPDQDTAIR	12,Carbamidomethyl[C];	2339.08	5 5 1 0 2	1359	2408.87	6	22.4492	29.2123	9.88904	0.00581	1.22354	5e-13	0	5e-13	sp|P01871|IGHM_HUMAN	209
01-HCD20+HCD40.2941.2941.4.2.dta	9.22401	3693.49	1	YKJNSDISSTR	null	1284.62	5 5 1 0 2	1353	2408.87	2	7.02188	9.54974	2.32729	0.00265	0.71838	0.00339465	0.00447427	0.00640189	sp|P01871|IGHM_HUMAN	46
01-HCD20+HCD40.7510.7510.3.0.dta	22.0446	3367.43	1	TPLTAJITK	null	958.557	5 5 1 0 2	1359	2408.87	5	33.0953	27.5433	43.4062	-0.00068	-0.20333	4.11e-59	0	4.11e-59	sp|P01877|IGHA2_HUMAN	205
01-HCD20+HCD40.8718.8718.3.0.dta	25.5945	3866.59	1	NLFLJHSEJATAK	null	1458.73	5 5 2 0 0	1318	2407.85	8	31.5239	35.9975	23.2158	0.00153	0.39552	2.43e-31	0	2.43e-31	sp|P00739|HPTR_HUMAN/sp|P00738|HPT_HUMAN	153/211
01-HCD20+HCD40.3465.3465.3.0.dta	10.7242	3692.47	1	YKJNSDISSTR	null	1284.62	5 5 2 0 0	1318	2407.85	2	35.5013	18.6013	66.8871	-0.00177	-0.48008	5.56e-92	0	5.56e-92	sp|P01871|IGHM_HUMAN	46
01-HCD20+HCD40.3391.3391.3.0.dta	10.5182	3838.53	1	YKJNSDISSTR	null	1284.62	5 5 2 0 1	1741	2553.91	2	56.2336	36.0969	93.6303	-0.00141	-0.36699	1.14e-129	0	1.14e-129	sp|P01871|IGHM_HUMAN	46
01-HCD20+HCD40.3407.3407.4.0.dta	10.5648	3838.53	1	YKJNSDISSTR	null	1284.62	5 5 2 0 1	1741	2553.91	2	48.0032	13.0572	112.903	0.00132	0.34318	1.33e-156	0	1.33e-156	sp|P01871|IGHM_HUMAN	46
01-HCD20+HCD40.13435.13435.4.0.dta	39.3408	4892.99	1	GLTFQQJASSMCVPDQDTAIR	12,Carbamidomethyl[C];	2339.08	5 5 2 0 1	1737	2553.91	6	27.8939	32.5283	19.2871	0.00053	0.10777	7.98e-26	0	7.98e-26	sp|P01871|IGHM_HUMAN	209
01-HCD20+HCD40.15928.15928.4.0.dta	46.6326	4901.05	1	LAGKPTHVJVSVVMAEVDGTCY	21,Carbamidomethyl[C];	2347.14	5 5 2 0 1	1741	2553.91	8	13.2991	11.7103	16.2498	-0.00449	-0.91627	2.05e-21	0.00231482	0.00231482	sp|P01876|IGHA1_HUMAN	340
01-HCD20+HCD40.19329.19329.4.0.dta	56.4143	5517.5	1	LSLHRPALEDLLLGSEAJLTCTLTGLR	21,Carbamidomethyl[C];	2963.6	5 5 2 0 1	1741	2553.91	17	29.1558	30.7525	26.1907	-0.0034	-0.61707	3.53e-35	0	3.53e-35	sp|P01876|IGHA1_HUMAN/sp|P01877|IGHA2_HUMAN	144/131
01-HCD20+HCD40.19342.19342.5.0.dta	56.4549	5517.51	1	LSLHRPALEDLLLGSEAJLTCTLTGLR	21,Carbamidomethyl[C];	2963.6	5 5 2 0 1	1742	2553.91	17	15.3115	18.2729	9.81171	0.00262	0.47473	6.31e-13	0	6.31e-13	sp|P01876|IGHA1_HUMAN/sp|P01877|IGHA2_HUMAN	144/131
01-HCD20+HCD40.8241.8241.3.0.dta	24.1896	3512.46	1	TPLTAJITK	null	958.557	5 5 2 0 1	1741	2553.91	5	66.5512	45.3023	106.014	-0.00257	-0.73216	3.99e-147	0	3.99e-147	sp|P01877|IGHA2_HUMAN	205
01-HCD20+HCD40.8336.8336.3.0.dta	24.4702	3512.46	1	TPLTAJITK	null	958.557	5 5 2 0 1	1741	2553.91	5	50.5975	34.3601	80.7525	-0.00231	-0.657	1.02e-111	0	1.02e-111	sp|P01877|IGHA2_HUMAN	205
01-HCD20+HCD40.14079.14079.3.1.dta	41.2247	4493.97	1	VVLHPJYSQVDIGLIK	null	1795.01	5 5 3 0 0	2216	2698.95	5	35.3235	44.8008	17.7229	0.01123	2.49897	1.55e-23	0	1.55e-23	sp|P00738|HPT_HUMAN	241
01-HCD20+HCD40.2298.2298.2.0.dta	7.36726	2371.93	1	JNSDISSTR	null	993.46	6 2 0 0 0	63	1378.48	0	46.9553	37.0664	65.3206	-0.00026	-0.11075	5.53e-90	0	5.53e-90	sp|P01871|IGHM_HUMAN	46
01-HCD20+HCD40.2307.2307.3.0.dta	7.40051	2371.94	1	JNSDISSTR	null	993.46	6 2 0 0 0	64	1378.48	0	41.5296	29.6035	63.6782	0.0008	0.33614	2.53e-87	0	2.53e-87	sp|P01871|IGHM_HUMAN	46
01-HCD20+HCD40.15330.15330.3.0.dta	44.8822	3743.58	1	STGKPTLYJVSLVMSDTAGTCY	21,Carbamidomethyl[C];	2365.1	6 2 0 0 0	63	1378.48	8	56.9531	59.8121	51.6436	0	-0.00072	9.77e-71	0	9.77e-71	sp|P01871|IGHM_HUMAN/sp|P04220|MUCB_HUMAN	439/378
01-HCD20+HCD40.13263.13263.3.0.dta	38.8382	3759.57	1	STGKPTLYJVSLVMSDTAGTCY	21,Carbamidomethyl[C];14,Oxidation[M];	2381.1	6 2 0 0 0	61	1378.48	8	41.7509	34.7394	54.7721	-0.00346	-0.92023	7.28e-75	0	7.28e-75	sp|P01871|IGHM_HUMAN/sp|P04220|MUCB_HUMAN	439/378
01-HCD20+HCD40.16215.16215.4.0.dta	47.4645	4995.18	1	SLGNVJFTVSAEALESQELCGTEVPSVPEHGR	20,Carbamidomethyl[C];	3413.63	6 3 0 0 0	140	1581.56	5	44.8097	56.3917	23.3004	-0.00474	-0.94985	1.89e-31	0	1.89e-31	sp|P01023|A2MG_HUMAN	869
01-HCD20+HCD40.2224.2224.3.0.dta	7.16352	2575.02	1	JNSDISSTR	null	993.46	6 3 0 0 0	141	1581.56	0	39.7717	28.9862	59.8019	0.00321	1.24516	4.68e-82	0	4.68e-82	sp|P01871|IGHM_HUMAN	46
01-HCD20+HCD40.2745.2745.3.0.dta	8.66019	3012.23	1	YKJNSDISSTR	null	1284.62	6 3 0 0 1	226	1727.61	2	69.2627	36.8593	129.441	0.00369	1.22411	6.1e-180	0	6.1e-180	sp|P01871|IGHM_HUMAN	46
01-HCD20+HCD40.15930.15930.4.0.dta	46.6404	5414.37	1	SLGNVJFTVSAEALESQELCGTEVPSVPEHGRK	20,Carbamidomethyl[C];	3541.72	6 3 1 0 0	357	1872.65	5	25.6623	28.5495	20.3002	-0.0061	-1.1262	2.13e-27	0	2.13e-27	sp|P01023|A2MG_HUMAN	869
01-HCD20+HCD40.2866.2866.3.0.dta	9.01128	3157.27	1	YKJNSDISSTR	null	1284.62	6 3 1 0 0	355	1872.65	2	67.9757	45.4885	109.738	0.00063	0.20059	2.11e-152	0	2.11e-152	sp|P01871|IGHM_HUMAN	46
01-HCD20+HCD40.2443.2443.3.0.dta	7.79109	2866.11	1	JNSDISSTR	null	993.46	6 3 1 0 0	355	1872.65	0	61.558	35.2235	110.465	0.0024	0.83853	2.52e-153	0	2.52e-153	sp|P01871|IGHM_HUMAN	46
01-HCD20+HCD40.2463.2463.2.0.dta	7.8464	2866.11	1	JNSDISSTR	null	993.46	6 3 1 0 0	355	1872.65	0	54.4379	33.3933	93.5209	-0.00181	-0.63211	2.17e-129	0	2.17e-129	sp|P01871|IGHM_HUMAN	46
01-HCD20+HCD40.2878.2878.4.0.dta	9.04538	3157.27	1	YKJNSDISSTR	null	1284.62	6 3 1 0 0	357	1872.65	2	46.5932	34.0874	69.8183	-0.0004	-0.12786	2.14e-96	0	2.14e-96	sp|P01871|IGHM_HUMAN	46
01-HCD20+HCD40.2555.2555.3.0.dta	8.1153	2866.11	1	JNSDISSTR	null	993.46	6 3 1 0 0	357	1872.65	0	32.693	15.9978	63.6985	0.00252	0.8804	2.08e-87	0	2.08e-87	sp|P01871|IGHM_HUMAN	46
01-HCD20+HCD40.3273.3273.3.0.dta	10.186	3157.27	1	YKJNSDISSTR	null	1284.62	6 3 1 0 0	357	1872.65	2	26.1683	24.7959	28.717	0.00056	0.17778	1.08e-38	0	1.08e-38	sp|P01871|IGHM_HUMAN	46
01-HCD20+HCD40.3035.3035.3.0.dta	9.49314	3303.33	1	YKJNSDISSTR	null	1284.62	6 3 1 0 1	539	2018.71	2	62.8998	25.5578	132.249	-0.00037	-0.11131	4.59e-184	0	4.59e-184	sp|P01871|IGHM_HUMAN	46
01-HCD20+HCD40.2871.2871.3.0.dta	9.02537	3303.33	1	YKJNSDISSTR	null	1284.62	6 3 1 0 1	542	2018.71	2	52.0287	25.9567	100.448	0.00103	0.3119	2.6e-139	0	2.6e-139	sp|P01871|IGHM_HUMAN	46
01-HCD20+HCD40.2592.2592.3.0.dta	8.22374	3012.17	1	JNSDISSTR	null	993.46	6 3 1 0 1	539	2018.71	0	27.8051	10.8995	59.2011	0.00391	1.29717	3.55e-81	0.00231482	0.00231482	sp|P01871|IGHM_HUMAN	46
01-HCD20+HCD40.3222.3222.3.0.dta	10.0399	3303.32	1	YKJNSDISSTR	null	1284.62	6 3 1 0 1	539	2018.71	2	23.288	23.9963	21.9725	-0.00237	-0.71615	1.68e-29	0	1.68e-29	sp|P01871|IGHM_HUMAN	46
01-HCD20+HCD40.14078.14078.4.3.dta	41.2209	3958.77	1	VVLHPJYSQVDIGLIK	null	1795.01	6 3 2 0 0	802	2163.75	5	33.9257	27.547	45.7719	0.01695	4.2812	2.34e-62	0	2.34e-62	sp|P00738|HPT_HUMAN	241
01-HCD20+HCD40.15421.15421.4.0.dta	45.1471	4843.16	1	MVSHHJLTTGATLINEQWLLTTAK	null	2679.39	6 3 2 0 0	802	2163.75	5	15.941	19.443	9.43719	0.01888	3.89835	1.65e-12	0	1.65e-12	sp|P00739|HPTR_HUMAN/sp|P00738|HPT_HUMAN	126/184
01-HCD20+HCD40.6021.6021.3.1.dta	17.85	2958.16	1	EEQFJSTYR	null	1173.52	6 4 0 0 0	283	1784.63	4	31.5442	13.6673	64.7441	0.0044	1.48853	9.22e-89	0	9.22e-89	sp|P01861|IGHG4_HUMAN	177
01-HCD20+HCD40.2386.2386.3.0.dta	7.62748	2778.1	1	JNSDISSTR	null	993.46	6 4 0 0 0	283	1784.63	0	45.4431	25.5523	82.3831	0.0038	1.36652	6.7e-114	0	6.7e-114	sp|P01871|IGHM_HUMAN	46
01-HCD20+HCD40.2264.2264.3.0.dta	7.27026	2778.1	1	JNSDISSTR	null	993.46	6 4 0 0 0	282	1784.63	0	43.0381	27.1421	72.5593	0.00377	1.3568	1.91e-100	0	1.91e-100	sp|P01871|IGHM_HUMAN	46
01-HCD20+HCD40.2786.2786.3.0.dta	8.78303	3215.31	1	YKJNSDISSTR	null	1284.62	6 4 0 0 1	431	1930.69	2	44.1732	24.8266	80.1026	-0.00476	-1.48001	1.35e-110	0	1.35e-110	sp|P01871|IGHM_HUMAN	46
01-HCD20+HCD40.2676.2676.3.0.dta	8.46627	3215.31	1	YKJNSDISSTR	null	1284.62	6 4 0 0 1	430	1930.69	2	20.2347	13.7378	32.3004	-0.00466	-1.45015	1.41e-43	0	1.41e-43	sp|P01871|IGHM_HUMAN	46
01-HCD20+HCD40.14251.14251.3.0.dta	41.7187	3870.74	1	VVLHPJYSQVDIGLIK	null	1795.01	6 4 1 0 0	638	2075.73	5	36.4254	27.5632	52.8838	-0.00108	-0.27842	2.33e-72	0	2.33e-72	sp|P00738|HPT_HUMAN	241
01-HCD20+HCD40.2542.2542.3.0.dta	8.07486	3069.19	1	JNSDISSTR	null	993.46	6 4 1 0 0	627	2075.73	0	40.1646	20.2181	77.2079	-0.00153	-0.4984	1.25e-106	0	1.25e-106	sp|P01871|IGHM_HUMAN	46
01-HCD20+HCD40.16172.16172.4.1.dta	47.3401	4901.17	1	MVSHHJLTTGATLINEQWLLTTAK	null	2679.39	6 4 1 0 1	904	2221.79	5	56.7481	52.7851	64.1079	-0.01043	-2.1278	6.08e-88	0	6.08e-88	sp|P00739|HPTR_HUMAN/sp|P00738|HPT_HUMAN	126/184
01-HCD20+HCD40.3015.3015.3.0.dta	9.43276	3506.4	1	YKJNSDISSTR	null	1284.62	6 4 1 0 1	902	2221.79	2	43.7055	22.4601	83.1612	-0.00436	-1.24449	4.04e-115	0	4.04e-115	sp|P01871|IGHM_HUMAN	46
01-HCD20+HCD40.2867.2867.3.0.dta	9.01518	3506.4	1	YKJNSDISSTR	null	1284.62	6 4 1 0 1	920	2221.79	2	37.7812	21.1257	68.7127	-0.00274	-0.78162	1.86e-94	0	1.86e-94	sp|P01871|IGHM_HUMAN	46
01-HCD20+HCD40.7484.7484.3.0.dta	21.9722	3180.35	1	TPLTAJITK	null	958.557	6 4 1 0 1	902	2221.79	5	59.7754	38.0333	100.154	0.00424	1.3336	5.61e-139	0	5.61e-139	sp|P01877|IGHA2_HUMAN	205
01-HCD20+HCD40.7577.7577.3.0.dta	22.2386	3180.35	1	TPLTAJITK	null	958.557	6 4 1 0 1	902	2221.79	5	24.8029	17.0301	39.238	0.00404	1.26946	4.66e-53	0	4.66e-53	sp|P01877|IGHA2_HUMAN	205
01-HCD20+HCD40.11746.11746.4.0.dta	34.4543	4722.92	1	GLTFQQJASSMCVPDQDTAIR	12,Carbamidomethyl[C];11,Oxidation[M];	2355.07	6 4 1 0 2	1246	2367.85	6	39.0995	45.4119	27.3765	0.00743	1.57303	1.2e-36	0	1.2e-36	sp|P01871|IGHM_HUMAN	209
01-HCD20+HCD40.13547.13547.3.0.dta	39.6677	4706.93	1	GLTFQQJASSMCVPDQDTAIR	12,Carbamidomethyl[C];	2339.08	6 4 1 0 2	1246	2367.85	6	32.5212	35.9374	26.1768	0.0058	1.23123	4.08e-35	0	4.08e-35	sp|P01871|IGHM_HUMAN	209
01-HCD20+HCD40.13547.13547.3.1.dta	39.6677	4705.9	1	GLTFQQJASSMCVPDQDTAIR	12,Carbamidomethyl[C];	2339.08	6 4 2 0 0	1230	2366.83	6	27.5725	35.9214	12.0676	-0.00175	-0.37138	8.68e-16	0	8.68e-16	sp|P01871|IGHM_HUMAN	209
01-HCD20+HCD40.13518.13518.3.0.dta	39.5856	3782.72	1	VVLHPJYSQVDIGLIK	null	1795.01	6 5 0 0 0	503	1987.71	5	102.532	121.761	66.8214	-0.00441	-1.16654	7.48e-92	0	7.48e-92	sp|P00738|HPT_HUMAN	241
01-HCD20+HCD40.7102.7102.3.0.dta	20.8855	3092.33	1	TPLTAJITK	null	958.557	6 5 0 0 1	752	2133.77	5	21.5864	18.9018	26.5722	0.00015	0.04958	1.09e-35	0	1.09e-35	sp|P01877|IGHA2_HUMAN	205
01-HCD20+HCD40.6976.6976.3.0.dta	20.5201	3092.33	1	TPLTAJITK	null	958.557	6 5 0 0 1	752	2133.77	5	19.8929	16.8065	25.6247	9e-05	0.02824	2.54e-34	0	2.54e-34	sp|P01877|IGHA2_HUMAN	205
01-HCD20+HCD40.15444.15444.4.2.dta	45.2173	4958.19	1	MVSHHJLTTGATLINEQWLLTTAK	null	2679.39	6 5 1 0 0	1059	2278.81	5	32.6723	38.2213	22.3669	-0.00898	-1.81209	5.17e-30	0	5.17e-30	sp|P00739|HPTR_HUMAN/sp|P00738|HPT_HUMAN	126/184
01-HCD20+HCD40.3107.3107.4.0.dta	9.70292	3563.43	1	YKJNSDISSTR	null	1284.62	6 5 1 0 0	1056	2278.81	2	34.1041	25.8835	49.3709	-0.00019	-0.05295	1.6e-67	0	1.6e-67	sp|P01871|IGHM_HUMAN	46
01-HCD20+HCD40.12904.12904.4.2.dta	37.788	4763.94	1	GLTFQQJASSMCVPDQDTAIR	12,Carbamidomethyl[C];	2339.08	6 5 1 0 1	1383	2424.87	6	49.6529	54.9102	39.8893	0.00075	0.15792	2.19e-54	0	2.19e-54	sp|P01871|IGHM_HUMAN	209
01-HCD20+HCD40.3156.3156.4.0.dta	9.84612	3709.49	1	YKJNSDISSTR	null	1284.62	6 5 1 0 1	1380	2424.87	2	36.3937	22.4767	62.2396	0.00253	0.68212	1.67e-85	0	1.67e-85	sp|P01871|IGHM_HUMAN	46
01-HCD20+HCD40.3178.3178.3.0.dta	9.91044	3709.48	1	YKJNSDISSTR	null	1284.62	6 5 1 0 1	1383	2424.87	2	32.4043	21.2855	53.0535	-0.00377	-1.01731	1.55e-72	0	1.55e-72	sp|P01871|IGHM_HUMAN	46
01-HCD20+HCD40.12905.12905.3.0.dta	37.7917	4763.92	1	GLTFQQJASSMCVPDQDTAIR	12,Carbamidomethyl[C];	2339.08	6 5 1 0 1	1383	2424.87	6	25.2889	34.7901	7.64382	-0.01985	-4.16688	3.5e-10	0	3.5e-10	sp|P01871|IGHM_HUMAN	209
01-HCD20+HCD40.7485.7485.3.0.dta	21.976	3383.43	1	TPLTAJITK	null	958.557	6 5 1 0 1	1380	2424.87	5	43.1956	36.8346	55.0089	0.00151	0.4455	3.74e-75	0	3.74e-75	sp|P01877|IGHA2_HUMAN	205
01-HCD20+HCD40.7632.7632.3.0.dta	22.399	3383.43	1	TPLTAJITK	null	958.557	6 5 1 0 1	1383	2424.87	5	38.326	30.1767	53.4604	0.00181	0.53505	1.63e-73	0	1.63e-73	sp|P01877|IGHA2_HUMAN	205
01-HCD20+HCD40.13517.13517.4.0.dta	39.5816	4910.01	1	GLTFQQJASSMCVPDQDTAIR	12,Carbamidomethyl[C];	2339.08	6 5 1 0 2	1808	2570.93	6	46.4092	49.5572	40.563	0.00799	1.62776	3.24e-55	0	3.24e-55	sp|P01871|IGHM_HUMAN	209
01-HCD20+HCD40.14790.14790.4.0.dta	43.2976	4364.91	1	VVLHPJYSQVDIGLIK	null	1795.01	6 5 2 0 0	1790	2569.9	5	76.6842	70.8844	87.4552	-0.00092	-0.21093	4.56e-121	0	4.56e-121	sp|P00738|HPT_HUMAN	241
01-HCD20+HCD40.14742.14742.3.0.dta	43.1562	4364.91	1	VVLHPJYSQVDIGLIK	null	1795.01	6 5 2 0 0	1790	2569.9	5	64.0787	73.1973	47.1443	-0.00158	-0.36213	2.47e-64	0	2.47e-64	sp|P00738|HPT_HUMAN	241
01-HCD20+HCD40.14909.14909.3.0.dta	43.6511	4364.91	1	VVLHPJYSQVDIGLIK	null	1795.01	6 5 2 0 0	1790	2569.9	5	42.9431	48.3162	32.9644	-0.00095	-0.21849	2.26e-44	0	2.26e-44	sp|P00738|HPT_HUMAN	241
01-HCD20+HCD40.15856.15856.4.0.dta	46.4194	5265.3	1	MVSHHJLTTGATLINEQWLLTTAK	1,Oxidation[M];	2695.39	6 5 2 0 0	1790	2569.9	5	11.8227	16.7005	2.76411	0.00976	1.8537	0.00173202	0	0.00173202	sp|P00739|HPTR_HUMAN/sp|P00738|HPT_HUMAN	126/184
01-HCD20+HCD40.14796.14796.3.0.dta	43.3173	4510.97	1	VVLHPJYSQVDIGLIK	null	1795.01	6 5 2 0 1	2253	2715.96	5	50.9705	53.5877	46.1098	-0.00551	-1.2214	4.93e-63	0	4.93e-63	sp|P00738|HPT_HUMAN	241
01-HCD20+HCD40.15408.15408.4.0.dta	45.1076	4656.01	1	VVLHPJYSQVDIGLIK	null	1795.01	6 5 3 0 0	2777	2861	5	62.6409	49.9374	86.2332	-0.0032	-0.68679	1.22e-119	0	1.22e-119	sp|P00738|HPT_HUMAN	241
01-HCD20+HCD40.15384.15384.4.0.dta	45.038	4802.06	1	VVLHPJYSQVDIGLIK	null	1795.01	6 5 3 0 1	3384	3007.06	5	25.391	13.5426	47.395	-0.00538	-1.12008	9.93e-65	0	9.93e-65	sp|P00738|HPT_HUMAN	241
01-HCD20+HCD40.15270.15270.3.0.dta	44.7076	3905.63	1	STGKPTLYJVSLVMSDTAGTCY	21,Carbamidomethyl[C];	2365.1	7 2 0 0 0	114	1540.53	8	50.6963	51.1516	49.8509	-0.00375	-0.96135	3.47e-68	0	3.47e-68	sp|P01871|IGHM_HUMAN/sp|P04220|MUCB_HUMAN	439/378
01-HCD20+HCD40.15354.15354.3.0.dta	44.9527	3905.63	1	STGKPTLYJVSLVMSDTAGTCY	21,Carbamidomethyl[C];	2365.1	7 2 0 0 0	119	1540.53	8	36.8611	36.1376	38.2047	-0.00425	-1.08732	7.05e-52	0	7.05e-52	sp|P01871|IGHM_HUMAN/sp|P04220|MUCB_HUMAN	439/378
01-HCD20+HCD40.13436.13436.3.0.dta	39.3447	4147.85	1	VVLHPJYSQVDIGLIK	null	1795.01	7 6 0 0 0	1211	2352.85	5	27.5139	30.6924	21.6108	-0.00996	-2.40189	8.62e-29	0	8.62e-29	sp|P00738|HPT_HUMAN	241
01-HCD20+HCD40.14692.14692.4.0.dta	43.0108	4877.11	1	VVLHPJYSQVDIGLIK	null	1795.01	7 6 1 0 3	3681	3082.12	5	10.9086	14.0032	5.16151	-0.01766	-3.62073	8.13e-07	0	8.13e-07	sp|P00738|HPT_HUMAN	241
01-HCD20+HCD40.14677.14677.3.0.dta	42.9671	4730.04	1	VVLHPJYSQVDIGLIK	null	1795.01	7 6 2 0 0	3083	2935.04	5	62.7127	75.5663	38.8419	-0.00323	-0.68301	1.49e-52	0	1.49e-52	sp|P00738|HPT_HUMAN	241
01-HCD20+HCD40.14791.14791.3.0.dta	43.3016	4730.05	1	VVLHPJYSQVDIGLIK	null	1795.01	7 6 2 0 0	3083	2935.04	5	10.8087	12.9011	6.92287	-0.00253	-0.53587	3.08e-09	0	3.08e-09	sp|P00738|HPT_HUMAN	241
01-HCD20+HCD40.14481.14481.3.0.dta	42.3914	4730.05	1	VVLHPJYSQVDIGLIK	null	1795.01	7 6 2 0 0	3083	2935.04	5	9.88296	10.8553	8.07715	-0.00081	-0.17181	1.04e-10	0.00231482	0.00231482	sp|P00738|HPT_HUMAN	241
01-HCD20+HCD40.15239.15239.3.0.dta	44.6145	4067.68	1	STGKPTLYJVSLVMSDTAGTCY	21,Carbamidomethyl[C];	2365.1	8 2 0 0 0	215	1702.58	8	67.7037	65.6376	71.5408	-0.00159	-0.38983	1.12e-98	0	1.12e-98	sp|P01871|IGHM_HUMAN/sp|P04220|MUCB_HUMAN	439/378
01-HCD20+HCD40.13156.13156.3.0.dta	38.5264	4083.68	1	STGKPTLYJVSLVMSDTAGTCY	21,Carbamidomethyl[C];14,Oxidation[M];	2381.1	8 2 0 0 0	212	1702.58	8	50.0089	46.4311	56.6533	-0.00178	-0.43556	7.51e-78	0	7.51e-78	sp|P01871|IGHM_HUMAN/sp|P04220|MUCB_HUMAN	439/378
01-HCD20+HCD40.4242.4242.3.1.dta	12.8943	3596.38	1	JNSDISSTR	null	993.46	8 5 1 0 0	1910	2602.91	0	6.90466	9.19812	2.64537	0.00932	2.59186	0.0021879	0.00447427	0.00483874	sp|P01871|IGHM_HUMAN	46
01-HCD20+HCD40.15315.15315.3.0.dta	44.8365	5038.16	1	VVLHPJYSQVDIGLIK	null	1795.01	8 6 2 0 1	4268	3243.15	5	11.6712	15.548	4.4715	0.00297	0.59036	9.31e-06	0	9.31e-06	sp|P00738|HPT_HUMAN	241
01-HCD20+HCD40.15961.15961.4.0.dta	46.7309	5329.26	1	VVLHPJYSQVDIGLIK	null	1795.01	8 6 3 0 1	5248	3534.24	5	29.1509	33.1794	21.6695	0.01045	1.96168	5.55e-29	0	5.55e-29	sp|P00738|HPT_HUMAN	241
01-HCD20+HCD40.2463.2463.3.1.dta	7.8464	4294.64	1	JNSDISSTR	null	993.46	8 7 1 0 2	4512	3301.19	0	29.3679	33.4213	21.8401	-0.00883	-2.05668	3.79e-29	0	3.79e-29	sp|P01871|IGHM_HUMAN	46
01-HCD20+HCD40.15224.15224.3.0.dta	44.57	4229.74	1	STGKPTLYJVSLVMSDTAGTCY	21,Carbamidomethyl[C];	2365.1	9 2 0 0 0	348	1864.63	8	59.9671	50.6196	77.3266	0.00172	0.40554	7.68e-107	0	7.68e-107	sp|P01871|IGHM_HUMAN/sp|P04220|MUCB_HUMAN	439/378
