# Supplementary material for: pGlyco 2.0 enables precision N-glycoproteomics with comprehensive quality control and one-step mass spectrometry for intact glycopeptide identification
Source: Nat Commun. 2017 Sep 5;8:438. doi: 10.1038/s41467-017-00535-2 (PMC5585273; doi:10.1038/s41467-017-00535-2)
Supplement: Supplementary file 3 — Supplementary Data 2 [file 41467_2017_535_MOESM3_ESM.xlsx]

## Sheet: 2-Mouse-Spectra(79,930)
GlySpec	RT	PrecursorMH	Rank	Peptide	Mod	PeptideMH	Glycan	GlyID	GlyMass	GlySite	TotalScore	PepScore	GlyScore	MassDeviation	PPM	GlycanFDR	PeptideFDR	TotalFDR	Proteins	ProSite
MouseBrain-Z-T-1.6425.6425.3.0.dta	2020.46	3184.29	1	LSVECAJK	5,Carbamidomethyl[C];	920.451	5 5 0 0 3	1017	2263.83	6	101.706	62.1644	175.141	0.00574	1.80176	6.06e-05	0	6.06e-05	sp|Q62277|SYPH_MOUSE	59
MouseBrain-Z-T-2.5058.5058.3.0.dta	1676.92	2876.18	1	LSVECAJK	5,Carbamidomethyl[C];	920.451	4 5 0 0 2	477	1955.72	6	101.681	72.0608	156.69	0.00512	1.77921	6.06e-05	0	6.06e-05	sp|Q62277|SYPH_MOUSE	59
MouseBrain-Z-T-1.7753.7753.2.0.dta	2371.74	2568.07	1	LSVECAJK	5,Carbamidomethyl[C];	920.451	3 5 0 0 1	186	1647.61	6	101.016	69.0873	160.311	0.00255	0.9927	6.06e-05	0	6.06e-05	sp|Q62277|SYPH_MOUSE	59
MouseBrain-Z-T-5.5203.5203.3.0.dta	1743.49	2876.18	1	LSVECAJK	5,Carbamidomethyl[C];	920.451	4 5 0 0 2	477	1955.72	6	100.224	75.2287	146.643	0.00275	0.9552	6.06e-05	0	6.06e-05	sp|Q62277|SYPH_MOUSE	59
MouseBrain-Z-T-4.4611.4611.3.0.dta	1570.57	3184.29	1	LSVECAJK	5,Carbamidomethyl[C];	920.451	5 5 0 0 3	1017	2263.83	6	99.4232	75.9228	143.067	0.00475	1.49274	6.06e-05	0	6.06e-05	sp|Q62277|SYPH_MOUSE	59
MouseBrain-Z-T-1.10711.10711.3.0.dta	3156.48	3385.42	1	PVTDGQPHSVJITR	null	1520.78	9 2 0 0 0	349	1864.63	10	99.0686	79.6753	135.085	0.00185	0.54596	6.06e-05	0	6.06e-05	sp|O54991|CNTP1_MOUSE	1148
MouseBrain-Z-T-5.5544.5544.2.0.dta	1835.73	2364.99	1	LSVECAJK	5,Carbamidomethyl[C];	920.451	3 4 0 0 1	88	1444.53	6	97.088	67.3381	152.338	0.00121	0.51176	6.06e-05	0	6.06e-05	sp|Q62277|SYPH_MOUSE	59
MouseBrain-Z-T-1.7024.7024.3.0.dta	2180.65	2876.18	1	LSVECAJK	5,Carbamidomethyl[C];	920.451	4 5 0 0 2	477	1955.72	6	96.4226	71.8158	142.121	0.00521	1.81258	6.06e-05	0	6.06e-05	sp|Q62277|SYPH_MOUSE	59
MouseBrain-Z-T-5.4666.4666.3.0.dta	1599.25	3184.29	1	LSVECAJK	5,Carbamidomethyl[C];	920.451	5 5 0 0 3	1017	2263.83	6	95.5389	74.043	135.46	0.00451	1.41643	6.06e-05	0	6.06e-05	sp|Q62277|SYPH_MOUSE	59
MouseBrain-Z-T-3.6090.6090.3.0.dta	1960.31	2876.18	1	LSVECAJK	5,Carbamidomethyl[C];	920.451	4 5 0 0 2	477	1955.72	6	95.3695	68.7846	144.741	0.00398	1.38285	6.06e-05	0	6.06e-05	sp|Q62277|SYPH_MOUSE	59
MouseBrain-Z-T-4.8539.8539.3.0.dta	2623.79	3385.42	1	PVTDGQPHSVJITR	null	1520.78	9 2 0 0 0	348	1864.63	10	95.1111	73.0972	135.994	0.00216	0.63901	6.06e-05	0	6.06e-05	sp|O54991|CNTP1_MOUSE	1148
MouseBrain-Z-T-3.6613.6613.2.0.dta	2099	2364.99	1	LSVECAJK	5,Carbamidomethyl[C];	920.451	3 4 0 0 1	88	1444.53	6	94.7124	67.6045	145.056	0.00134	0.56589	6.06e-05	0	6.06e-05	sp|Q62277|SYPH_MOUSE	59
MouseBrain-Z-T-2.5338.5338.2.0.dta	1752.23	2364.99	1	LSVECAJK	5,Carbamidomethyl[C];	920.451	3 4 0 0 1	88	1444.53	6	93.1073	66.2682	142.951	0.00098	0.41536	6.06e-05	0	6.06e-05	sp|Q62277|SYPH_MOUSE	59
MouseBrain-Z-T-2.8221.8221.3.0.dta	2519.12	3385.42	1	PVTDGQPHSVJITR	null	1520.78	9 2 0 0 0	349	1864.63	10	92.8401	70.4788	134.368	0.00217	0.64078	6.06e-05	0	6.06e-05	sp|O54991|CNTP1_MOUSE	1148
MouseBrain-Z-T-5.8521.8521.3.0.dta	2635.35	3385.42	1	PVTDGQPHSVJITR	null	1520.78	9 2 0 0 0	341	1864.63	10	92.1993	69.1936	134.924	0.0021	0.6204	6.06e-05	0	6.06e-05	sp|O54991|CNTP1_MOUSE	1148
MouseBrain-Z-T-4.5606.5606.2.0.dta	1838.79	2364.98	1	LSVECAJK	5,Carbamidomethyl[C];	920.451	3 4 0 0 1	88	1444.53	6	90.8076	59.8701	148.263	0.00033	0.14051	6.06e-05	0	6.06e-05	sp|Q62277|SYPH_MOUSE	59
MouseBrain-Z-T-3.5889.5889.2.0.dta	1905.97	2673.1	1	LSVECAJK	5,Carbamidomethyl[C];	920.451	4 4 0 0 2	259	1752.64	6	89.7134	61.9455	141.283	0.00264	0.98848	6.06e-05	0	6.06e-05	sp|Q62277|SYPH_MOUSE	59
MouseBrain-Z-T-5.4738.4738.3.0.dta	1618.44	3184.29	1	LSVECAJK	5,Carbamidomethyl[C];	920.451	5 5 0 0 3	1017	2263.83	6	89.5598	59.8001	144.828	0.00393	1.23554	6.06e-05	0	6.06e-05	sp|Q62277|SYPH_MOUSE	59
MouseBrain-Z-T-3.6095.6095.3.1.dta	1961.62	2892.17	1	LSVECAJK	5,Carbamidomethyl[C];	920.451	5 5 0 0 1	494	1971.72	6	88.8118	59.3004	143.619	0.0014	0.48279	6.06e-05	0	6.06e-05	sp|Q62277|SYPH_MOUSE	59
MouseBrain-Z-T-1.7611.7611.3.0.dta	2336.2	2793.23	1	VPGJQTSTTLK	null	1145.62	3 5 0 0 1	186	1647.61	3	87.9458	62.8251	134.599	0.00194	0.69286	6.06e-05	0	6.06e-05	sp|P11627|L1CAM_MOUSE	670
MouseBrain-Z-T-2.5505.5505.2.0.dta	1796.95	2568.07	1	LSVECAJK	5,Carbamidomethyl[C];	920.451	3 5 0 0 1	186	1647.61	6	87.9013	53.3841	152.005	0.00239	0.93195	6.06e-05	0	6.06e-05	sp|Q62277|SYPH_MOUSE	59
MouseBrain-Z-T-1.7816.7816.2.0.dta	2387.61	2568.07	1	LSVECAJK	5,Carbamidomethyl[C];	920.451	3 5 0 0 1	186	1647.61	6	87.2132	54.4254	148.105	0.00254	0.98802	6.06e-05	0	6.06e-05	sp|Q62277|SYPH_MOUSE	59
MouseBrain-Z-T-5.4798.4798.3.0.dta	1634.52	2981.21	1	LSVECAJK	5,Carbamidomethyl[C];	920.451	5 4 0 0 3	613	2060.76	6	85.7881	53.3488	146.032	0.00166	0.55793	6.06e-05	0	6.06e-05	sp|Q62277|SYPH_MOUSE	59
MouseBrain-Z-T-4.5223.5223.3.0.dta	1735.81	3038.23	1	LSVECAJK	5,Carbamidomethyl[C];	920.451	5 5 0 0 2	737	2117.78	6	85.7745	55.2399	142.482	0.00187	0.61625	6.06e-05	0	6.06e-05	sp|Q62277|SYPH_MOUSE	59
MouseBrain-Z-T-1.6509.6509.2.0.dta	2042.9	2981.21	1	LSVECAJK	5,Carbamidomethyl[C];	920.451	5 4 0 0 3	612	2060.76	6	85.5871	58.2666	136.325	0.00212	0.71156	6.06e-05	0	6.06e-05	sp|Q62277|SYPH_MOUSE	59
MouseBrain-Z-T-3.5703.5703.3.1.dta	1855.92	3200.28	1	LSVECAJK	5,Carbamidomethyl[C];	920.451	6 5 0 0 2	1074	2279.83	6	85.0004	54.227	142.151	0.00097	0.30382	6.06e-05	0	6.06e-05	sp|Q62277|SYPH_MOUSE	59
MouseBrain-Z-T-3.6138.6138.3.0.dta	1973.02	3038.23	1	LSVECAJK	5,Carbamidomethyl[C];	920.451	5 5 0 0 2	725	2117.78	6	84.9082	46.817	155.649	0.00186	0.61329	6.06e-05	0	6.06e-05	sp|Q62277|SYPH_MOUSE	59
MouseBrain-Z-T-5.18046.18046.2.0.dta	5203.09	2437.11	1	QJITYLLK	null	992.577	3 4 0 0 1	88	1444.53	1	84.8028	57.942	134.687	0.00061	0.2496	6.06e-05	0	6.06e-05	sp|Q63912|OMGP_MOUSE	234
MouseBrain-Z-T-3.18937.18937.2.0.dta	5406.82	2640.19	1	QJITYLLK	null	992.577	3 5 0 0 1	186	1647.61	1	84.0884	53.2922	141.281	0.00162	0.61485	6.06e-05	0	6.06e-05	sp|Q63912|OMGP_MOUSE	234
MouseBrain-Z-T-3.6894.6894.2.0.dta	2173.08	2568.06	1	LSVECAJK	5,Carbamidomethyl[C];	920.451	3 5 0 0 1	186	1647.61	6	83.8698	49.8241	147.097	0.00068	0.2653	6.06e-05	0	6.06e-05	sp|Q62277|SYPH_MOUSE	59
MouseBrain-Z-T-2.17388.17388.2.0.dta	4986.96	2558.14	1	QJITYLLK	null	992.577	5 3 0 0 1	132	1565.56	1	83.8354	53.9221	139.389	0.00184	0.71744	6.06e-05	0	6.06e-05	sp|Q63912|OMGP_MOUSE	234
MouseBrain-Z-T-1.6034.6034.3.0.dta	1915.91	2826.22	1	LJSSSQTNSLK	null	1178.6	3 5 0 0 1	186	1647.61	1	83.6237	53.4808	139.604	0.00187	0.66248	6.06e-05	0	6.06e-05	sp|Q62443|NPTX1_MOUSE	154
MouseBrain-Z-T-4.18190.18190.2.0.dta	5220.73	2437.11	1	QJITYLLK	null	992.577	3 4 0 0 1	88	1444.53	1	82.4635	51.6662	139.658	0.00185	0.7584	6.06e-05	0	6.06e-05	sp|Q63912|OMGP_MOUSE	234
MouseBrain-Z-T-5.2489.2489.3.0.dta	1020.58	3042.26	1	TLJCSGAHVK	4,Carbamidomethyl[C];	1086.54	4 5 0 0 2	464	1955.72	2	82.2932	49.4212	143.341	0.0017	0.55988	6.06e-05	0	6.06e-05	sp|Q9R1V6|ADA22_MOUSE	632
MouseBrain-Z-T-5.4810.4810.3.0.dta	1637.74	3184.29	1	LSVECAJK	5,Carbamidomethyl[C];	920.451	5 5 0 0 3	1017	2263.83	6	81.6117	53.1482	134.472	0.00255	0.80216	6.06e-05	0	6.06e-05	sp|Q62277|SYPH_MOUSE	59
MouseBrain-Z-T-1.2377.2377.2.0.dta	957.076	2266.91	1	INCJSSK	3,Carbamidomethyl[C];	822.377	3 4 0 0 1	88	1444.53	3	81.4892	43.5737	151.904	0.00156	0.68653	6.06e-05	0	6.06e-05	sp|Q9CS84|NRX1A_MOUSE	797
MouseBrain-Z-T-3.5637.5637.3.2.dta	1838.02	2892.18	1	LSVECAJK	5,Carbamidomethyl[C];	920.451	5 5 0 0 1	494	1971.72	6	80.4972	51.1644	134.973	0.00739	2.55631	6.06e-05	0	6.06e-05	sp|Q62277|SYPH_MOUSE	59
MouseBrain-Z-T-4.5786.5786.2.0.dta	1887.08	2568.07	1	LSVECAJK	5,Carbamidomethyl[C];	920.451	3 5 0 0 1	186	1647.61	6	80.3325	45.8121	144.442	0.00302	1.17649	6.06e-05	0	6.06e-05	sp|Q62277|SYPH_MOUSE	59
MouseBrain-Z-T-2.17801.17801.2.0.dta	5098.09	2437.11	1	QJITYLLK	null	992.577	3 4 0 0 1	88	1444.53	1	80.1412	49.9704	136.173	0.0015	0.61725	6.06e-05	0	6.06e-05	sp|Q63912|OMGP_MOUSE	234
MouseBrain-Z-T-1.7175.7175.3.0.dta	2220.91	2876.18	1	LSVECAJK	5,Carbamidomethyl[C];	920.451	4 5 0 0 2	477	1955.72	6	79.6958	49.4619	135.844	0.00216	0.75076	6.06e-05	0	6.06e-05	sp|Q62277|SYPH_MOUSE	59
MouseBrain-Z-T-5.4881.4881.3.0.dta	1656.9	3184.29	1	LSVECAJK	5,Carbamidomethyl[C];	920.451	5 5 0 0 3	1017	2263.83	6	79.6252	45.1241	143.699	0.0024	0.75506	6.06e-05	0	6.06e-05	sp|Q62277|SYPH_MOUSE	59
MouseBrain-Z-T-4.4826.4826.3.0.dta	1628.57	3184.29	1	LSVECAJK	5,Carbamidomethyl[C];	920.451	5 5 0 0 3	1017	2263.83	6	78.5914	46.7449	137.735	0.00259	0.81253	6.06e-05	0	6.06e-05	sp|Q62277|SYPH_MOUSE	59
MouseBrain-Z-T-5.2444.2444.3.0.dta	1008.56	2839.18	1	TLJCSGAHVK	4,Carbamidomethyl[C];	1086.54	4 4 0 0 2	259	1752.64	2	78.4342	42.867	144.488	0.00239	0.84014	6.06e-05	0	6.06e-05	sp|Q9R1V6|ADA22_MOUSE	632
MouseBrain-Z-T-3.5783.5783.3.0.dta	1877.46	3184.29	1	LSVECAJK	5,Carbamidomethyl[C];	920.451	5 5 0 0 3	1017	2263.83	6	76.4631	43.8534	137.024	0.00235	0.7381	6.06e-05	0	6.06e-05	sp|Q62277|SYPH_MOUSE	59
MouseBrain-Z-T-4.4362.4362.4.0.dta	1503.84	3620.57	1	VNTLEEGKGGPKJDTEER	null	1972.96	3 5 0 0 1	186	1647.61	12	75.883	42.465	137.945	0.00215	0.59474	6.06e-05	0	6.06e-05	sp|Q62443|NPTX1_MOUSE	193
MouseBrain-Z-T-3.6224.6224.3.1.dta	1996.27	2892.17	1	LSVECAJK	5,Carbamidomethyl[C];	920.451	5 5 0 0 1	494	1971.72	6	75.7789	43.1428	136.389	0.00259	0.89459	6.06e-05	0	6.06e-05	sp|Q62277|SYPH_MOUSE	59
MouseBrain-Z-T-2.16836.16836.3.0.dta	4838.29	3128.35	1	ISPGKJATGMEVGWYR	null	1765.87	5 2 0 0 1	57	1362.48	5	75.5909	42.1569	137.683	0.0018	0.57676	6.06e-05	0	6.06e-05	sp|Q61885|MOG_MOUSE	59
MouseBrain-Z-T-3.17964.17964.3.0.dta	5144.64	3128.35	1	ISPGKJATGMEVGWYR	null	1765.87	5 2 0 0 1	57	1362.48	5	75.2604	42.1527	136.746	0.00171	0.54799	6.06e-05	0	6.06e-05	sp|Q61885|MOG_MOUSE	59
MouseBrain-Z-T-5.8438.8438.3.0.dta	2612.84	3385.42	1	PVTDGQPHSVJITR	null	1520.78	9 2 0 0 0	349	1864.63	10	99.6523	81.0908	134.124	0.0023	0.68066	6.06e-05	0	6.06e-05	sp|O54991|CNTP1_MOUSE	1148
MouseBrain-Z-T-4.4980.4980.2.0.dta	1670.23	2673.1	1	LSVECAJK	5,Carbamidomethyl[C];	920.451	4 4 0 0 2	259	1752.64	6	86.0651	60.3235	133.871	0.00258	0.96679	6.06e-05	0	6.06e-05	sp|Q62277|SYPH_MOUSE	59
MouseBrain-Z-T-2.8300.8300.3.0.dta	2540.49	3385.42	1	PVTDGQPHSVJITR	null	1520.78	9 2 0 0 0	349	1864.63	10	86.8848	61.6802	133.693	0.00232	0.68509	6.06e-05	0	6.06e-05	sp|O54991|CNTP1_MOUSE	1148
MouseBrain-Z-T-2.2427.2427.3.0.dta	974.509	3042.26	1	TLJCSGAHVK	4,Carbamidomethyl[C];	1086.54	4 5 0 0 2	464	1955.72	2	74.8865	43.2338	133.67	0.00085	0.27983	6.06e-05	0	6.06e-05	sp|Q9R1V6|ADA22_MOUSE	632
MouseBrain-Z-T-3.9909.9909.3.0.dta	2975.37	3385.42	1	PVTDGQPHSVJITR	null	1520.78	9 2 0 0 0	342	1864.63	10	96.7538	77.0524	133.342	0.00105	0.30936	6.06e-05	0	6.06e-05	sp|O54991|CNTP1_MOUSE	1148
MouseBrain-Z-T-1.6757.6757.2.0.dta	2109.5	2673.1	1	LSVECAJK	5,Carbamidomethyl[C];	920.451	4 4 0 0 2	259	1752.64	6	92.8569	71.2389	133.005	0.00243	0.91067	6.06e-05	0	6.06e-05	sp|Q62277|SYPH_MOUSE	59
MouseBrain-Z-T-1.7754.7754.3.0.dta	2372.03	2568.07	1	LSVECAJK	5,Carbamidomethyl[C];	920.451	3 5 0 0 1	186	1647.61	6	83.5284	56.9073	132.968	0.00131	0.50946	6.06e-05	0	6.06e-05	sp|Q62277|SYPH_MOUSE	59
MouseBrain-Z-T-1.6821.6821.2.0.dta	2126.39	2673.1	1	LSVECAJK	5,Carbamidomethyl[C];	920.451	4 4 0 0 2	259	1752.64	6	85.8193	60.5044	132.833	0.00227	0.85007	6.07e-05	0	6.07e-05	sp|Q62277|SYPH_MOUSE	59
MouseBrain-Z-T-1.7036.7036.3.0.dta	2183.85	3038.23	1	LSVECAJK	5,Carbamidomethyl[C];	920.451	5 5 0 0 2	737	2117.78	6	85.3382	59.7932	132.779	0.0015	0.49381	6.07e-05	0	6.07e-05	sp|Q62277|SYPH_MOUSE	59
MouseBrain-Z-T-1.7194.7194.2.0.dta	2225.68	2876.18	1	LSVECAJK	5,Carbamidomethyl[C];	920.451	4 5 0 0 2	477	1955.72	6	73.2725	41.3686	132.523	0.00325	1.13043	6.07e-05	0	6.07e-05	sp|Q62277|SYPH_MOUSE	59
MouseBrain-Z-T-2.10663.10663.4.0.dta	3175.47	3710.56	1	HEJNTKDNSIQHEFSLTR	null	2170.03	7 2 0 0 0	116	1540.53	2	102.933	87.0363	132.456	0.00266	0.71588	6.07e-05	0	6.07e-05	sp|P01831|THY1_MOUSE	42
MouseBrain-Z-T-1.10639.10639.3.0.dta	3137.23	3385.42	1	PVTDGQPHSVJITR	null	1520.78	9 2 0 0 0	343	1864.63	10	94.2869	73.8869	132.173	0.00238	0.70193	6.08e-05	0	6.08e-05	sp|O54991|CNTP1_MOUSE	1148
MouseBrain-Z-T-5.8605.8605.3.0.dta	2657.89	3385.42	1	PVTDGQPHSVJITR	null	1520.78	9 2 0 0 0	342	1864.63	10	78.1644	49.3681	131.643	0.00113	0.33329	6.08e-05	0	6.08e-05	sp|O54991|CNTP1_MOUSE	1148
MouseBrain-Z-T-3.12189.12189.4.0.dta	3589.96	3710.56	1	HEJNTKDNSIQHEFSLTR	null	2170.03	7 2 0 0 0	120	1540.53	2	105.47	91.4455	131.517	0.00259	0.69755	6.09e-05	0	6.09e-05	sp|P01831|THY1_MOUSE	42
MouseBrain-Z-T-3.9992.9992.3.0.dta	2997.74	3385.42	1	PVTDGQPHSVJITR	null	1520.78	9 2 0 0 0	343	1864.63	10	93.4512	72.9855	131.459	0.00155	0.45646	6.09e-05	0	6.09e-05	sp|O54991|CNTP1_MOUSE	1148
MouseBrain-Z-T-4.8468.8468.3.0.dta	2604.53	3385.42	1	PVTDGQPHSVJITR	null	1520.78	9 2 0 0 0	341	1864.63	10	93.5851	73.302	131.254	0.00207	0.61242	6.1e-05	0	6.1e-05	sp|O54991|CNTP1_MOUSE	1148
MouseBrain-Z-T-5.5251.5251.3.0.dta	1756.15	3038.23	1	LSVECAJK	5,Carbamidomethyl[C];	920.451	5 5 0 0 2	737	2117.78	6	76.892	47.7798	130.957	0.00197	0.64982	6.1e-05	0	6.1e-05	sp|Q62277|SYPH_MOUSE	59
MouseBrain-Z-T-3.6012.6012.2.0.dta	1939.23	2876.18	1	LSVECAJK	5,Carbamidomethyl[C];	920.451	4 5 0 0 2	477	1955.72	6	77.1664	48.2215	130.921	0.002	0.69513	6.11e-05	0	6.11e-05	sp|Q62277|SYPH_MOUSE	59
MouseBrain-Z-T-4.4754.4754.3.0.dta	1609.04	3184.29	1	LSVECAJK	5,Carbamidomethyl[C];	920.451	5 5 0 0 3	1017	2263.83	6	81.1435	54.5012	130.622	0.00261	0.821	6.11e-05	0	6.11e-05	sp|Q62277|SYPH_MOUSE	59
MouseBrain-Z-T-5.8677.8677.3.0.dta	2677.27	3385.42	1	PVTDGQPHSVJITR	null	1520.78	9 2 0 0 0	345	1864.63	10	81.1059	54.4727	130.568	0.00203	0.59913	6.12e-05	0	6.12e-05	sp|O54991|CNTP1_MOUSE	1148
MouseBrain-Z-T-3.6963.6963.2.0.dta	2191.06	2568.07	1	LSVECAJK	5,Carbamidomethyl[C];	920.451	3 5 0 0 1	186	1647.61	6	73.8602	43.4994	130.245	0.00149	0.58071	6.12e-05	0	6.12e-05	sp|Q62277|SYPH_MOUSE	59
MouseBrain-Z-T-1.7680.7680.3.0.dta	2353.31	2793.23	1	VPGJQTSTTLK	null	1145.62	3 5 0 0 1	186	1647.61	3	82.6437	57.0238	130.223	0.00206	0.73689	6.12e-05	0	6.12e-05	sp|P11627|L1CAM_MOUSE	670
MouseBrain-Z-T-4.11021.11021.4.0.dta	3290.87	3548.51	1	HEJNTKDNSIQHEFSLTR	null	2170.03	6 2 0 0 0	60	1378.48	2	103.551	89.2532	130.105	0.00386	1.08759	6.13e-05	0	6.13e-05	sp|P01831|THY1_MOUSE	42
MouseBrain-Z-T-4.8683.8683.3.0.dta	2662.47	3385.42	1	PVTDGQPHSVJITR	null	1520.78	9 2 0 0 0	339	1864.63	10	88.0646	65.4325	130.096	0.00138	0.40861	6.13e-05	0	6.13e-05	sp|O54991|CNTP1_MOUSE	1148
MouseBrain-Z-T-3.5818.5818.2.0.dta	1886.89	2673.1	1	LSVECAJK	5,Carbamidomethyl[C];	920.451	4 4 0 0 2	259	1752.64	6	83.2711	58.1398	129.944	0.00259	0.96978	6.13e-05	0	6.13e-05	sp|Q62277|SYPH_MOUSE	59
MouseBrain-Z-T-5.5047.5047.2.0.dta	1701.69	2673.1	1	LSVECAJK	5,Carbamidomethyl[C];	920.451	4 4 0 0 2	259	1752.64	6	87.4459	64.5682	129.933	0.0026	0.97128	6.14e-05	0	6.14e-05	sp|Q62277|SYPH_MOUSE	59
MouseBrain-Z-T-3.9352.9352.3.0.dta	2825.47	2395.1	1	LKFJSTIK	null	950.567	3 4 0 0 1	88	1444.53	3	80.6133	54.1424	129.774	0.00058	0.24354	6.14e-05	0	6.14e-05	sp|P22723|GBRG2_MOUSE	128
MouseBrain-Z-T-2.15946.15946.3.0.dta	4598.19	3250.44	1	WSCDHKQJITYLLK	3,Carbamidomethyl[C];	1805.9	3 4 0 0 1	88	1444.53	7	87.1573	64.5478	129.146	0.00135	0.41635	6.15e-05	0	6.15e-05	sp|Q63912|OMGP_MOUSE	234
MouseBrain-Z-T-4.5057.5057.2.0.dta	1691.18	2673.1	1	LSVECAJK	5,Carbamidomethyl[C];	920.451	4 4 0 0 2	259	1752.64	6	80.3021	54.002	129.145	0.0025	0.93611	6.16e-05	0	6.16e-05	sp|Q62277|SYPH_MOUSE	59
MouseBrain-Z-T-4.5200.5200.3.0.dta	1729.49	2876.18	1	LSVECAJK	5,Carbamidomethyl[C];	920.451	4 5 0 0 2	477	1955.72	6	91.1055	70.6316	129.128	0.00352	1.22222	6.16e-05	0	6.16e-05	sp|Q62277|SYPH_MOUSE	59
MouseBrain-Z-T-3.12248.12248.4.0.dta	3605.64	3548.51	1	HEJNTKDNSIQHEFSLTR	null	2170.03	6 2 0 0 0	61	1378.48	2	99.4321	83.5505	128.927	0.0028	0.79	6.17e-05	0	6.17e-05	sp|P01831|THY1_MOUSE	42
MouseBrain-Z-T-4.4742.4742.3.0.dta	1605.82	3079.26	1	LSVECAJK	5,Carbamidomethyl[C];	920.451	4 6 0 0 2	797	2158.8	6	85.2828	61.9464	128.622	0.00265	0.86167	6.18e-05	0	6.18e-05	sp|Q62277|SYPH_MOUSE	59
MouseBrain-Z-T-3.10085.10085.3.0.dta	3023.04	3385.42	1	PVTDGQPHSVJITR	null	1520.78	9 2 0 0 0	347	1864.63	10	92.832	73.6528	128.45	0.00322	0.95182	6.19e-05	0	6.19e-05	sp|O54991|CNTP1_MOUSE	1148
MouseBrain-Z-T-5.4852.4852.3.2.dta	1649.25	3200.28	1	LSVECAJK	5,Carbamidomethyl[C];	920.451	6 5 0 0 2	1074	2279.83	6	76.565	48.7604	128.202	0.00266	0.83252	6.2e-05	0	6.2e-05	sp|Q62277|SYPH_MOUSE	59
MouseBrain-Z-T-1.8636.8636.3.0.dta	2601.6	2968.24	1	IJJSTNEGMNVK	null	1320.62	3 5 0 0 1	186	1647.61	2	92.4722	73.4268	127.842	0.00251	0.84573	6.21e-05	0	6.21e-05	sp|P35436|NMDE1_MOUSE	444
MouseBrain-Z-T-4.4904.4904.3.0.dta	1649.97	3184.29	1	LSVECAJK	5,Carbamidomethyl[C];	920.451	5 5 0 0 3	1017	2263.83	6	74.0276	45.1303	127.694	0.00164	0.51576	6.22e-05	0	6.22e-05	sp|Q62277|SYPH_MOUSE	59
MouseBrain-Z-T-1.11231.11231.3.0.dta	3296.46	3151.3	1	RJESHLIDFR	null	1286.66	9 2 0 0 0	348	1864.63	1	80.0281	54.4417	127.546	0.00178	0.56399	6.22e-05	0	6.22e-05	sp|Q99JP7|GGT7_MOUSE	198
MouseBrain-Z-T-2.4608.4608.2.0.dta	1556.2	2981.21	1	LSVECAJK	5,Carbamidomethyl[C];	920.451	5 4 0 0 3	612	2060.76	6	74.2623	45.5721	127.544	0.00261	0.87525	6.22e-05	0	6.22e-05	sp|Q62277|SYPH_MOUSE	59
MouseBrain-Z-T-3.10510.10510.3.0.dta	3137.62	3151.3	1	RJESHLIDFR	null	1286.66	9 2 0 0 0	348	1864.63	1	84.3597	61.2895	127.204	0.00204	0.64587	6.23e-05	0	6.23e-05	sp|Q99JP7|GGT7_MOUSE	198
MouseBrain-Z-T-2.16088.16088.3.0.dta	4636.55	3227.37	1	IQDFJYTDHTLGR	null	1579.75	3 5 0 0 1	186	1647.61	4	76.185	48.8722	126.909	0.00225	0.69695	6.25e-05	0	6.25e-05	sp|Q80T41|GABR2_MOUSE	388
MouseBrain-Z-T-1.13022.13022.4.0.dta	3776.83	3710.56	1	HEJNTKDNSIQHEFSLTR	null	2170.03	7 2 0 0 0	117	1540.53	2	103.252	90.6676	126.623	0.00351	0.94657	6.26e-05	0	6.26e-05	sp|P01831|THY1_MOUSE	42
MouseBrain-Z-T-1.6568.6568.3.0.dta	2058.85	3184.29	1	LSVECAJK	5,Carbamidomethyl[C];	920.451	5 5 0 0 3	1017	2263.83	6	77.4875	51.0776	126.534	0.00219	0.68628	6.27e-05	0	6.27e-05	sp|Q62277|SYPH_MOUSE	59
MouseBrain-Z-T-4.5544.5544.2.0.dta	1822.31	2364.98	1	LSVECAJK	5,Carbamidomethyl[C];	920.451	3 4 0 0 1	88	1444.53	6	71.0703	41.419	126.137	0.00049	0.20817	6.29e-05	0	6.29e-05	sp|Q62277|SYPH_MOUSE	59
MouseBrain-Z-T-5.4845.4845.3.0.dta	1647.27	3038.23	1	LSVECAJK	5,Carbamidomethyl[C];	920.451	5 5 0 0 2	737	2117.78	6	82.7509	59.4961	125.939	0.00257	0.84434	6.3e-05	0	6.3e-05	sp|Q62277|SYPH_MOUSE	59
MouseBrain-Z-T-3.6536.6536.2.0.dta	2078.39	2364.99	1	LSVECAJK	5,Carbamidomethyl[C];	920.451	3 4 0 0 1	88	1444.53	6	80.8448	56.6804	125.722	0.00139	0.58872	6.32e-05	0	6.32e-05	sp|Q62277|SYPH_MOUSE	59
MouseBrain-Z-T-5.4274.4274.3.0.dta	1494.46	2826.22	1	LJSSSQTNSLK	null	1178.6	3 5 0 0 1	186	1647.61	1	81.196	57.2505	125.666	0.00226	0.80047	6.33e-05	0	6.33e-05	sp|Q62443|NPTX1_MOUSE	154
MouseBrain-Z-T-1.20560.20560.2.0.dta	5805.8	2437.11	1	QJITYLLK	null	992.577	3 4 0 0 1	88	1444.53	1	81.4505	57.657	125.638	0.00241	0.989	6.33e-05	0	6.33e-05	sp|Q63912|OMGP_MOUSE	234
MouseBrain-Z-T-1.22913.22913.2.0.dta	6439.2	2884.28	1	WIJDTVVVYK	null	1236.66	3 5 0 0 1	186	1647.61	2	72.8982	44.5225	125.596	0.00329	1.14043	6.34e-05	0	6.34e-05	sp|Q6NXK7|DPP10_MOUSE	91
MouseBrain-Z-T-2.5408.5408.2.0.dta	1770.98	2364.99	1	LSVECAJK	5,Carbamidomethyl[C];	920.451	3 4 0 0 1	88	1444.53	6	75.0771	47.888	125.571	0.00084	0.35531	6.34e-05	0	6.34e-05	sp|Q62277|SYPH_MOUSE	59
MouseBrain-Z-T-1.7060.7060.2.0.dta	2190.1	2876.18	1	LSVECAJK	5,Carbamidomethyl[C];	920.451	4 5 0 0 2	477	1955.72	6	87.5813	67.1524	125.521	0.00125	0.43506	6.34e-05	0	6.34e-05	sp|Q62277|SYPH_MOUSE	59
MouseBrain-Z-T-4.8611.8611.3.1.dta	2643.11	3385.42	1	PVTDGQPHSVJITR	null	1520.78	9 2 0 0 0	345	1864.63	10	78.1165	52.6961	125.326	0.00121	0.35633	6.35e-05	0	6.35e-05	sp|O54991|CNTP1_MOUSE	1148
MouseBrain-Z-T-1.13105.13105.4.0.dta	3798.95	3710.56	1	HEJNTKDNSIQHEFSLTR	null	2170.03	7 2 0 0 0	123	1540.53	2	97.1476	81.9962	125.286	0.00347	0.93579	6.36e-05	0	6.36e-05	sp|P01831|THY1_MOUSE	42
MouseBrain-Z-T-5.9116.9116.3.0.dta	2795.72	3151.3	1	RJESHLIDFR	null	1286.66	9 2 0 0 0	349	1864.63	1	79.325	54.5862	125.268	0.00212	0.67252	6.36e-05	0	6.36e-05	sp|Q99JP7|GGT7_MOUSE	198
MouseBrain-Z-T-5.5155.5155.2.0.dta	1730.69	2876.18	1	LSVECAJK	5,Carbamidomethyl[C];	920.451	4 5 0 0 2	477	1955.72	6	90.7784	72.2291	125.227	0.00231	0.80291	6.37e-05	0	6.37e-05	sp|Q62277|SYPH_MOUSE	59
MouseBrain-Z-T-4.14933.14933.3.0.dta	4343.74	2636.16	1	PVSLJMTVK	null	988.55	3 5 0 0 1	186	1647.61	4	74.0284	46.4985	125.155	0.00153	0.57975	6.37e-05	0	6.37e-05	sp|P10852|4F2_MOUSE	399
MouseBrain-Z-T-5.10848.10848.4.0.dta	3262.01	3710.56	1	HEJNTKDNSIQHEFSLTR	null	2170.03	7 2 0 0 0	119	1540.53	2	101.26	88.5029	124.952	0.00198	0.53262	6.38e-05	0	6.38e-05	sp|P01831|THY1_MOUSE	42
MouseBrain-Z-T-4.8765.8765.3.0.dta	2684.84	3385.42	1	PVTDGQPHSVJITR	null	1520.78	9 2 0 0 0	347	1864.63	10	87.4213	67.3111	124.769	0.0021	0.62129	6.39e-05	0	6.39e-05	sp|O54991|CNTP1_MOUSE	1148
MouseBrain-Z-T-4.5140.5140.3.0.dta	1713.45	3038.23	1	LSVECAJK	5,Carbamidomethyl[C];	920.451	5 5 0 0 2	737	2117.78	6	76.6585	50.7916	124.697	0.00246	0.80979	6.39e-05	0	6.39e-05	sp|Q62277|SYPH_MOUSE	59
MouseBrain-Z-T-2.8444.8444.3.0.dta	2579.13	3385.42	1	PVTDGQPHSVJITR	null	1520.78	9 2 0 0 0	341	1864.63	10	86.7061	66.3695	124.474	0.00168	0.49634	6.4e-05	0	6.4e-05	sp|O54991|CNTP1_MOUSE	1148
MouseBrain-Z-T-4.4778.4778.3.0.dta	1615.47	3038.23	1	LSVECAJK	5,Carbamidomethyl[C];	920.451	5 5 0 0 2	737	2117.78	6	76.4751	50.6483	124.439	0.0026	0.85422	6.41e-05	0	6.41e-05	sp|Q62277|SYPH_MOUSE	59
MouseBrain-Z-T-1.6497.6497.3.0.dta	2039.69	3184.29	1	LSVECAJK	5,Carbamidomethyl[C];	920.451	5 5 0 0 3	1017	2263.83	6	75.1156	48.5594	124.434	0.00523	1.64254	6.41e-05	0	6.41e-05	sp|Q62277|SYPH_MOUSE	59
MouseBrain-Z-T-1.4026.4026.3.0.dta	1387.5	2855.18	1	TLJCSGAHVK	4,Carbamidomethyl[C];	1086.54	5 4 0 0 1	275	1768.64	2	73.1029	45.5893	124.2	0.00156	0.54508	6.44e-05	0	6.44e-05	sp|Q9R1V6|ADA22_MOUSE	632
MouseBrain-Z-T-3.5715.5715.3.0.dta	1859.15	3054.23	1	LSVECAJK	5,Carbamidomethyl[C];	920.451	6 5 0 0 1	762	2133.77	6	74.8836	48.4793	123.92	0.01123	3.67729	6.45e-05	0	6.45e-05	sp|Q62277|SYPH_MOUSE	59
MouseBrain-Z-T-5.6894.6894.3.0.dta	2196.83	3199.35	1	NQKDEIJETDLK	null	1446.71	4 4 0 0 2	259	1752.64	6	80.4379	57.1092	123.763	0.00219	0.68336	6.46e-05	0	6.46e-05	sp|P10852|4F2_MOUSE	166
MouseBrain-Z-T-4.9123.9123.3.0.dta	2781.08	3151.3	1	RJESHLIDFR	null	1286.66	9 2 0 0 0	343	1864.63	1	78.9957	54.923	123.702	0.00213	0.67538	6.46e-05	0	6.46e-05	sp|Q99JP7|GGT7_MOUSE	198
MouseBrain-Z-T-5.5227.5227.2.0.dta	1749.73	2876.18	1	LSVECAJK	5,Carbamidomethyl[C];	920.451	4 5 0 0 2	477	1955.72	6	85.4133	64.9225	123.468	0.00225	0.78275	6.47e-05	0	6.47e-05	sp|Q62277|SYPH_MOUSE	59
MouseBrain-Z-T-2.4981.4981.3.1.dta	1656.41	2892.17	1	LSVECAJK	5,Carbamidomethyl[C];	920.451	5 5 0 0 1	494	1971.72	6	70.0036	41.2176	123.463	0.0036	1.24623	6.47e-05	0	6.47e-05	sp|Q62277|SYPH_MOUSE	59
MouseBrain-Z-T-3.5570.5570.3.0.dta	1820.01	3184.29	1	LSVECAJK	5,Carbamidomethyl[C];	920.451	5 5 0 0 3	1017	2263.83	6	85.0479	64.4204	123.356	0.00461	1.44752	6.48e-05	0	6.48e-05	sp|Q62277|SYPH_MOUSE	59
MouseBrain-Z-T-5.12929.12929.3.0.dta	3823.82	3599.47	1	IJTTSDEKDPTNPFR	null	1734.83	9 2 0 0 0	348	1864.63	1	91.3621	74.209	123.218	0.00196	0.54378	6.48e-05	0	6.48e-05	sp|O35598|ADA10_MOUSE	279
MouseBrain-Z-T-2.5130.5130.3.0.dta	1696.1	2876.18	1	LSVECAJK	5,Carbamidomethyl[C];	920.451	4 5 0 0 2	477	1955.72	6	77.928	53.5671	123.17	0.00357	1.24099	6.48e-05	0	6.48e-05	sp|Q62277|SYPH_MOUSE	59
MouseBrain-Z-T-2.4882.4882.2.0.dta	1629.77	2673.1	1	LSVECAJK	5,Carbamidomethyl[C];	920.451	4 4 0 0 2	259	1752.64	6	82.3262	60.5253	122.814	0.00285	1.06555	6.5e-05	0	6.5e-05	sp|Q62277|SYPH_MOUSE	59
MouseBrain-Z-T-4.5235.5235.2.0.dta	1739.02	2876.18	1	LSVECAJK	5,Carbamidomethyl[C];	920.451	4 5 0 0 2	477	1955.72	6	85.535	65.5054	122.733	0.0022	0.76536	6.51e-05	0	6.51e-05	sp|Q62277|SYPH_MOUSE	59
MouseBrain-Z-T-5.5795.5795.2.0.dta	1902.97	2568.07	1	LSVECAJK	5,Carbamidomethyl[C];	920.451	3 5 0 0 1	186	1647.61	6	73.1326	46.4456	122.694	0.00243	0.94441	6.51e-05	0	6.51e-05	sp|Q62277|SYPH_MOUSE	59
MouseBrain-Z-T-3.5654.5654.3.0.dta	1842.47	2981.21	1	LSVECAJK	5,Carbamidomethyl[C];	920.451	5 4 0 0 3	613	2060.76	6	71.429	43.8255	122.692	0.00196	0.65756	6.52e-05	0	6.52e-05	sp|Q62277|SYPH_MOUSE	59
MouseBrain-Z-T-5.8746.8746.3.0.dta	2695.98	3385.42	1	PVTDGQPHSVJITR	null	1520.78	9 2 0 0 0	341	1864.63	10	77.927	53.8302	122.678	0.00381	1.12639	6.52e-05	0	6.52e-05	sp|O54991|CNTP1_MOUSE	1148
MouseBrain-Z-T-1.6556.6556.3.0.dta	2055.64	3079.26	1	LSVECAJK	5,Carbamidomethyl[C];	920.451	4 6 0 0 2	793	2158.8	6	81.6327	59.6295	122.496	0.00258	0.83829	6.53e-05	0	6.53e-05	sp|Q62277|SYPH_MOUSE	59
MouseBrain-Z-T-1.6353.6353.3.0.dta	2001.27	3184.29	1	LSVECAJK	5,Carbamidomethyl[C];	920.451	5 5 0 0 3	1017	2263.83	6	76.6139	52.0078	122.311	0.00513	1.61239	6.54e-05	0	6.54e-05	sp|Q62277|SYPH_MOUSE	59
MouseBrain-Z-T-2.2888.2888.3.0.dta	1098.17	3013.28	1	FJHTQTIQQK	null	1244.64	5 4 0 0 1	275	1768.64	1	86.5594	67.4352	122.076	0.00154	0.50952	6.56e-05	0	6.56e-05	sp|Q810U4|NRCAM_MOUSE	217
MouseBrain-Z-T-3.5643.5643.3.0.dta	1839.53	3184.29	1	LSVECAJK	5,Carbamidomethyl[C];	920.451	5 5 0 0 3	1019	2263.83	6	69.5923	41.4467	121.863	0.00273	0.8568	6.59e-05	0	6.59e-05	sp|Q62277|SYPH_MOUSE	59
MouseBrain-Z-T-3.12534.12534.3.0.dta	3682.58	3266.3	1	WGHJVTEFQQR	null	1401.67	9 2 0 0 0	343	1864.63	3	87.218	68.6065	121.782	0.00144	0.44004	6.6e-05	0	6.6e-05	sp|Q8R180|ERO1A_MOUSE	276
MouseBrain-Z-T-2.17319.17319.4.1.dta	4968.14	3446.6	1	SPLPAAFTAJGTHLQHLAR	null	2002.06	3 4 0 0 1	88	1444.53	9	76.1501	51.6065	121.731	0.00232	0.6738	6.61e-05	0	6.61e-05	sp|Q8CJH3|PLXB1_MOUSE	31
MouseBrain-Z-T-1.10878.10878.3.0.dta	3201.56	3385.42	1	PVTDGQPHSVJITR	null	1520.78	9 2 0 0 0	341	1864.63	10	77.9989	54.5243	121.595	0.00138	0.40772	6.63e-05	0	6.63e-05	sp|O54991|CNTP1_MOUSE	1148
MouseBrain-Z-T-1.6468.6468.3.1.dta	2032.05	2997.2	1	LSVECAJK	5,Carbamidomethyl[C];	920.451	6 4 0 0 2	643	2076.75	6	71.8599	45.1337	121.494	0.00088	0.29371	6.64e-05	0	6.64e-05	sp|Q62277|SYPH_MOUSE	59
MouseBrain-Z-T-4.10805.10805.4.0.dta	3233.55	3710.56	1	HEJNTKDNSIQHEFSLTR	null	2170.03	7 2 0 0 0	114	1540.53	2	95.7606	82.2291	120.891	0.00242	0.6512	6.68e-05	0	6.68e-05	sp|P01831|THY1_MOUSE	42
MouseBrain-Z-T-3.6091.6091.2.0.dta	1960.48	2876.18	1	LSVECAJK	5,Carbamidomethyl[C];	920.451	4 5 0 0 2	477	1955.72	6	93.5177	78.7809	120.886	0.00168	0.58317	6.69e-05	0	6.69e-05	sp|Q62277|SYPH_MOUSE	59
MouseBrain-Z-T-3.3576.3576.3.0.dta	1293.78	3013.28	1	FJHTQTIQQK	null	1244.64	5 4 0 0 1	275	1768.64	1	83.2661	63.0514	120.808	0.00127	0.41991	6.69e-05	0	6.69e-05	sp|Q810U4|NRCAM_MOUSE	217
MouseBrain-Z-T-2.8881.8881.3.0.dta	2696.74	3151.3	1	RJESHLIDFR	null	1286.66	9 2 0 0 0	349	1864.63	1	69.0997	41.5787	120.21	0.0018	0.57256	6.75e-05	0	6.75e-05	sp|Q99JP7|GGT7_MOUSE	198
MouseBrain-Z-T-5.8367.8367.3.0.dta	2593.81	3385.42	1	PVTDGQPHSVJITR	null	1520.78	9 2 0 0 0	345	1864.63	10	78.3146	55.7725	120.179	0.00262	0.77459	6.75e-05	0	6.75e-05	sp|O54991|CNTP1_MOUSE	1148
MouseBrain-Z-T-4.5271.5271.3.0.dta	1748.63	2876.18	1	LSVECAJK	5,Carbamidomethyl[C];	920.451	4 5 0 0 2	477	1955.72	6	85.6808	67.2106	119.982	0.00258	0.89574	6.76e-05	0	6.76e-05	sp|Q62277|SYPH_MOUSE	59
MouseBrain-Z-T-1.16614.16614.3.0.dta	4742.61	3300.39	1	GELJSTLFSSRPK	null	1435.75	9 2 0 0 0	349	1864.63	3	83.8986	64.5332	119.863	0.00108	0.32794	6.77e-05	0	6.77e-05	sp|Q9CQF9|PCYOX_MOUSE	353
MouseBrain-Z-T-1.10508.10508.3.0.dta	3101.84	2793.37	1	LLLPAKJTTHLK	null	1348.83	3 4 0 0 1	88	1444.53	6	78.9771	57.0147	119.764	0.00171	0.6112	6.77e-05	0	6.77e-05	sp|O35136|NCAM2_MOUSE	445
MouseBrain-Z-T-4.4682.4682.3.0.dta	1589.76	3184.29	1	LSVECAJK	5,Carbamidomethyl[C];	920.451	5 5 0 0 3	1017	2263.83	6	76.3293	52.9468	119.754	0.00281	0.88318	6.78e-05	0	6.78e-05	sp|Q62277|SYPH_MOUSE	59
MouseBrain-Z-T-2.6644.6644.3.0.dta	2094	3199.35	1	NQKDEIJETDLK	null	1446.71	4 4 0 0 2	259	1752.64	6	84.2322	65.1175	119.731	0.00154	0.48082	6.78e-05	0	6.78e-05	sp|P10852|4F2_MOUSE	166
MouseBrain-Z-T-5.4811.4811.2.0.dta	1638.01	2981.21	1	LSVECAJK	5,Carbamidomethyl[C];	920.451	5 4 0 0 3	613	2060.76	6	69.8073	43.0098	119.574	0.00271	0.90947	6.79e-05	0	6.79e-05	sp|Q62277|SYPH_MOUSE	59
MouseBrain-Z-T-3.5618.5618.3.1.dta	1832.83	3200.29	1	LSVECAJK	5,Carbamidomethyl[C];	920.451	6 5 0 0 2	1074	2279.83	6	74.5745	50.3549	119.554	0.00555	1.73432	6.8e-05	0	6.8e-05	sp|Q62277|SYPH_MOUSE	59
MouseBrain-Z-T-1.8977.8977.3.0.dta	2691.06	3199.35	1	NQKDEIJETDLK	null	1446.71	4 4 0 0 2	259	1752.64	6	87.4472	70.1855	119.505	0.00203	0.6346	6.8e-05	0	6.8e-05	sp|P10852|4F2_MOUSE	166
MouseBrain-Z-T-3.6161.6161.3.0.dta	1979.36	2876.18	1	LSVECAJK	5,Carbamidomethyl[C];	920.451	4 5 0 0 2	477	1955.72	6	79.9942	58.8455	119.27	0.00312	1.08349	6.82e-05	0	6.82e-05	sp|Q62277|SYPH_MOUSE	59
MouseBrain-Z-T-2.4475.4475.3.0.dta	1520.55	3184.29	1	LSVECAJK	5,Carbamidomethyl[C];	920.451	5 5 0 0 3	1017	2263.83	6	80.3369	59.3733	119.269	0.00548	1.72167	6.83e-05	0	6.83e-05	sp|Q62277|SYPH_MOUSE	59
MouseBrain-Z-T-5.8248.8248.3.0.dta	2561.73	2793.37	1	LLLPAKJTTHLK	null	1348.83	3 4 0 0 1	88	1444.53	6	81.8376	61.7016	119.233	0.0012	0.43078	6.83e-05	0	6.83e-05	sp|O35136|NCAM2_MOUSE	445
MouseBrain-Z-T-4.11344.11344.3.0.dta	3377.87	3266.3	1	WGHJVTEFQQR	null	1401.67	9 2 0 0 0	341	1864.63	3	86.4097	68.7629	119.182	0.0014	0.42902	6.84e-05	0	6.84e-05	sp|Q8R180|ERO1A_MOUSE	276
MouseBrain-Z-T-1.13807.13807.4.0.dta	3988.04	3548.51	1	HEJNTKDNSIQHEFSLTR	null	2170.03	6 2 0 0 0	64	1378.48	2	89.118	73.0978	118.87	0.00224	0.63219	6.86e-05	0	6.86e-05	sp|P01831|THY1_MOUSE	42
MouseBrain-Z-T-1.6965.6965.3.0.dta	2164.92	3038.23	1	LSVECAJK	5,Carbamidomethyl[C];	920.451	5 5 0 0 2	737	2117.78	6	71.1046	45.3999	118.842	0.00163	0.53528	6.87e-05	0	6.87e-05	sp|Q62277|SYPH_MOUSE	59
MouseBrain-Z-T-2.15863.15863.4.0.dta	4576.08	3209.41	1	WSCDHKQJITYLLK	3,Carbamidomethyl[C];	1805.9	4 3 0 0 1	76	1403.51	7	97.1088	85.6116	118.461	0.00181	0.56251	6.89e-05	0	6.89e-05	sp|Q63912|OMGP_MOUSE	234
MouseBrain-Z-T-5.13023.13023.3.0.dta	3849.17	3599.47	1	IJTTSDEKDPTNPFR	null	1734.83	9 2 0 0 0	349	1864.63	1	90.9438	76.1847	118.354	0.00218	0.60629	6.9e-05	0	6.9e-05	sp|O35598|ADA10_MOUSE	279
MouseBrain-Z-T-3.9826.9826.3.1.dta	2953.11	3385.42	1	PVTDGQPHSVJITR	null	1520.78	9 2 0 0 0	345	1864.63	10	72.7337	48.1751	118.343	0.00213	0.63015	6.9e-05	0	6.9e-05	sp|O54991|CNTP1_MOUSE	1148
MouseBrain-Z-T-2.4606.4606.3.0.dta	1555.62	3079.26	1	LSVECAJK	5,Carbamidomethyl[C];	920.451	4 6 0 0 2	793	2158.8	6	76.321	53.7267	118.282	0.00255	0.82757	6.91e-05	0	6.91e-05	sp|Q62277|SYPH_MOUSE	59
MouseBrain-Z-T-5.8941.8941.3.0.dta	2748.61	3435.39	1	NNIHFPGHJYTTR	null	1570.75	9 2 0 0 0	341	1864.63	8	69.1549	42.8104	118.081	0.00121	0.35318	6.93e-05	0	6.93e-05	sp|Q9Z1M0|P2RX7_MOUSE	202
MouseBrain-Z-T-5.4453.4453.3.0.dta	1542.44	3184.29	1	LSVECAJK	5,Carbamidomethyl[C];	920.451	5 5 0 0 3	1017	2263.83	6	80.0733	59.7342	117.846	0.00222	0.69759	6.95e-05	0	6.95e-05	sp|Q62277|SYPH_MOUSE	59
MouseBrain-Z-T-3.14153.14153.3.0.dta	4119.16	3599.47	1	IJTTSDEKDPTNPFR	null	1734.83	9 2 0 0 0	348	1864.63	1	91.7928	77.7722	117.831	0.00172	0.4771	6.95e-05	0	6.95e-05	sp|O35598|ADA10_MOUSE	279
MouseBrain-Z-T-4.4230.4230.2.0.dta	1468.49	2683.07	1	VELJTSR	null	818.437	9 2 0 0 0	347	1864.63	3	82.1713	63.0005	117.774	0.00142	0.53048	6.96e-05	0	6.96e-05	sp|O54991|CNTP1_MOUSE	844
MouseBrain-Z-T-3.5680.5680.4.1.dta	1849.56	3529.57	1	KJASSVVPSSVHNSANQR	null	1881.95	3 5 0 0 1	186	1647.61	1	70.3566	44.9914	117.463	0.00226	0.64124	6.98e-05	0	6.98e-05	sp|Q8R0A6|VTM2A_MOUSE	175
MouseBrain-Z-T-2.12591.12591.3.0.dta	3695.75	3666.7	1	IAPASJVSHTVVLRPLK	null	1802.06	9 2 0 0 0	340	1864.63	5	69.7844	44.1426	117.405	0.00349	0.95108	6.99e-05	0	6.99e-05	sp|Q9CPW5|SSRB_MOUSE	88
MouseBrain-Z-T-4.8021.8021.3.0.dta	2484.47	2395.1	1	LKFJSTIK	null	950.567	3 4 0 0 1	88	1444.53	3	76.8855	55.1415	117.267	0.00078	0.32496	7e-05	0	7e-05	sp|P22723|GBRG2_MOUSE	128
MouseBrain-Z-T-3.17190.17190.4.0.dta	4935.05	3250.44	1	WSCDHKQJITYLLK	3,Carbamidomethyl[C];	1805.9	3 4 0 0 1	88	1444.53	7	93.2934	80.4472	117.15	0.00195	0.5994	7.01e-05	0	7.01e-05	sp|Q63912|OMGP_MOUSE	234
MouseBrain-Z-T-1.6449.6449.3.0.dta	2026.86	2826.2	1	DGKPLLJDSR	null	1114.59	5 3 0 0 2	222	1711.62	6	69.9084	44.6727	116.775	0.00116	0.41126	7.04e-05	0	7.04e-05	sp|Q640R3|HECAM_MOUSE	189
MouseBrain-Z-T-2.12615.12615.3.0.dta	3702.21	3599.47	1	IJTTSDEKDPTNPFR	null	1734.83	9 2 0 0 0	348	1864.63	1	95.468	84.0285	116.713	0.00204	0.56795	7.05e-05	0	7.05e-05	sp|O35598|ADA10_MOUSE	279
MouseBrain-Z-T-2.10675.10675.4.0.dta	3178.68	3548.51	1	HEJNTKDNSIQHEFSLTR	null	2170.03	6 2 0 0 0	64	1378.48	2	86.2811	70.0293	116.463	0.0041	1.15409	7.06e-05	0	7.06e-05	sp|P01831|THY1_MOUSE	42
MouseBrain-Z-T-5.4917.4917.3.0.dta	1666.58	3038.23	1	LSVECAJK	5,Carbamidomethyl[C];	920.451	5 5 0 0 2	737	2117.78	6	74.102	51.328	116.397	0.00112	0.3694	7.06e-05	0	7.06e-05	sp|Q62277|SYPH_MOUSE	59
MouseBrain-Z-T-1.13950.13950.4.1.dta	4026.65	3615.63	1	LTJVTRPTGVVTSLHR	null	1750.99	9 2 0 0 0	347	1864.63	2	69.0113	43.5021	116.386	0.00175	0.48437	7.07e-05	0	7.07e-05	sp|Q9WTS5|TEN2_MOUSE	1702
MouseBrain-Z-T-2.20929.20929.3.0.dta	5940.21	3067.34	1	GETASLLCJISVR	8,Carbamidomethyl[C];	1419.73	3 5 0 0 1	186	1647.61	8	73.4532	50.3747	116.313	0.00181	0.58921	7.07e-05	0	7.07e-05	sp|Q8R366|IGSF8_MOUSE	461
MouseBrain-Z-T-1.3876.3876.3.0.dta	1347.21	3017.23	1	TLJCSGAHVK	4,Carbamidomethyl[C];	1086.54	6 4 0 0 1	432	1930.69	2	67.6425	41.4451	116.295	0.00233	0.77333	7.08e-05	0	7.08e-05	sp|Q9R1V6|ADA22_MOUSE	632
MouseBrain-Z-T-3.5282.5282.3.0.dta	1742.95	3387.37	1	LSVECAJK	5,Carbamidomethyl[C];	920.451	5 6 0 0 3	1538	2466.91	6	74.561	52.0964	116.281	0.00317	0.93622	7.08e-05	0	7.08e-05	sp|Q62277|SYPH_MOUSE	59
MouseBrain-Z-T-4.8265.8265.3.0.dta	2550.13	2793.37	1	LLLPAKJTTHLK	null	1348.83	3 4 0 0 1	88	1444.53	6	79.8826	60.3105	116.231	0.00092	0.32982	7.09e-05	0	7.09e-05	sp|O35136|NCAM2_MOUSE	445
MouseBrain-Z-T-2.7972.7972.3.0.dta	2451.83	2793.37	1	LLLPAKJTTHLK	null	1348.83	3 4 0 0 1	88	1444.53	6	84.5461	67.5155	116.174	0.0014	0.50058	7.1e-05	0	7.1e-05	sp|O35136|NCAM2_MOUSE	445
MouseBrain-Z-T-2.11044.11044.3.0.dta	3278.52	3266.3	1	WGHJVTEFQQR	null	1401.67	9 2 0 0 0	349	1864.63	3	87.2495	71.6901	116.145	0.00152	0.46392	7.1e-05	0	7.1e-05	sp|Q8R180|ERO1A_MOUSE	276
MouseBrain-Z-T-3.16025.16025.2.0.dta	4621.78	2636.17	1	PVSLJMTVK	null	988.55	3 5 0 0 1	186	1647.61	4	76.5858	55.3618	116.002	0.00266	1.00878	7.11e-05	0	7.11e-05	sp|P10852|4F2_MOUSE	399
MouseBrain-Z-T-5.12209.12209.2.0.dta	3629.2	2298.96	1	VAWLJR	null	758.431	7 2 0 0 0	123	1540.53	4	73.7268	51.0799	115.785	0.00112	0.48731	7.12e-05	0	7.12e-05	sp|Q8HW98|IGLO5_MOUSE	67
MouseBrain-Z-T-5.5286.5286.3.0.dta	1765.73	2876.18	1	LSVECAJK	5,Carbamidomethyl[C];	920.451	4 5 0 0 2	477	1955.72	6	73.4821	50.7762	115.65	0.00184	0.64019	7.13e-05	0	7.13e-05	sp|Q62277|SYPH_MOUSE	59
MouseBrain-Z-T-4.4659.4659.3.0.dta	1583.62	2981.21	1	LSVECAJK	5,Carbamidomethyl[C];	920.451	5 4 0 0 3	613	2060.76	6	75.4921	53.8896	115.611	0.00166	0.55693	7.14e-05	0	7.14e-05	sp|Q62277|SYPH_MOUSE	59
MouseBrain-Z-T-2.12693.12693.3.0.dta	3722.89	3599.47	1	IJTTSDEKDPTNPFR	null	1734.83	9 2 0 0 0	340	1864.63	1	74.7216	52.7045	115.61	0.00208	0.57795	7.14e-05	0	7.14e-05	sp|O35598|ADA10_MOUSE	279
MouseBrain-Z-T-4.12742.12742.3.0.dta	3755.37	3666.7	1	IAPASJVSHTVVLRPLK	null	1802.06	9 2 0 0 0	342	1864.63	5	67.4497	41.5427	115.563	0.00348	0.9478	7.15e-05	0	7.15e-05	sp|Q9CPW5|SSRB_MOUSE	88
MouseBrain-Z-T-4.12814.12814.4.0.dta	3774.63	3666.7	1	IAPASJVSHTVVLRPLK	null	1802.06	9 2 0 0 0	349	1864.63	5	67.8301	42.2005	115.428	0.00289	0.78853	7.15e-05	0	7.15e-05	sp|Q9CPW5|SSRB_MOUSE	88
MouseBrain-Z-T-4.12205.12205.2.0.dta	3610.96	2298.96	1	VAWLJR	null	758.431	7 2 0 0 0	119	1540.53	4	75.4316	54.0341	115.17	0.00114	0.49601	7.17e-05	0	7.17e-05	sp|Q8HW98|IGLO5_MOUSE	67
MouseBrain-Z-T-3.6020.6020.3.0.dta	1941.51	2876.18	1	LSVECAJK	5,Carbamidomethyl[C];	920.451	4 5 0 0 2	477	1955.72	6	79.9888	61.0856	115.095	0.00297	1.03134	7.17e-05	0	7.17e-05	sp|Q62277|SYPH_MOUSE	59
MouseBrain-Z-T-5.11319.11319.3.0.dta	3388.33	3266.3	1	WGHJVTEFQQR	null	1401.67	9 2 0 0 0	348	1864.63	3	78.2147	58.3622	115.084	0.00186	0.57047	7.17e-05	0	7.17e-05	sp|Q8R180|ERO1A_MOUSE	276
MouseBrain-Z-T-2.8372.8372.3.0.dta	2559.82	3385.42	1	PVTDGQPHSVJITR	null	1520.78	9 2 0 0 0	341	1864.63	10	74.7467	53.0871	114.972	0.00203	0.6009	7.18e-05	0	7.18e-05	sp|O54991|CNTP1_MOUSE	1148
MouseBrain-Z-T-1.6752.6752.3.1.dta	2108.26	2689.09	1	LSVECAJK	5,Carbamidomethyl[C];	920.451	5 4 0 0 1	280	1768.64	6	70.2962	46.2604	114.934	0.00189	0.70147	7.19e-05	0	7.19e-05	sp|Q62277|SYPH_MOUSE	59
MouseBrain-Z-T-4.4845.4845.3.0.dta	1633.99	3038.23	1	LSVECAJK	5,Carbamidomethyl[C];	920.451	5 5 0 0 2	737	2117.78	6	68.8851	44.1265	114.865	0.00181	0.59453	7.2e-05	0	7.2e-05	sp|Q62277|SYPH_MOUSE	59
MouseBrain-Z-T-5.6484.6484.3.0.dta	2086.72	2968.24	1	IJJSTNEGMNVK	null	1320.62	3 5 0 0 1	186	1647.61	1	69.9629	45.8521	114.74	0.0037	1.24596	7.22e-05	0	7.22e-05	sp|P35436|NMDE1_MOUSE	443
MouseBrain-Z-T-5.5718.5718.3.0.dta	1882.39	2568.06	1	LSVECAJK	5,Carbamidomethyl[C];	920.451	3 5 0 0 1	186	1647.61	6	75.0632	53.7007	114.736	0.00089	0.34708	7.22e-05	0	7.22e-05	sp|Q62277|SYPH_MOUSE	59
MouseBrain-Z-T-3.6162.6162.2.0.dta	1979.64	2876.18	1	LSVECAJK	5,Carbamidomethyl[C];	920.451	4 5 0 0 2	477	1955.72	6	78.023	58.2792	114.69	0.00209	0.72712	7.23e-05	0	7.23e-05	sp|Q62277|SYPH_MOUSE	59
MouseBrain-Z-T-2.4839.4839.3.1.dta	1618.35	2689.09	1	LSVECAJK	5,Carbamidomethyl[C];	920.451	5 4 0 0 1	280	1768.64	6	75.7137	54.8157	114.524	0.00182	0.67693	7.24e-05	0	7.24e-05	sp|Q62277|SYPH_MOUSE	59
MouseBrain-Z-T-2.4571.4571.3.1.dta	1546.19	3200.28	1	LSVECAJK	5,Carbamidomethyl[C];	920.451	6 5 0 0 2	1074	2279.83	6	71.1424	47.7855	114.52	0.00471	1.47278	7.25e-05	0	7.25e-05	sp|Q62277|SYPH_MOUSE	59
MouseBrain-Z-T-4.18094.18094.2.0.dta	5194.74	2640.19	1	QJITYLLK	null	992.577	3 5 0 0 1	186	1647.61	1	72.5644	49.9834	114.501	0.00175	0.66106	7.25e-05	0	7.25e-05	sp|Q63912|OMGP_MOUSE	234
MouseBrain-Z-T-2.4415.4415.3.0.dta	1504.55	2988.26	1	DGKPLLJDSR	null	1114.59	6 3 0 0 2	360	1873.67	6	68.4089	43.6396	114.409	0.00111	0.3729	7.26e-05	0	7.26e-05	sp|Q640R3|HECAM_MOUSE	189
MouseBrain-Z-T-2.4999.4999.2.0.dta	1661.15	2876.18	1	LSVECAJK	5,Carbamidomethyl[C];	920.451	4 5 0 0 2	477	1955.72	6	79.6397	61.0077	114.242	0.00163	0.5651	7.28e-05	0	7.28e-05	sp|Q62277|SYPH_MOUSE	59
MouseBrain-Z-T-4.4730.4730.3.0.dta	1602.61	2981.21	1	LSVECAJK	5,Carbamidomethyl[C];	920.451	5 4 0 0 3	613	2060.76	6	73.4415	51.4753	114.236	0.00197	0.66158	7.28e-05	0	7.28e-05	sp|Q62277|SYPH_MOUSE	59
MouseBrain-Z-T-3.5644.5644.3.0.dta	1839.84	2876.18	1	LSVECAJK	5,Carbamidomethyl[C];	920.451	4 5 0 0 2	477	1955.72	6	66.9593	41.5041	114.233	0.00195	0.67774	7.29e-05	0	7.29e-05	sp|Q62277|SYPH_MOUSE	59
MouseBrain-Z-T-1.7130.7130.2.0.dta	2209.01	2876.18	1	LSVECAJK	5,Carbamidomethyl[C];	920.451	4 5 0 0 2	477	1955.72	6	81.3816	63.6938	114.23	0.00267	0.92669	7.29e-05	0	7.29e-05	sp|Q62277|SYPH_MOUSE	59
MouseBrain-Z-T-2.5094.5094.2.0.dta	1686.42	2876.18	1	LSVECAJK	5,Carbamidomethyl[C];	920.451	4 5 0 0 2	471	1955.72	6	81.7537	64.3017	114.165	0.0021	0.73059	7.31e-05	0	7.31e-05	sp|Q62277|SYPH_MOUSE	59
MouseBrain-Z-T-4.4667.4667.3.0.dta	1585.88	2876.18	1	LSVECAJK	5,Carbamidomethyl[C];	920.451	4 5 0 0 2	477	1955.72	6	75.7785	55.1982	113.999	0.00178	0.62038	7.32e-05	0	7.32e-05	sp|Q62277|SYPH_MOUSE	59
MouseBrain-Z-T-5.4765.4765.3.2.dta	1625.74	3200.28	1	LSVECAJK	5,Carbamidomethyl[C];	920.451	6 5 0 0 2	1074	2279.83	6	69.5829	45.7709	113.805	-0.00271	-0.84733	7.34e-05	0	7.34e-05	sp|Q62277|SYPH_MOUSE	59
MouseBrain-Z-T-5.14898.14898.2.0.dta	4353.44	2636.17	1	PVSLJMTVK	null	988.55	3 5 0 0 1	186	1647.61	4	80.7503	62.9902	113.733	0.00268	1.01485	7.34e-05	0	7.34e-05	sp|P10852|4F2_MOUSE	399
MouseBrain-Z-T-2.14065.14065.3.0.dta	4090.48	3300.39	1	GELJSTLFSSRPK	null	1435.75	9 2 0 0 0	346	1864.63	3	68.2329	43.7343	113.73	0.00036	0.10978	7.35e-05	0	7.35e-05	sp|Q9CQF9|PCYOX_MOUSE	353
MouseBrain-Z-T-5.8211.8211.3.0.dta	2551.8	3021.21	1	LSVECAJK	5,Carbamidomethyl[C];	920.451	4 5 1 0 1	673	2100.76	6	74.8403	53.9119	113.707	0.00155	0.51414	7.36e-05	0	7.36e-05	sp|Q62277|SYPH_MOUSE	59
MouseBrain-Z-T-5.5132.5132.3.0.dta	1724.55	2876.18	1	LSVECAJK	5,Carbamidomethyl[C];	920.451	4 5 0 0 2	477	1955.72	6	82.3065	65.3985	113.707	0.00285	0.9917	7.36e-05	0	7.36e-05	sp|Q62277|SYPH_MOUSE	59
MouseBrain-Z-T-5.10955.10955.4.0.dta	3290.48	3710.56	1	HEJNTKDNSIQHEFSLTR	null	2170.03	7 2 0 0 0	114	1540.53	2	74.9917	54.3751	113.28	0.00087	0.23401	7.37e-05	0	7.37e-05	sp|P01831|THY1_MOUSE	42
MouseBrain-Z-T-4.2379.2379.3.0.dta	979.292	3017.23	1	TLJCSGAHVK	4,Carbamidomethyl[C];	1086.54	6 4 0 0 1	432	1930.69	2	71.5113	49.1265	113.083	0.00221	0.73157	7.39e-05	0	7.39e-05	sp|Q9R1V6|ADA22_MOUSE	632
MouseBrain-Z-T-4.11635.11635.4.0.dta	3457.2	3548.5	1	HEJNTKDNSIQHEFSLTR	null	2170.03	6 2 0 0 0	64	1378.48	2	90.9981	79.121	113.056	0.00169	0.4755	7.39e-05	0	7.39e-05	sp|P01831|THY1_MOUSE	42
MouseBrain-Z-T-1.15076.15076.4.0.dta	4329.84	3666.7	1	IAPASJVSHTVVLRPLK	null	1802.06	9 2 0 0 0	349	1864.63	5	69.9183	46.6959	113.045	0.00243	0.66199	7.4e-05	0	7.4e-05	sp|Q9CPW5|SSRB_MOUSE	88
MouseBrain-Z-T-1.14365.14365.4.0.dta	4138.33	3635.59	1	LHVAQPEJDSHVALLK	null	1770.95	9 2 0 0 0	349	1864.63	7	103.256	98.0213	112.977	0.00191	0.52407	7.4e-05	0	7.4e-05	sp|Q3UUQ7|PGAP1_MOUSE	558
MouseBrain-Z-T-5.5131.5131.3.0.dta	1724.27	3038.23	1	LSVECAJK	5,Carbamidomethyl[C];	920.451	5 5 0 0 2	737	2117.78	6	78.4197	59.8364	112.932	0.00251	0.82558	7.41e-05	0	7.41e-05	sp|Q62277|SYPH_MOUSE	59
MouseBrain-Z-T-5.6095.6095.3.0.dta	1983.9	2824.15	1	RJWTINR	null	959.517	9 2 0 0 0	345	1864.63	1	69.7784	46.5442	112.928	0.00134	0.47565	7.42e-05	0	7.42e-05	sp|P15116|CADH2_MOUSE	651
MouseBrain-Z-T-4.9005.9005.3.0.dta	2749.46	3435.39	1	NNIHFPGHJYTTR	null	1570.75	9 2 0 0 0	349	1864.63	8	66.3297	41.271	112.867	0.00161	0.46758	7.42e-05	0	7.42e-05	sp|Q9Z1M0|P2RX7_MOUSE	202
MouseBrain-Z-T-1.18082.18082.3.0.dta	5138.61	3346.51	1	KFHVJYTQPLVAVK	null	1643.93	8 2 0 0 0	208	1702.58	4	100.202	93.3917	112.851	0.00043	0.12829	7.43e-05	0	7.43e-05	sp|P14231|AT1B2_MOUSE	238
MouseBrain-Z-T-1.14946.14946.3.0.dta	4295.06	3666.7	1	IAPASJVSHTVVLRPLK	null	1802.06	9 2 0 0 0	345	1864.63	5	69.609	46.3434	112.817	0.00337	0.91999	7.43e-05	0	7.43e-05	sp|Q9CPW5|SSRB_MOUSE	88
MouseBrain-Z-T-2.10573.10573.4.0.dta	3151.51	3710.56	1	HEJNTKDNSIQHEFSLTR	null	2170.03	7 2 0 0 0	120	1540.53	2	82.6394	66.4574	112.692	0.00382	1.03066	7.44e-05	0	7.44e-05	sp|P01831|THY1_MOUSE	42
MouseBrain-Z-T-5.14333.14333.3.0.dta	4201.29	3300.39	1	GELJSTLFSSRPK	null	1435.75	9 2 0 0 0	344	1864.63	3	67.7647	43.6244	112.597	0.00074	0.22522	7.44e-05	0	7.44e-05	sp|Q9CQF9|PCYOX_MOUSE	353
MouseBrain-Z-T-1.14968.14968.3.0.dta	4300.92	3599.46	1	IJTTSDEKDPTNPFR	null	1734.83	9 2 0 0 0	347	1864.63	1	98.5225	90.9725	112.544	0.00132	0.36542	7.46e-05	0	7.46e-05	sp|O35598|ADA10_MOUSE	279
MouseBrain-Z-T-3.5021.5021.2.0.dta	1672.65	2683.07	1	VELJTSR	null	818.437	9 2 0 0 0	340	1864.63	3	75.0619	54.958	112.398	0.00136	0.50663	7.47e-05	0	7.47e-05	sp|O54991|CNTP1_MOUSE	844
MouseBrain-Z-T-5.12749.12749.3.0.dta	3775.33	3666.7	1	IAPASJVSHTVVLRPLK	null	1802.06	9 2 0 0 0	345	1864.63	5	69.1641	45.9138	112.343	0.00287	0.78253	7.47e-05	0	7.47e-05	sp|Q9CPW5|SSRB_MOUSE	88
MouseBrain-Z-T-1.13487.13487.3.0.dta	3901.85	3266.3	1	WGHJVTEFQQR	null	1401.67	9 2 0 0 0	339	1864.63	3	75.46	55.6022	112.339	0.00279	0.85335	7.48e-05	0	7.48e-05	sp|Q8R180|ERO1A_MOUSE	276
MouseBrain-Z-T-1.6520.6520.3.0.dta	2046	2981.21	1	LSVECAJK	5,Carbamidomethyl[C];	920.451	5 4 0 0 3	611	2060.76	6	68.5096	44.935	112.291	0.00131	0.43919	7.49e-05	0	7.49e-05	sp|Q62277|SYPH_MOUSE	59
MouseBrain-Z-T-3.5306.5306.3.0.dta	1749.37	3184.29	1	LSVECAJK	5,Carbamidomethyl[C];	920.451	5 5 0 0 3	1017	2263.83	6	73.6053	52.8171	112.212	0.00307	0.96421	7.49e-05	0	7.49e-05	sp|Q62277|SYPH_MOUSE	59
MouseBrain-Z-T-4.7635.7635.3.0.dta	2380.25	3329.32	1	LSVECAJK	5,Carbamidomethyl[C];	920.451	5 5 1 0 2	1359	2408.87	6	72.3444	50.9243	112.125	0.00217	0.65188	7.5e-05	0	7.5e-05	sp|Q62277|SYPH_MOUSE	59
MouseBrain-Z-T-3.13543.13543.2.0.dta	3954.66	2298.96	1	VAWLJR	null	758.431	7 2 0 0 0	119	1540.53	4	73.2351	52.3088	112.098	0.0012	0.52385	7.51e-05	0	7.51e-05	sp|Q8HW98|IGLO5_MOUSE	67
MouseBrain-Z-T-1.11967.11967.3.0.dta	3494.01	3195.45	1	GKAJSTGTLVITNPTR	null	1629.89	5 3 0 0 1	132	1565.56	3	71.0241	48.9079	112.097	0.00138	0.4329	7.52e-05	0	7.52e-05	sp|P12960|CNTN1_MOUSE	494
MouseBrain-Z-T-3.19743.19743.3.0.dta	5624.54	3056.36	1	FHVJYTQPLVAVK	null	1515.83	7 2 0 0 0	120	1540.53	3	137.856	151.77	112.017	0.00238	0.77946	7.53e-05	0	7.53e-05	sp|P14231|AT1B2_MOUSE	238
MouseBrain-Z-T-4.12993.12993.3.0.dta	3822.76	3599.47	1	IJTTSDEKDPTNPFR	null	1734.83	9 2 0 0 0	346	1864.63	1	94.2916	84.7863	111.944	0.00181	0.50294	7.54e-05	0	7.54e-05	sp|O35598|ADA10_MOUSE	279
MouseBrain-Z-T-4.5343.5343.3.0.dta	1767.87	2876.18	1	LSVECAJK	5,Carbamidomethyl[C];	920.451	4 5 0 0 2	477	1955.72	6	66.4834	42.1376	111.697	0.0014	0.48687	7.57e-05	0	7.57e-05	sp|Q62277|SYPH_MOUSE	59
MouseBrain-Z-T-3.9544.9544.3.0.dta	2877.28	2793.37	1	LLLPAKJTTHLK	null	1348.83	3 4 0 0 1	88	1444.53	6	73.0342	52.2223	111.685	0.0014	0.49951	7.58e-05	0	7.58e-05	sp|O35136|NCAM2_MOUSE	445
MouseBrain-Z-T-4.9746.9746.3.0.dta	2949.43	3398.53	1	GKAJSTGTLVITNPTR	null	1629.89	5 4 0 0 1	280	1768.64	3	65.873	41.2111	111.673	0.00193	0.56857	7.58e-05	0	7.58e-05	sp|P12960|CNTN1_MOUSE	494
MouseBrain-Z-T-2.14608.14608.2.0.dta	4237.4	2636.16	1	PVSLJMTVK	null	988.55	3 5 0 0 1	186	1647.61	4	78.0917	60.0518	111.594	0.00151	0.57102	7.58e-05	0	7.58e-05	sp|P10852|4F2_MOUSE	399
MouseBrain-Z-T-3.5847.5847.3.1.dta	1894.82	2689.09	1	LSVECAJK	5,Carbamidomethyl[C];	920.451	5 4 0 0 1	280	1768.64	6	67.9196	44.4339	111.536	0.00285	1.05847	7.59e-05	0	7.59e-05	sp|Q62277|SYPH_MOUSE	59
MouseBrain-Z-T-2.15924.15924.4.0.dta	4592.34	3250.44	1	WSCDHKQJITYLLK	3,Carbamidomethyl[C];	1805.9	3 4 0 0 1	88	1444.53	7	83.2234	68.0057	111.485	0.0014	0.43204	7.59e-05	0	7.59e-05	sp|Q63912|OMGP_MOUSE	234
MouseBrain-Z-T-3.15502.15502.3.0.dta	4480.37	3300.39	1	GELJSTLFSSRPK	null	1435.75	9 2 0 0 0	344	1864.63	3	70.2393	48.0348	111.476	0.00125	0.37793	7.6e-05	0	7.6e-05	sp|Q9CQF9|PCYOX_MOUSE	353
MouseBrain-Z-T-5.2333.2333.3.0.dta	978.802	3017.23	1	TLJCSGAHVK	4,Carbamidomethyl[C];	1086.54	6 4 0 0 1	432	1930.69	2	70.1283	47.8844	111.438	0.00305	1.00997	7.6e-05	0	7.6e-05	sp|Q9R1V6|ADA22_MOUSE	632
MouseBrain-Z-T-5.5018.5018.3.1.dta	1693.8	2689.09	1	LSVECAJK	5,Carbamidomethyl[C];	920.451	5 4 0 0 1	280	1768.64	6	69.1183	46.3859	111.336	0.0034	1.26374	7.61e-05	0	7.61e-05	sp|Q62277|SYPH_MOUSE	59
MouseBrain-Z-T-5.4774.4774.3.0.dta	1628.09	2876.18	1	LSVECAJK	5,Carbamidomethyl[C];	920.451	4 5 0 0 2	477	1955.72	6	73.3729	52.9726	111.259	0.00146	0.50877	7.62e-05	0	7.62e-05	sp|Q62277|SYPH_MOUSE	59
MouseBrain-Z-T-2.10843.10843.4.1.dta	3224.35	3548.51	1	HEJNTKDNSIQHEFSLTR	null	2170.03	6 2 0 0 0	60	1378.48	2	79.9074	63.0469	111.22	0.00322	0.9061	7.62e-05	0	7.62e-05	sp|P01831|THY1_MOUSE	42
MouseBrain-Z-T-4.4989.4989.3.1.dta	1672.79	2689.09	1	LSVECAJK	5,Carbamidomethyl[C];	920.451	5 4 0 0 1	280	1768.64	6	78.141	60.4011	111.087	-0.00025	-0.09285	7.63e-05	0	7.63e-05	sp|Q62277|SYPH_MOUSE	59
MouseBrain-Z-T-5.9667.9667.3.0.dta	2944.69	3195.45	1	GKAJSTGTLVITNPTR	null	1629.89	5 3 0 0 1	132	1565.56	3	68.3772	45.4217	111.009	0.00091	0.28456	7.64e-05	0	7.64e-05	sp|P12960|CNTN1_MOUSE	494
MouseBrain-Z-T-1.7817.7817.3.0.dta	2387.89	2568.06	1	LSVECAJK	5,Carbamidomethyl[C];	920.451	3 5 0 0 1	186	1647.61	6	77.7646	59.8643	111.008	0.00097	0.37862	7.64e-05	0	7.64e-05	sp|Q62277|SYPH_MOUSE	59
MouseBrain-Z-T-4.4540.4540.3.0.dta	1551.77	3184.29	1	LSVECAJK	5,Carbamidomethyl[C];	920.451	5 5 0 0 3	1017	2263.83	6	71.3783	50.0779	110.936	0.00459	1.43998	7.65e-05	0	7.65e-05	sp|Q62277|SYPH_MOUSE	59
MouseBrain-Z-T-5.11194.11194.3.0.dta	3354.3	3411.5	1	VLVAPPSEEAJTTK	null	1455.77	4 5 0 0 2	470	1955.72	10	78.4302	60.9341	110.923	0.00253	0.7417	7.65e-05	0	7.65e-05	sp|P43006|EAA2_MOUSE	205
MouseBrain-Z-T-5.4822.4822.3.0.dta	1640.96	3079.26	1	LSVECAJK	5,Carbamidomethyl[C];	920.451	4 6 0 0 2	793	2158.8	6	76.3531	57.777	110.852	0.00254	0.82563	7.66e-05	0	7.66e-05	sp|Q62277|SYPH_MOUSE	59
MouseBrain-Z-T-5.4368.4368.3.0.dta	1519.59	3387.37	1	LSVECAJK	5,Carbamidomethyl[C];	920.451	5 6 0 0 3	1538	2466.91	6	65.8566	41.7186	110.684	0.00281	0.82905	7.68e-05	0	7.68e-05	sp|Q62277|SYPH_MOUSE	59
MouseBrain-Z-T-2.12497.12497.4.0.dta	3670.17	3666.7	1	IAPASJVSHTVVLRPLK	null	1802.06	9 2 0 0 0	345	1864.63	5	73.112	52.9302	110.592	0.00379	1.03398	7.68e-05	0	7.68e-05	sp|Q9CPW5|SSRB_MOUSE	88
MouseBrain-Z-T-1.15508.15508.3.0.dta	4446.34	3143.39	1	KJITDLVEGAK	null	1187.66	4 5 0 0 2	464	1955.72	1	83.3767	68.7536	110.534	0.00248	0.78874	7.68e-05	0	7.68e-05	sp|Q8BY89|CTL2_MOUSE	200
MouseBrain-Z-T-1.15744.15744.4.0.dta	4509.74	3853.79	1	KLVQVGIYJGTHVIPNDRK	null	2151.2	8 2 0 0 0	206	1702.58	8	89.678	78.5122	110.415	0.00186	0.48376	7.7e-05	0	7.7e-05	sp|P35438|NMDZ1_MOUSE	368
MouseBrain-Z-T-1.4692.4692.3.0.dta	1563.47	3013.28	1	FJHTQTIQQK	null	1244.64	5 4 0 0 1	275	1768.64	1	75.3517	56.5446	110.279	0.00148	0.49259	7.71e-05	0	7.71e-05	sp|Q810U4|NRCAM_MOUSE	217
MouseBrain-Z-T-1.5958.5958.3.0.dta	1895.78	2490	1	HIJFTR	null	787.421	8 2 0 0 0	205	1702.58	2	65.7833	41.8367	110.256	0.00131	0.52623	7.72e-05	0	7.72e-05	sp|P15209|NTRK2_MOUSE	121
MouseBrain-Z-T-5.11063.11063.4.0.dta	3318.95	3548.51	1	HEJNTKDNSIQHEFSLTR	null	2170.03	6 2 0 0 0	66	1378.48	2	84.6932	70.9498	110.217	0.00294	0.8272	7.72e-05	0	7.72e-05	sp|P01831|THY1_MOUSE	42
MouseBrain-Z-T-5.11110.11110.4.1.dta	3331.74	3386.45	1	HEJNTKDNSIQHEFSLTR	null	2170.03	5 2 0 0 0	31	1216.42	2	124.722	132.537	110.209	0.0016	0.47345	7.72e-05	0	7.72e-05	sp|P01831|THY1_MOUSE	42
MouseBrain-Z-T-4.5295.5295.3.0.dta	1755.05	3038.23	1	LSVECAJK	5,Carbamidomethyl[C];	920.451	5 5 0 0 2	737	2117.78	6	71.4513	50.6179	110.142	0.00197	0.64884	7.73e-05	0	7.73e-05	sp|Q62277|SYPH_MOUSE	59
MouseBrain-Z-T-1.1803.1803.3.0.dta	806.032	2694.03	1	AAGMJHTK	null	829.398	9 2 0 0 0	343	1864.63	4	75.2941	56.5366	110.13	0.00227	0.84383	7.73e-05	0	7.73e-05	sp|Q9Z2G6|SE1L1_MOUSE	213
MouseBrain-Z-T-1.6485.6485.3.0.dta	2036.49	3079.26	1	LSVECAJK	5,Carbamidomethyl[C];	920.451	4 6 0 0 2	797	2158.8	6	77.6321	60.1347	110.127	0.00254	0.82368	7.74e-05	0	7.74e-05	sp|Q62277|SYPH_MOUSE	59
MouseBrain-Z-T-4.8288.8288.3.0.dta	2556.25	3021.21	1	LSVECAJK	5,Carbamidomethyl[C];	920.451	4 5 1 0 1	673	2100.76	6	68.9308	46.8432	109.951	0.00096	0.31753	7.75e-05	0	7.75e-05	sp|Q62277|SYPH_MOUSE	59
MouseBrain-Z-T-4.14336.14336.3.0.dta	4183.56	3300.39	1	GELJSTLFSSRPK	null	1435.75	9 2 0 0 0	342	1864.63	3	69.1672	47.2359	109.897	0.00084	0.25522	7.76e-05	0	7.76e-05	sp|Q9CQF9|PCYOX_MOUSE	353
MouseBrain-Z-T-3.5679.5679.2.0.dta	1849.28	2981.21	1	LSVECAJK	5,Carbamidomethyl[C];	920.451	5 4 0 0 3	613	2060.76	6	76.6114	58.7659	109.753	0.00288	0.96448	7.77e-05	0	7.77e-05	sp|Q62277|SYPH_MOUSE	59
MouseBrain-Z-T-1.22146.22146.2.0.dta	6232.28	2728.12	1	JATGMEVGWYR	null	1283.58	3 4 0 0 1	88	1444.53	0	66.174	42.8576	109.476	0.00224	0.82193	7.78e-05	0	7.78e-05	sp|Q61885|MOG_MOUSE	59
MouseBrain-Z-T-1.13212.13212.3.0.dta	3827.85	3411.5	1	VLVAPPSEEAJTTK	null	1455.77	4 5 0 0 2	477	1955.72	10	66.8715	43.9429	109.453	0.00265	0.77776	7.79e-05	0	7.79e-05	sp|P43006|EAA2_MOUSE	205
MouseBrain-Z-T-5.12215.12215.4.1.dta	3630.89	3635.58	1	LHVAQPEJDSHVALLK	null	1770.95	9 2 0 0 0	341	1864.63	7	97.26	90.7225	109.401	-0.00024	-0.06675	7.8e-05	0	7.8e-05	sp|Q3UUQ7|PGAP1_MOUSE	558
MouseBrain-Z-T-2.17705.17705.2.0.dta	5072.38	2640.19	1	QJITYLLK	null	992.577	3 5 0 0 1	191	1647.61	1	73.4019	54.0622	109.318	0.00022	0.08382	7.81e-05	0	7.81e-05	sp|Q63912|OMGP_MOUSE	234
MouseBrain-Z-T-3.6066.6066.3.0.dta	1953.91	3038.23	1	LSVECAJK	5,Carbamidomethyl[C];	920.451	5 5 0 0 2	737	2117.78	6	66.6015	43.6203	109.281	0.0017	0.55997	7.81e-05	0	7.81e-05	sp|Q62277|SYPH_MOUSE	59
MouseBrain-Z-T-5.4260.4260.2.0.dta	1490.67	2683.07	1	VELJTSR	null	818.437	9 2 0 0 0	341	1864.63	3	66.9688	44.278	109.109	0.00119	0.44252	7.82e-05	0	7.82e-05	sp|O54991|CNTP1_MOUSE	844
MouseBrain-Z-T-4.11236.11236.3.0.dta	3348.65	3411.5	1	VLVAPPSEEAJTTK	null	1455.77	4 5 0 0 2	464	1955.72	10	79.1635	63.0543	109.081	0.00253	0.74258	7.83e-05	0	7.83e-05	sp|P43006|EAA2_MOUSE	205
MouseBrain-Z-T-2.8056.8056.3.0.dta	2474.35	2793.37	1	LLLPAKJTTHLK	null	1348.83	3 4 0 0 1	88	1444.53	6	66.0704	43.073	108.78	0.0012	0.42863	7.86e-05	0	7.86e-05	sp|O35136|NCAM2_MOUSE	445
MouseBrain-Z-T-4.17468.17468.3.0.dta	5026.72	2966.3	1	ISPGKJATGMEVGWYR	null	1765.87	4 2 0 0 1	30	1200.43	5	65.1949	41.7681	108.702	0.00236	0.79706	7.86e-05	0	7.86e-05	sp|Q61885|MOG_MOUSE	59
MouseBrain-Z-T-2.4211.4211.3.0.dta	1449.64	3387.37	1	LSVECAJK	5,Carbamidomethyl[C];	920.451	5 6 0 0 3	1538	2466.91	6	67.914	45.9538	108.697	0.00209	0.61561	7.87e-05	0	7.87e-05	sp|Q62277|SYPH_MOUSE	59
MouseBrain-Z-T-3.14847.14847.3.0.dta	4305.97	3143.39	1	KJITDLVEGAK	null	1187.66	4 5 0 0 2	464	1955.72	1	76.2229	58.7407	108.69	0.0035	1.11227	7.87e-05	0	7.87e-05	sp|Q8BY89|CTL2_MOUSE	200
MouseBrain-Z-T-4.10889.10889.4.0.dta	3256.03	3548.5	1	HEJNTKDNSIQHEFSLTR	null	2170.03	6 2 0 0 0	60	1378.48	2	78.338	62.1097	108.476	0.00184	0.51721	7.89e-05	0	7.89e-05	sp|P01831|THY1_MOUSE	42
MouseBrain-Z-T-5.11567.11567.4.1.dta	3455.62	3548.5	1	HEJNTKDNSIQHEFSLTR	null	2170.03	6 2 0 0 0	63	1378.48	2	85.1266	72.5916	108.406	0.00192	0.54201	7.9e-05	0	7.9e-05	sp|P01831|THY1_MOUSE	42
MouseBrain-Z-T-5.9621.9621.3.0.dta	2932.23	3585.62	1	GKAJSTGTLVITNPTR	null	1629.89	4 5 0 0 2	477	1955.72	3	65.0723	41.7596	108.367	0.00191	0.53389	7.9e-05	0	7.9e-05	sp|P12960|CNTN1_MOUSE	494
MouseBrain-Z-T-3.5625.5625.2.0.dta	1834.81	2876.18	1	LSVECAJK	5,Carbamidomethyl[C];	920.451	4 5 0 0 2	477	1955.72	6	71.1059	51.0797	108.297	0.00294	1.02126	7.91e-05	0	7.91e-05	sp|Q62277|SYPH_MOUSE	59
MouseBrain-Z-T-4.16201.16201.4.0.dta	4685.37	3209.41	1	WSCDHKQJITYLLK	3,Carbamidomethyl[C];	1805.9	4 3 0 0 1	75	1403.51	7	68.6999	47.3908	108.274	0.00124	0.38677	7.91e-05	0	7.91e-05	sp|Q63912|OMGP_MOUSE	234
MouseBrain-Z-T-5.6442.6442.3.0.dta	2075.63	3913.63	1	NQKDEIJETDLK	null	1446.71	5 6 0 0 3	1533	2466.91	6	69.1467	48.175	108.094	0.00445	1.13662	7.92e-05	0	7.92e-05	sp|P10852|4F2_MOUSE	166
MouseBrain-Z-T-3.5677.5677.2.0.dta	1848.7	3079.26	1	LSVECAJK	5,Carbamidomethyl[C];	920.451	4 6 0 0 2	797	2158.8	6	73.3807	54.7247	108.028	0.00296	0.96267	7.94e-05	0	7.94e-05	sp|Q62277|SYPH_MOUSE	59
MouseBrain-Z-T-4.5807.5807.3.0.dta	1893.02	2568.06	1	LSVECAJK	5,Carbamidomethyl[C];	920.451	3 5 0 0 1	186	1647.61	6	74.9453	57.173	107.951	0.0009	0.35175	7.94e-05	0	7.94e-05	sp|Q62277|SYPH_MOUSE	59
MouseBrain-Z-T-4.6924.6924.3.0.dta	2188.76	3199.35	1	NQKDEIJETDLK	null	1446.71	4 4 0 0 2	259	1752.64	6	81.2918	66.9852	107.861	0.00118	0.3683	7.96e-05	0	7.96e-05	sp|P10852|4F2_MOUSE	166
MouseBrain-Z-T-2.12038.12038.2.0.dta	3546.57	2298.96	1	VAWLJR	null	758.431	7 2 0 0 0	119	1540.53	4	67.678	46.0515	107.841	0.00168	0.73003	7.97e-05	0	7.97e-05	sp|Q8HW98|IGLO5_MOUSE	67
MouseBrain-Z-T-4.9004.9004.4.0.dta	2749.17	3435.39	1	NNIHFPGHJYTTR	null	1570.75	9 2 0 0 0	349	1864.63	8	81.3807	67.1845	107.745	0.00059	0.17271	7.98e-05	0	7.98e-05	sp|Q9Z1M0|P2RX7_MOUSE	202
MouseBrain-Z-T-4.16293.16293.4.0.dta	4710.12	3250.44	1	WSCDHKQJITYLLK	3,Carbamidomethyl[C];	1805.9	3 4 0 0 1	88	1444.53	7	68.1385	46.8211	107.728	0.00152	0.4665	7.99e-05	0	7.99e-05	sp|Q63912|OMGP_MOUSE	234
MouseBrain-Z-T-4.11533.11533.4.1.dta	3429.43	3710.55	1	HEJNTKDNSIQHEFSLTR	null	2170.03	7 2 0 0 0	123	1540.53	2	68.1405	46.8403	107.698	-0.00736	-1.98237	8e-05	0	8e-05	sp|P01831|THY1_MOUSE	42
MouseBrain-Z-T-1.5619.5619.2.0.dta	1804.97	2548.06	1	AJATIEVK	null	845.473	8 2 0 0 0	211	1702.58	1	97.2934	91.7118	107.659	0.00183	0.71989	8e-05	0	8e-05	sp|P97300|NPTN_MOUSE	228
MouseBrain-Z-T-1.16542.16542.3.0.dta	4723.49	3300.39	1	GELJSTLFSSRPK	null	1435.75	9 2 0 0 0	348	1864.63	3	69.5569	49.1008	107.547	0.00096	0.28976	8e-05	0	8e-05	sp|Q9CQF9|PCYOX_MOUSE	353
MouseBrain-Z-T-4.4914.4914.3.0.dta	1652.61	3038.23	1	LSVECAJK	5,Carbamidomethyl[C];	920.451	5 5 0 0 2	737	2117.78	6	64.5222	41.3965	107.47	0.00115	0.37828	8.02e-05	0	8.02e-05	sp|Q62277|SYPH_MOUSE	59
MouseBrain-Z-T-1.8026.8026.3.0.dta	2442.77	2662.1	1	RJWTINR	null	959.517	8 2 0 0 0	205	1702.58	1	69.5039	49.063	107.466	0.00256	0.96064	8.02e-05	0	8.02e-05	sp|P15116|CADH2_MOUSE	651
MouseBrain-Z-T-2.23013.23013.2.0.dta	6501.76	2755.26	1	VLTLAJFTTK	null	1107.64	3 5 0 0 1	186	1647.61	5	79.246	64.0524	107.463	0.00253	0.91872	8.02e-05	0	8.02e-05	sp|P01831|THY1_MOUSE	94
MouseBrain-Z-T-4.10841.10841.3.0.dta	3243.18	3497.44	1	EDNPDKNPEAPLJVSR	null	1794.86	8 2 0 0 0	211	1702.58	12	85.0135	73.0311	107.267	0.00155	0.44327	8.04e-05	0	8.04e-05	sp|Q9QUR8|SEM7A_MOUSE	256
MouseBrain-Z-T-2.1882.1882.3.0.dta	827.342	2825.2	1	VIYQNHJK	null	1015.53	4 5 0 0 1	316	1809.67	6	69.9836	49.9798	107.134	0.00131	0.46415	8.05e-05	0	8.05e-05	sp|P11627|L1CAM_MOUSE	293
MouseBrain-Z-T-4.11165.11165.4.1.dta	3329.44	3386.45	1	HEJNTKDNSIQHEFSLTR	null	2170.03	5 2 0 0 0	31	1216.42	2	116.229	121.225	106.95	0.00146	0.43093	8.06e-05	0	8.06e-05	sp|P01831|THY1_MOUSE	42
MouseBrain-Z-T-3.12343.12343.4.0.dta	3631.05	3548.51	1	HEJNTKDNSIQHEFSLTR	null	2170.03	6 2 0 0 0	66	1378.48	2	77.6993	62.008	106.84	0.00274	0.77084	8.07e-05	0	8.07e-05	sp|P01831|THY1_MOUSE	42
MouseBrain-Z-T-4.7774.7774.3.0.dta	2418.07	3329.32	1	LSVECAJK	5,Carbamidomethyl[C];	920.451	5 5 1 0 2	1359	2408.87	6	64.3618	41.5496	106.727	0.00185	0.55636	8.08e-05	0	8.08e-05	sp|Q62277|SYPH_MOUSE	59
MouseBrain-Z-T-3.17130.17130.4.0.dta	4918.93	3209.41	1	WSCDHKQJITYLLK	3,Carbamidomethyl[C];	1805.9	4 3 0 0 1	76	1403.51	7	81.7865	68.3646	106.713	0.00109	0.33941	8.09e-05	0	8.09e-05	sp|Q63912|OMGP_MOUSE	234
MouseBrain-Z-T-4.4374.4374.3.0.dta	1507.05	3492.4	1	LSVECAJK	5,Carbamidomethyl[C];	920.451	6 5 0 0 4	1840	2571.95	6	69.9984	50.2362	106.7	0.00238	0.68042	8.09e-05	0	8.09e-05	sp|Q62277|SYPH_MOUSE	59
MouseBrain-Z-T-5.4440.4440.3.1.dta	1538.93	3200.27	1	LSVECAJK	5,Carbamidomethyl[C];	920.451	6 5 0 0 2	1067	2279.83	6	67.4013	46.2651	106.654	-0.00608	-1.90005	8.1e-05	0	8.1e-05	sp|Q62277|SYPH_MOUSE	59
MouseBrain-Z-T-1.6881.6881.2.0.dta	2142.43	2470.02	1	LSVECAJK	5,Carbamidomethyl[C];	920.451	4 3 0 0 2	128	1549.57	6	77.1763	61.3999	106.476	0.00201	0.81389	8.11e-05	0	8.11e-05	sp|Q62277|SYPH_MOUSE	59
MouseBrain-Z-T-4.12730.12730.4.0.dta	3752.16	3666.7	1	IAPASJVSHTVVLRPLK	null	1802.06	9 2 0 0 0	340	1864.63	5	66.4875	44.9639	106.46	0.00296	0.80817	8.12e-05	0	8.12e-05	sp|Q9CPW5|SSRB_MOUSE	88
MouseBrain-Z-T-5.18973.18973.3.0.dta	5453.52	3056.36	1	FHVJYTQPLVAVK	null	1515.83	7 2 0 0 0	120	1540.53	3	134.189	149.126	106.448	0.00229	0.74903	8.12e-05	0	8.12e-05	sp|P14231|AT1B2_MOUSE	238
MouseBrain-Z-T-3.20017.20017.2.0.dta	5698.25	2849.15	1	JATGMEVGWYR	null	1283.58	5 3 0 0 1	133	1565.56	0	66.1513	44.4585	106.438	0.00305	1.07166	8.13e-05	0	8.13e-05	sp|Q61885|MOG_MOUSE	59
MouseBrain-Z-T-2.3986.3986.2.0.dta	1388.97	2548.06	1	AJATIEVK	null	845.473	8 2 0 0 0	211	1702.58	1	96.537	91.2079	106.434	0.00141	0.55427	8.13e-05	0	8.13e-05	sp|P97300|NPTN_MOUSE	228
MouseBrain-Z-T-3.13010.13010.4.0.dta	3811.15	3615.63	1	LTJVTRPTGVVTSLHR	null	1750.99	9 2 0 0 0	344	1864.63	2	67.2612	46.1725	106.426	0.00216	0.59722	8.14e-05	0	8.14e-05	sp|Q9WTS5|TEN2_MOUSE	1702
MouseBrain-Z-T-4.8336.8336.4.0.dta	2569.12	2996.45	1	LLLPAKJTTHLK	null	1348.83	3 5 0 0 1	186	1647.61	6	70.9151	51.8124	106.391	0.00103	0.34284	8.14e-05	0	8.14e-05	sp|O35136|NCAM2_MOUSE	445
MouseBrain-Z-T-1.5802.5802.2.0.dta	1854.05	2683.07	1	VELJTSR	null	818.437	9 2 0 0 0	346	1864.63	3	67.3054	46.2628	106.385	0.00134	0.49768	8.14e-05	0	8.14e-05	sp|O54991|CNTP1_MOUSE	844
MouseBrain-Z-T-4.16363.16363.4.0.dta	4728.84	3250.44	1	WSCDHKQJITYLLK	3,Carbamidomethyl[C];	1805.9	3 4 0 0 1	88	1444.53	7	70.4157	51.053	106.375	0.00133	0.40866	8.15e-05	0	8.15e-05	sp|Q63912|OMGP_MOUSE	234
MouseBrain-Z-T-4.21354.21354.3.0.dta	6072.26	3067.34	1	GETASLLCJISVR	8,Carbamidomethyl[C];	1419.73	3 5 0 0 1	186	1647.61	8	69.3808	49.4705	106.357	0.00136	0.44251	8.15e-05	0	8.15e-05	sp|Q8R366|IGSF8_MOUSE	461
MouseBrain-Z-T-2.18578.18578.3.0.dta	5307.74	2894.31	1	FHVJYTQPLVAVK	null	1515.83	6 2 0 0 0	60	1378.48	3	151.232	175.455	106.248	0.00581	2.00646	8.17e-05	0	8.17e-05	sp|P14231|AT1B2_MOUSE	238
MouseBrain-Z-T-5.13500.13500.3.0.dta	3977.8	2501.14	1	GVTHLJISGLK	null	1138.66	5 2 0 0 1	57	1362.48	5	87.029	76.694	106.222	0.00109	0.43473	8.18e-05	0	8.18e-05	sp|Q91ZX7|LRP1_MOUSE	3954
MouseBrain-Z-T-1.6966.6966.2.0.dta	2165.22	2876.18	1	LSVECAJK	5,Carbamidomethyl[C];	920.451	4 5 0 0 2	477	1955.72	6	74.4286	57.325	106.192	0.00117	0.40516	8.18e-05	0	8.18e-05	sp|Q62277|SYPH_MOUSE	59
MouseBrain-Z-T-5.8274.8274.4.1.dta	2568.69	2996.45	1	LLLPAKJTTHLK	null	1348.83	3 5 0 0 1	186	1647.61	6	67.7476	47.0515	106.183	0.00071	0.23605	8.18e-05	0	8.18e-05	sp|O35136|NCAM2_MOUSE	445
MouseBrain-Z-T-1.6198.6198.3.1.dta	1959.6	3200.28	1	LSVECAJK	5,Carbamidomethyl[C];	920.451	6 5 0 0 2	1074	2279.83	6	68.6933	48.5084	106.18	0.00419	1.30967	8.18e-05	0	8.18e-05	sp|Q62277|SYPH_MOUSE	59
MouseBrain-Z-T-5.12224.12224.3.0.dta	3633.25	3635.59	1	LHVAQPEJDSHVALLK	null	1770.95	9 2 0 0 0	347	1864.63	7	90.5994	82.2111	106.178	0.00511	1.40454	8.19e-05	0	8.19e-05	sp|Q3UUQ7|PGAP1_MOUSE	558
MouseBrain-Z-T-2.17017.17017.3.0.dta	4886.84	2966.3	1	ISPGKJATGMEVGWYR	null	1765.87	4 2 0 0 1	29	1200.43	5	64.6521	42.2957	106.171	0.00096	0.32475	8.19e-05	0	8.19e-05	sp|Q61885|MOG_MOUSE	59
MouseBrain-Z-T-5.8926.8926.4.1.dta	2744.53	3435.39	1	NNIHFPGHJYTTR	null	1570.75	9 2 0 0 0	349	1864.63	8	78.1568	63.075	106.166	0.00103	0.29962	8.19e-05	0	8.19e-05	sp|Q9Z1M0|P2RX7_MOUSE	202
MouseBrain-Z-T-1.13274.13274.4.0.dta	3844.49	3548.5	1	HEJNTKDNSIQHEFSLTR	null	2170.03	6 2 0 0 0	61	1378.48	2	87.2176	77.036	106.126	0.00201	0.56568	8.2e-05	0	8.2e-05	sp|P01831|THY1_MOUSE	42
MouseBrain-Z-T-3.5599.5599.2.0.dta	1827.83	2981.21	1	LSVECAJK	5,Carbamidomethyl[C];	920.451	5 4 0 0 3	613	2060.76	6	66.0827	44.5361	106.098	0.00325	1.08926	8.2e-05	0	8.2e-05	sp|Q62277|SYPH_MOUSE	59
MouseBrain-Z-T-1.10015.10015.3.0.dta	2968.91	3186.33	1	YJHTGQVVIYK	null	1321.69	9 2 0 0 0	342	1864.63	1	96.3117	91.0447	106.093	0.00742	2.32974	8.2e-05	0	8.2e-05	sp|Q3V3R4|ITA1_MOUSE	459
MouseBrain-Z-T-3.12855.12855.4.0.dta	3769.29	3548.5	1	HEJNTKDNSIQHEFSLTR	null	2170.03	6 2 0 0 0	60	1378.48	2	84.6392	73.1214	106.029	0.00156	0.44056	8.21e-05	0	8.21e-05	sp|P01831|THY1_MOUSE	42
MouseBrain-Z-T-4.5128.5128.3.0.dta	1710.24	2876.18	1	LSVECAJK	5,Carbamidomethyl[C];	920.451	4 5 0 0 2	477	1955.72	6	73.7301	56.3493	106.009	0.00378	1.31296	8.21e-05	0	8.21e-05	sp|Q62277|SYPH_MOUSE	59
MouseBrain-Z-T-5.4764.4764.2.0.dta	1625.46	3079.26	1	LSVECAJK	5,Carbamidomethyl[C];	920.451	4 6 0 0 2	793	2158.8	6	78.7264	64.0835	105.921	0.00155	0.50347	8.22e-05	0	8.22e-05	sp|Q62277|SYPH_MOUSE	59
MouseBrain-Z-T-2.8090.8090.4.0.dta	2483.82	2996.45	1	LLLPAKJTTHLK	null	1348.83	3 5 0 0 1	186	1647.61	6	68.232	47.9576	105.884	0.00128	0.42561	8.22e-05	0	8.22e-05	sp|O35136|NCAM2_MOUSE	445
MouseBrain-Z-T-3.7095.7095.3.0.dta	2225.24	2662.1	1	RJWTINR	null	959.517	8 2 0 0 0	210	1702.58	1	67.0076	46.0994	105.837	0.00293	1.09925	8.23e-05	0	8.23e-05	sp|P15116|CADH2_MOUSE	651
MouseBrain-Z-T-5.17552.17552.4.0.dta	5070.36	3554.43	1	WGCHSJQTAFHGCMELLK	3,Carbamidomethyl[C];13,Carbamidomethyl[C];	2175.95	6 2 0 0 0	64	1378.48	5	90.9337	82.9206	105.815	0.00109	0.30647	8.24e-05	0	8.24e-05	sp|O54991|CNTP1_MOUSE	500
MouseBrain-Z-T-4.8444.8444.3.0.dta	2598.07	3021.21	1	LSVECAJK	5,Carbamidomethyl[C];	920.451	4 5 1 0 1	673	2100.76	6	68.6005	48.5908	105.761	0.00148	0.4913	8.24e-05	0	8.24e-05	sp|Q62277|SYPH_MOUSE	59
MouseBrain-Z-T-2.4307.4307.3.0.dta	1475.35	3387.37	1	LSVECAJK	5,Carbamidomethyl[C];	920.451	5 6 0 0 3	1533	2466.91	6	71.8312	53.671	105.557	0.0028	0.8264	8.27e-05	0	8.27e-05	sp|Q62277|SYPH_MOUSE	59
MouseBrain-Z-T-3.2219.2219.3.0.dta	933.303	2825.2	1	VIYQNHJK	null	1015.53	4 5 0 0 1	316	1809.67	6	64.1158	41.8224	105.518	0.00129	0.45778	8.28e-05	0	8.28e-05	sp|P11627|L1CAM_MOUSE	293
MouseBrain-Z-T-5.4108.4108.2.0.dta	1449.94	2548.06	1	AJATIEVK	null	845.473	8 2 0 0 0	211	1702.58	1	95.5286	90.1753	105.47	0.00179	0.70183	8.29e-05	0	8.29e-05	sp|P97300|NPTN_MOUSE	228
MouseBrain-Z-T-1.14413.14413.3.1.dta	4151.18	3635.59	1	LHVAQPEJDSHVALLK	null	1770.95	9 2 0 0 0	342	1864.63	7	77.874	63.1331	105.25	0.00178	0.48859	8.31e-05	0	8.31e-05	sp|Q3UUQ7|PGAP1_MOUSE	558
MouseBrain-Z-T-3.9174.9174.3.0.dta	2777.33	3346.35	1	LSVECAJK	5,Carbamidomethyl[C];	920.451	6 5 0 0 3	1428	2425.89	6	65.2268	43.7703	105.075	0.01262	3.77017	8.32e-05	0	8.32e-05	sp|Q62277|SYPH_MOUSE	59
MouseBrain-Z-T-2.11389.11389.4.0.dta	3371.36	3548.5	1	HEJNTKDNSIQHEFSLTR	null	2170.03	6 2 0 0 0	60	1378.48	2	78.6402	64.4198	105.049	0.0021	0.59048	8.32e-05	0	8.32e-05	sp|P01831|THY1_MOUSE	42
MouseBrain-Z-T-5.16175.16175.4.0.dta	4697.54	3250.44	1	WSCDHKQJITYLLK	3,Carbamidomethyl[C];	1805.9	3 4 0 0 1	88	1444.53	7	65.901	44.8568	104.983	0.00095	0.29298	8.33e-05	0	8.33e-05	sp|Q63912|OMGP_MOUSE	234
MouseBrain-Z-T-1.13867.13867.4.0.dta	4004.13	3386.45	1	HEJNTKDNSIQHEFSLTR	null	2170.03	5 2 0 0 0	31	1216.42	2	102.342	100.934	104.956	0.00204	0.6022	8.33e-05	0	8.33e-05	sp|P01831|THY1_MOUSE	42
MouseBrain-Z-T-2.17255.17255.4.0.dta	4950.87	4202.64	1	WGCHSJQTAFHGCMELLK	3,Carbamidomethyl[C];13,Carbamidomethyl[C];	2175.95	10 2 0 0 0	546	2026.69	5	66.4117	45.6959	104.884	0.00311	0.73961	8.34e-05	0	8.34e-05	sp|O54991|CNTP1_MOUSE	500
MouseBrain-Z-T-2.22743.22743.3.0.dta	6428.63	3094.31	1	FFHVJGSAFLPR	null	1391.72	8 2 0 0 0	207	1702.58	4	71.8122	54.0457	104.807	0.00391	1.26339	8.35e-05	0	8.35e-05	sp|Q9DB72|BTBDH_MOUSE	307
MouseBrain-Z-T-1.20477.20477.2.0.dta	5783.31	2396.09	1	QJITYLLK	null	992.577	4 3 0 0 1	76	1403.51	1	64.8155	43.2996	104.773	0.00174	0.72673	8.36e-05	0	8.36e-05	sp|Q63912|OMGP_MOUSE	234
MouseBrain-Z-T-1.15304.15304.3.0.dta	4391.54	3165.4	1	NVETJJSTVLIEGK	null	1517.78	3 5 0 0 1	186	1647.61	4	80.4822	67.4263	104.729	0.00238	0.75072	8.36e-05	0	8.36e-05	sp|Q9Z218|DPP6_MOUSE	112
MouseBrain-Z-T-5.11746.11746.4.0.dta	3503.93	3615.63	1	LTJVTRPTGVVTSLHR	null	1750.99	9 2 0 0 0	346	1864.63	2	64.3766	42.657	104.713	0.00169	0.46667	8.37e-05	0	8.37e-05	sp|Q9WTS5|TEN2_MOUSE	1702
MouseBrain-Z-T-3.2923.2923.3.0.dta	1121.59	2902.17	1	SVAHJMTTPNK	null	1199.58	8 2 0 0 0	214	1702.58	4	86.8449	77.2386	104.685	0.00192	0.66306	8.37e-05	0	8.37e-05	sp|P26049|GBRA3_MOUSE	163
MouseBrain-Z-T-5.9128.9128.4.0.dta	2798.96	3151.3	1	RJESHLIDFR	null	1286.66	9 2 0 0 0	349	1864.63	1	85.2787	74.8294	104.684	0.00149	0.4726	8.37e-05	0	8.37e-05	sp|Q99JP7|GGT7_MOUSE	198
MouseBrain-Z-T-4.8922.8922.4.1.dta	2727.01	3435.39	1	NNIHFPGHJYTTR	null	1570.75	9 2 0 0 0	339	1864.63	8	75.4346	59.7711	104.524	0.00126	0.36599	8.39e-05	0	8.39e-05	sp|Q9Z1M0|P2RX7_MOUSE	202
MouseBrain-Z-T-3.9050.9050.3.0.dta	2743.9	3161.32	1	WTGHJVTVVQR	null	1296.68	9 2 0 0 0	346	1864.63	4	86.4142	76.6655	104.519	0.00052	0.16301	8.39e-05	0	8.39e-05	sp|Q91ZX7|LRP1_MOUSE	1512
MouseBrain-Z-T-5.4919.4919.3.0.dta	1667.16	2914.26	1	VPGJQTSTTLK	null	1145.62	5 4 0 0 1	275	1768.64	3	64.0131	42.2175	104.491	0.00195	0.66786	8.4e-05	0	8.4e-05	sp|P11627|L1CAM_MOUSE	670
MouseBrain-Z-T-5.12382.12382.3.0.dta	3675.75	3312.31	1	LSVECAJK	5,Carbamidomethyl[C];	920.451	4 5 2 0 1	1292	2391.86	6	68.1841	48.6474	104.466	0.00096	0.29022	8.4e-05	0	8.4e-05	sp|Q62277|SYPH_MOUSE	59
MouseBrain-Z-T-3.12224.12224.3.0.dta	3599.32	3497.44	1	EDNPDKNPEAPLJVSR	null	1794.86	8 2 0 0 0	208	1702.58	12	84.4739	73.7451	104.399	0.00153	0.43812	8.4e-05	0	8.4e-05	sp|Q9QUR8|SEM7A_MOUSE	256
MouseBrain-Z-T-5.12701.12701.4.0.dta	3762.23	3666.7	1	IAPASJVSHTVVLRPLK	null	1802.06	9 2 0 0 0	346	1864.63	5	66.5265	46.1438	104.38	0.00262	0.71544	8.41e-05	0	8.41e-05	sp|Q9CPW5|SSRB_MOUSE	88
MouseBrain-Z-T-3.12357.12357.4.0.dta	3634.86	3386.45	1	HEJNTKDNSIQHEFSLTR	null	2170.03	5 2 0 0 0	34	1216.42	2	126.72	138.774	104.333	0.00145	0.42738	8.41e-05	0	8.41e-05	sp|P01831|THY1_MOUSE	42
MouseBrain-Z-T-2.14595.14595.3.0.dta	4233.87	2636.16	1	PVSLJMTVK	null	988.55	3 5 0 0 1	186	1647.61	4	74.4602	58.3956	104.295	0.00087	0.32825	8.41e-05	0	8.41e-05	sp|P10852|4F2_MOUSE	399
MouseBrain-Z-T-3.21893.21893.3.0.dta	6202.31	3067.34	1	GETASLLCJISVR	8,Carbamidomethyl[C];	1419.73	3 5 0 0 1	186	1647.61	8	69.4824	50.7385	104.292	0.00169	0.55009	8.42e-05	0	8.42e-05	sp|Q8R366|IGSF8_MOUSE	461
MouseBrain-Z-T-5.11123.11123.3.0.dta	3335.24	3411.5	1	VLVAPPSEEAJTTK	null	1455.77	4 5 0 0 2	464	1955.72	10	73.8845	57.5283	104.26	0.0024	0.70477	8.42e-05	0	8.42e-05	sp|P43006|EAA2_MOUSE	205
MouseBrain-Z-T-5.8630.8630.3.0.dta	2664.61	3150.38	1	VLKDAVNJITAK	null	1285.75	9 2 0 0 0	348	1864.63	7	110.892	114.516	104.162	0.00017	0.05343	8.43e-05	0	8.43e-05	sp|O08532|CA2D1_MOUSE	324
MouseBrain-Z-T-1.24486.24486.3.0.dta	6862.39	3961.71	1	TTLVDJNTWJNSHIALVGK	null	2097.07	9 2 0 0 0	349	1864.63	9	103.105	102.546	104.143	0.00368	0.92998	8.43e-05	0	8.43e-05	sp|Q3TDQ1|STT3B_MOUSE	624
MouseBrain-Z-T-4.8216.8216.3.0.dta	2537.01	3021.21	1	LSVECAJK	5,Carbamidomethyl[C];	920.451	4 5 1 0 1	673	2100.76	6	67.8597	48.3353	104.119	0.00106	0.3493	8.44e-05	0	8.44e-05	sp|Q62277|SYPH_MOUSE	59
MouseBrain-Z-T-5.7770.7770.3.0.dta	2432.92	3329.32	1	LSVECAJK	5,Carbamidomethyl[C];	920.451	5 5 1 0 2	1359	2408.87	6	65.3671	44.5192	104.085	0.00217	0.65188	8.44e-05	0	8.44e-05	sp|Q62277|SYPH_MOUSE	59
MouseBrain-Z-T-1.19167.19167.2.0.dta	5430.87	2561.12	1	VWDTAAALJR	null	1116.58	3 4 0 0 1	88	1444.53	8	65.5621	44.8338	104.058	0.00801	3.1261	8.44e-05	0	8.44e-05	sp|Q6P5F7|TTYH3_MOUSE	144
MouseBrain-Z-T-2.23088.23088.3.0.dta	6521.84	3038.33	1	VLTLAJFTTK	null	1107.64	6 4 0 0 1	435	1930.69	5	81.0163	68.621	104.036	-0.00043	-0.14076	8.44e-05	0	8.44e-05	sp|P01831|THY1_MOUSE	94
MouseBrain-Z-T-2.12041.12041.4.2.dta	3547.43	3635.58	1	LHVAQPEJDSHVALLK	null	1770.95	9 2 0 0 0	340	1864.63	7	84.2035	73.6031	103.89	0.0002	0.05537	8.46e-05	0	8.46e-05	sp|Q3UUQ7|PGAP1_MOUSE	558
MouseBrain-Z-T-3.17106.17106.3.0.dta	4912.51	3613.55	1	THJLTNLNPDLQYR	null	1698.86	5 4 0 0 2	417	1914.7	2	66.0217	45.6969	103.768	0.00113	0.31308	8.47e-05	0	8.47e-05	sp|P11627|L1CAM_MOUSE	978
MouseBrain-Z-T-1.11243.11243.4.1.dta	3299.67	3151.3	1	RJESHLIDFR	null	1286.66	9 2 0 0 0	349	1864.63	1	84.2212	73.7274	103.71	0.0019	0.60207	8.48e-05	0	8.48e-05	sp|Q99JP7|GGT7_MOUSE	198
MouseBrain-Z-T-3.14248.14248.3.0.dta	4144.46	3437.41	1	IJTTSDEKDPTNPFR	null	1734.83	8 2 0 0 0	213	1702.58	1	73.4852	57.2269	103.679	-0.00139	-0.40574	8.48e-05	0	8.48e-05	sp|O35598|ADA10_MOUSE	279
MouseBrain-Z-T-1.21847.21847.3.0.dta	6151.64	2894.31	1	FHVJYTQPLVAVK	null	1515.83	6 2 0 0 0	60	1378.48	3	147.945	171.796	103.65	0.00493	1.70172	8.49e-05	0	8.49e-05	sp|P14231|AT1B2_MOUSE	238
MouseBrain-Z-T-2.13245.13245.3.0.dta	3871.12	2704.22	1	GVTHLJISGLK	null	1138.66	5 3 0 0 1	132	1565.56	5	66.9013	47.1151	103.647	0.00119	0.43832	8.49e-05	0	8.49e-05	sp|Q91ZX7|LRP1_MOUSE	3954
MouseBrain-Z-T-1.13344.13344.4.1.dta	3863.21	3386.45	1	HEJNTKDNSIQHEFSLTR	null	2170.03	5 2 0 0 0	31	1216.42	2	123.728	134.602	103.533	0.00318	0.93765	8.5e-05	0	8.5e-05	sp|P01831|THY1_MOUSE	42
MouseBrain-Z-T-5.6131.6131.3.0.dta	1993.54	2662.1	1	RJWTINR	null	959.517	8 2 0 0 0	215	1702.58	1	65.7393	45.3942	103.523	0.00142	0.53466	8.51e-05	0	8.51e-05	sp|P15116|CADH2_MOUSE	651
MouseBrain-Z-T-5.17350.17350.4.0.dta	5016.04	4202.64	1	WGCHSJQTAFHGCMELLK	3,Carbamidomethyl[C];13,Carbamidomethyl[C];	2175.95	10 2 0 0 0	546	2026.69	5	79.2143	66.1808	103.419	0.00019	0.04481	8.52e-05	0	8.52e-05	sp|O54991|CNTP1_MOUSE	500
MouseBrain-Z-T-1.6138.6138.3.0.dta	1943.54	3184.29	1	LSVECAJK	5,Carbamidomethyl[C];	920.451	5 5 0 0 3	1017	2263.83	6	67.4791	48.1316	103.41	0.0022	0.69193	8.52e-05	0	8.52e-05	sp|Q62277|SYPH_MOUSE	59
MouseBrain-Z-T-4.13507.13507.3.0.dta	3961.21	2704.22	1	GVTHLJISGLK	null	1138.66	5 3 0 0 1	132	1565.56	5	68.1291	49.1351	103.404	0.00174	0.64466	8.52e-05	0	8.52e-05	sp|Q91ZX7|LRP1_MOUSE	3954
MouseBrain-Z-T-1.6478.6478.2.0.dta	2034.7	2876.18	1	LSVECAJK	5,Carbamidomethyl[C];	920.451	4 5 0 0 2	477	1955.72	6	67.2641	47.8236	103.368	0.00203	0.70556	8.52e-05	0	8.52e-05	sp|Q62277|SYPH_MOUSE	59
MouseBrain-Z-T-5.7555.7555.3.0.dta	2375.08	3329.32	1	LSVECAJK	5,Carbamidomethyl[C];	920.451	5 5 1 0 2	1359	2408.87	6	79.7436	67.0389	103.338	0.002	0.59962	8.53e-05	0	8.53e-05	sp|Q62277|SYPH_MOUSE	59
MouseBrain-Z-T-3.21910.21910.2.0.dta	6206.94	3067.34	1	GETASLLCJISVR	8,Carbamidomethyl[C];	1419.73	3 5 0 0 1	186	1647.61	8	70.0587	52.2161	103.195	0.00222	0.72418	8.54e-05	0	8.54e-05	sp|Q8R366|IGSF8_MOUSE	461
MouseBrain-Z-T-4.9124.9124.4.0.dta	2781.36	3151.3	1	RJESHLIDFR	null	1286.66	9 2 0 0 0	344	1864.63	1	83.8529	73.5118	103.058	0.00177	0.56019	8.55e-05	0	8.55e-05	sp|Q99JP7|GGT7_MOUSE	198
MouseBrain-Z-T-2.18456.18456.3.0.dta	5275.33	3218.41	1	FHVJYTQPLVAVK	null	1515.83	8 2 0 0 0	212	1702.58	3	114.28	120.33	103.046	0.00146	0.45498	8.56e-05	0	8.56e-05	sp|P14231|AT1B2_MOUSE	238
MouseBrain-Z-T-2.4805.4805.2.0.dta	1609.27	2673.1	1	LSVECAJK	5,Carbamidomethyl[C];	920.451	4 4 0 0 2	259	1752.64	6	66.2526	46.4646	103.002	0.00277	1.03786	8.56e-05	0	8.56e-05	sp|Q62277|SYPH_MOUSE	59
MouseBrain-Z-T-2.18536.18536.3.0.dta	5296.65	3056.36	1	FHVJYTQPLVAVK	null	1515.83	7 2 0 0 0	117	1540.53	3	120.403	129.776	102.997	0.00253	0.82854	8.56e-05	0	8.56e-05	sp|P14231|AT1B2_MOUSE	238
MouseBrain-Z-T-5.23017.23017.3.0.dta	6539.89	3094.31	1	FFHVJGSAFLPR	null	1391.72	8 2 0 0 0	213	1702.58	4	72.532	56.1366	102.98	0.00425	1.37488	8.57e-05	0	8.57e-05	sp|Q9DB72|BTBDH_MOUSE	307
MouseBrain-Z-T-4.12228.12228.3.0.dta	3617.07	3635.59	1	LHVAQPEJDSHVALLK	null	1770.95	9 2 0 0 0	340	1864.63	7	71.6017	54.7724	102.856	0.00591	1.62651	8.58e-05	0	8.58e-05	sp|Q3UUQ7|PGAP1_MOUSE	558
MouseBrain-Z-T-3.6238.6238.3.0.dta	2000.09	2876.18	1	LSVECAJK	5,Carbamidomethyl[C];	920.451	4 5 0 0 2	477	1955.72	6	64.5919	44.0316	102.775	0.00172	0.59952	8.59e-05	0	8.59e-05	sp|Q62277|SYPH_MOUSE	59
MouseBrain-Z-T-5.19053.19053.3.0.dta	5474.61	2894.31	1	FHVJYTQPLVAVK	null	1515.83	6 2 0 0 0	60	1378.48	3	149.928	175.37	102.68	0.00382	1.32132	8.61e-05	0	8.61e-05	sp|P14231|AT1B2_MOUSE	238
MouseBrain-Z-T-3.13615.13615.2.0.dta	3973.87	2298.96	1	VAWLJR	null	758.431	7 2 0 0 0	119	1540.53	4	69.5669	51.8018	102.559	0.00135	0.5891	8.62e-05	0	8.62e-05	sp|Q8HW98|IGLO5_MOUSE	67
MouseBrain-Z-T-4.12276.12276.2.0.dta	3629.86	2298.96	1	VAWLJR	null	758.431	7 2 0 0 0	123	1540.53	4	65.8712	46.1304	102.533	0.00124	0.53864	8.63e-05	0	8.63e-05	sp|Q8HW98|IGLO5_MOUSE	67
MouseBrain-Z-T-4.5132.5132.2.0.dta	1711.37	2876.18	1	LSVECAJK	5,Carbamidomethyl[C];	920.451	4 5 0 0 2	477	1955.72	6	64.1628	43.5238	102.492	0.00255	0.88566	8.63e-05	0	8.63e-05	sp|Q62277|SYPH_MOUSE	59
MouseBrain-Z-T-3.10367.10367.4.0.dta	3099.11	3435.39	1	NNIHFPGHJYTTR	null	1570.75	9 2 0 0 0	340	1864.63	8	66.0187	46.3884	102.475	0.00143	0.41489	8.64e-05	0	8.64e-05	sp|Q9Z1M0|P2RX7_MOUSE	202
MouseBrain-Z-T-4.4424.4424.3.2.dta	1520.41	3200.28	1	LSVECAJK	5,Carbamidomethyl[C];	920.451	6 5 0 0 2	1074	2279.83	6	76.8315	63.0448	102.435	-0.00462	-1.44259	8.64e-05	0	8.64e-05	sp|Q62277|SYPH_MOUSE	59
MouseBrain-Z-T-3.10437.10437.4.0.dta	3118.03	3435.39	1	NNIHFPGHJYTTR	null	1570.75	9 2 0 0 0	339	1864.63	8	68.1621	49.7251	102.402	0.00157	0.45564	8.64e-05	0	8.64e-05	sp|Q9Z1M0|P2RX7_MOUSE	202
MouseBrain-Z-T-4.12419.12419.3.0.dta	3668.25	3312.31	1	LSVECAJK	5,Carbamidomethyl[C];	920.451	4 5 2 0 1	1292	2391.86	6	66.539	47.2376	102.385	0.0016	0.48405	8.64e-05	0	8.64e-05	sp|Q62277|SYPH_MOUSE	59
MouseBrain-Z-T-4.14941.14941.2.0.dta	4345.85	2636.17	1	PVSLJMTVK	null	988.55	3 5 0 0 1	186	1647.61	4	72.4594	56.4058	102.273	0.00316	1.19769	8.66e-05	0	8.66e-05	sp|P10852|4F2_MOUSE	399
MouseBrain-Z-T-5.9248.9248.2.0.dta	2831.7	2580.15	1	IIAAJNSGTFK	null	1135.61	3 4 0 0 1	88	1444.53	4	69.2821	51.5773	102.163	0.00072	0.27918	8.67e-05	0	8.67e-05	sp|P70232|NCHL1_MOUSE	87
MouseBrain-Z-T-2.4271.4271.3.0.dta	1465.7	3184.29	1	LSVECAJK	5,Carbamidomethyl[C];	920.451	5 5 0 0 3	1017	2263.83	6	67.1878	48.3647	102.145	0.00154	0.48467	8.67e-05	0	8.67e-05	sp|Q62277|SYPH_MOUSE	59
MouseBrain-Z-T-5.2417.2417.3.0.dta	1001.27	2902.17	1	SVAHJMTTPNK	null	1199.58	8 2 0 0 0	208	1702.58	4	82.4954	71.9848	102.015	0.00165	0.56796	8.68e-05	0	8.68e-05	sp|P26049|GBRA3_MOUSE	163
MouseBrain-Z-T-2.10961.10961.4.1.dta	3256	3386.45	1	HEJNTKDNSIQHEFSLTR	null	2170.03	5 2 0 0 0	32	1216.42	2	117.323	125.57	102.007	0.00144	0.4262	8.68e-05	0	8.68e-05	sp|P01831|THY1_MOUSE	42
MouseBrain-Z-T-1.21752.21752.3.0.dta	6126.26	3056.36	1	FHVJYTQPLVAVK	null	1515.83	7 2 0 0 0	122	1540.53	3	121.601	132.189	101.938	0.00251	0.82167	8.69e-05	0	8.69e-05	sp|P14231|AT1B2_MOUSE	238
MouseBrain-Z-T-2.9973.9973.4.1.dta	2990.86	3645.52	1	KKENGVFEEISJSSGR	null	1780.88	9 2 0 0 0	345	1864.63	11	80.1755	68.5199	101.821	0.00177	0.48534	8.7e-05	0	8.7e-05	sp|P97300|NPTN_MOUSE	283
MouseBrain-Z-T-3.16026.16026.3.0.dta	4622.06	2636.16	1	PVSLJMTVK	null	988.55	3 5 0 0 1	191	1647.61	4	71.4346	55.0771	101.813	0.00115	0.43636	8.7e-05	0	8.7e-05	sp|P10852|4F2_MOUSE	399
MouseBrain-Z-T-1.6799.6799.3.0.dta	2120.68	2673.1	1	LSVECAJK	5,Carbamidomethyl[C];	920.451	4 4 0 0 2	259	1752.64	6	73.3033	57.975	101.77	0.00214	0.80143	8.71e-05	0	8.71e-05	sp|Q62277|SYPH_MOUSE	59
MouseBrain-Z-T-2.5748.5748.3.0.dta	1862.33	2662.1	1	RJWTINR	null	959.517	8 2 0 0 0	215	1702.58	1	64.8215	44.9515	101.723	0.00176	0.66087	8.71e-05	0	8.71e-05	sp|P15116|CADH2_MOUSE	651
MouseBrain-Z-T-5.11687.11687.4.0.dta	3488.11	3386.45	1	HEJNTKDNSIQHEFSLTR	null	2170.03	5 2 0 0 0	31	1216.42	2	100.679	100.168	101.626	0.00152	0.44864	8.72e-05	0	8.72e-05	sp|P01831|THY1_MOUSE	42
MouseBrain-Z-T-4.11095.11095.4.0.dta	3310.73	3386.45	1	HEJNTKDNSIQHEFSLTR	null	2170.03	5 2 0 0 0	32	1216.42	2	108.677	112.481	101.614	0.00144	0.4262	8.73e-05	0	8.73e-05	sp|P01831|THY1_MOUSE	42
MouseBrain-Z-T-5.17389.17389.4.1.dta	5026.78	3446.6	1	SPLPAAFTAJGTHLQHLAR	null	2002.06	3 4 0 0 1	88	1444.53	9	76.7769	63.4203	101.582	0.00057	0.16431	8.73e-05	0	8.73e-05	sp|Q8CJH3|PLXB1_MOUSE	31
MouseBrain-Z-T-1.20406.20406.2.0.dta	5764.3	2396.09	1	QJITYLLK	null	992.577	4 3 0 0 1	76	1403.51	1	69.6787	52.5847	101.425	0.00139	0.57983	8.75e-05	0	8.75e-05	sp|Q63912|OMGP_MOUSE	234
MouseBrain-Z-T-1.28522.28522.3.0.dta	7947.8	4023.71	1	LTJVTFPTGVVTNLHGDMDK	null	2159.08	9 2 0 0 0	347	1864.63	2	64.4688	44.6645	101.248	0.00048	0.12036	8.76e-05	0	8.76e-05	sp|Q9WTS6|TEN3_MOUSE	1656
MouseBrain-Z-T-3.4857.4857.2.0.dta	1628.33	2548.06	1	AJATIEVK	null	845.473	8 2 0 0 0	205	1702.58	1	92.9878	88.5762	101.181	0.00142	0.55663	8.76e-05	0	8.76e-05	sp|P97300|NPTN_MOUSE	228
MouseBrain-Z-T-5.8694.8694.3.0.dta	2681.93	3417.35	1	CHLJNSECMPIK	1,Carbamidomethyl[C];8,Carbamidomethyl[C];	1502.65	5 4 0 0 2	414	1914.7	3	66.8007	48.3251	101.112	0.00051	0.14904	8.77e-05	0	8.77e-05	sp|Q8C419|GP158_MOUSE	333
MouseBrain-Z-T-4.3582.3582.3.0.dta	1296.83	3075.29	1	VGVHIJNTQTK	null	1210.65	9 2 0 0 0	339	1864.63	5	79.3171	67.5821	101.111	0.00293	0.95156	8.78e-05	0	8.78e-05	sp|Q9CPW0|CNTP2_MOUSE	436
MouseBrain-Z-T-2.11462.11462.4.1.dta	3390.99	3386.45	1	HEJNTKDNSIQHEFSLTR	null	2170.03	5 2 0 0 0	31	1216.42	2	104.585	106.468	101.088	0.00112	0.33053	8.78e-05	0	8.78e-05	sp|P01831|THY1_MOUSE	42
MouseBrain-Z-T-2.4069.4069.2.0.dta	1411.32	2683.07	1	VELJTSR	null	818.437	9 2 0 0 0	340	1864.63	3	62.2187	41.2998	101.068	0.00126	0.46861	8.78e-05	0	8.78e-05	sp|O54991|CNTP1_MOUSE	844
MouseBrain-Z-T-3.19802.19802.3.0.dta	5640.54	2894.31	1	FHVJYTQPLVAVK	null	1515.83	6 2 0 0 0	60	1378.48	3	159.143	190.415	101.068	0.00521	1.80123	8.79e-05	0	8.79e-05	sp|P14231|AT1B2_MOUSE	238
MouseBrain-Z-T-1.21870.21870.3.0.dta	6158.01	2977.27	1	YYHGELSYLJVTR	null	1614.79	5 2 0 0 1	57	1362.48	9	80.8214	69.9472	101.016	0.00054	0.18081	8.8e-05	0	8.8e-05	sp|P18242|CATD_MOUSE	261
MouseBrain-Z-T-1.14449.14449.4.0.dta	4160.92	3473.53	1	LHVAQPEJDSHVALLK	null	1770.95	8 2 0 0 0	206	1702.58	7	112.234	118.281	101.003	0.00148	0.42732	8.8e-05	0	8.8e-05	sp|Q3UUQ7|PGAP1_MOUSE	558
MouseBrain-Z-T-1.15721.15721.4.0.dta	4503.59	4015.84	1	KLVQVGIYJGTHVIPNDRK	null	2151.2	9 2 0 0 0	344	1864.63	8	63.018	42.5698	100.993	-0.00114	-0.28455	8.8e-05	0	8.8e-05	sp|P35438|NMDZ1_MOUSE	368
MouseBrain-Z-T-3.5289.5289.3.1.dta	1744.93	3200.28	1	LSVECAJK	5,Carbamidomethyl[C];	920.451	6 5 0 0 2	1074	2279.83	6	66.842	48.4605	100.979	0.00381	1.19155	8.8e-05	0	8.8e-05	sp|Q62277|SYPH_MOUSE	59
MouseBrain-Z-T-3.8750.8750.2.0.dta	2663.52	2682.07	1	VVWJGSR	null	817.432	9 2 0 0 0	343	1864.63	3	69.9494	53.2413	100.979	0.00212	0.79092	8.8e-05	0	8.8e-05	sp|P97952|SCN1B_MOUSE	93
MouseBrain-Z-T-1.4332.4332.3.0.dta	1468.76	2947.22	1	FJHTQTIQQK	null	1244.64	8 2 0 0 0	212	1702.58	1	96.9187	94.7518	100.943	0.00198	0.67091	8.81e-05	0	8.81e-05	sp|Q810U4|NRCAM_MOUSE	217
MouseBrain-Z-T-4.16589.16589.3.0.dta	4789.94	3024.29	1	IQDFJYTDHTLGR	null	1579.75	3 4 0 0 1	88	1444.53	4	64.6151	45.1197	100.821	0.00155	0.51097	8.83e-05	0	8.83e-05	sp|Q80T41|GABR2_MOUSE	388
MouseBrain-Z-T-5.12931.12931.3.0.dta	3824.4	3286.42	1	NVETJJSTVLIEGK	null	1517.78	5 4 0 0 1	280	1768.64	4	73.9762	59.5353	100.795	0.00183	0.55571	8.83e-05	0	8.83e-05	sp|Q9Z218|DPP6_MOUSE	112
MouseBrain-Z-T-1.13736.13736.4.0.dta	3969	3548.5	1	HEJNTKDNSIQHEFSLTR	null	2170.03	6 2 0 0 0	64	1378.48	2	73.2609	58.439	100.787	0.00209	0.58822	8.83e-05	0	8.83e-05	sp|P01831|THY1_MOUSE	42
MouseBrain-Z-T-1.12877.12877.3.0.dta	3738	3497.45	1	EDNPDKNPEAPLJVSR	null	1794.86	8 2 0 0 0	209	1702.58	12	80.2373	69.1734	100.785	0.00252	0.72033	8.84e-05	0	8.84e-05	sp|Q9QUR8|SEM7A_MOUSE	256
MouseBrain-Z-T-3.12212.12212.5.0.dta	3596.1	3710.56	1	HEJNTKDNSIQHEFSLTR	null	2170.03	7 2 0 0 0	114	1540.53	2	126.44	140.37	100.57	0.00176	0.47333	8.85e-05	0	8.85e-05	sp|P01831|THY1_MOUSE	42
MouseBrain-Z-T-4.4732.4732.2.0.dta	1603.19	2981.21	1	LSVECAJK	5,Carbamidomethyl[C];	920.451	5 4 0 0 3	613	2060.76	6	72.2076	56.9359	100.569	0.00293	0.98326	8.86e-05	0	8.86e-05	sp|Q62277|SYPH_MOUSE	59
MouseBrain-Z-T-5.12281.12281.2.0.dta	3648.41	2298.96	1	VAWLJR	null	758.431	7 2 0 0 0	123	1540.53	4	62.2938	41.6892	100.56	0.001	0.43512	8.86e-05	0	8.86e-05	sp|Q8HW98|IGLO5_MOUSE	67
MouseBrain-Z-T-4.9794.9794.3.0.dta	2962.3	3585.62	1	GKAJSTGTLVITNPTR	null	1629.89	4 5 0 0 2	477	1955.72	3	64.7275	45.4402	100.547	0.00251	0.70039	8.86e-05	0	8.86e-05	sp|P12960|CNTN1_MOUSE	494
MouseBrain-Z-T-1.21704.21704.3.0.dta	6113.37	3218.42	1	FHVJYTQPLVAVK	null	1515.83	8 2 0 0 0	210	1702.58	3	120.682	131.529	100.536	0.00266	0.8269	8.86e-05	0	8.86e-05	sp|P14231|AT1B2_MOUSE	238
MouseBrain-Z-T-2.2263.2263.2.0.dta	930.477	2638.06	1	ILJGSNR	null	773.426	9 2 0 0 0	344	1864.63	2	64.1281	44.5667	100.456	0.00441	1.6699	8.86e-05	0	8.86e-05	sp|Q9Z2G6|SE1L1_MOUSE	191
MouseBrain-Z-T-5.3732.3732.3.0.dta	1352.21	2947.24	1	LJSSSQTNSLK	null	1178.6	5 4 0 0 1	280	1768.64	1	67.3882	49.6148	100.396	0.00414	1.40345	8.87e-05	0	8.87e-05	sp|Q62443|NPTX1_MOUSE	154
MouseBrain-Z-T-2.8680.8680.4.0.dta	2642.77	3435.39	1	NNIHFPGHJYTTR	null	1570.75	9 2 0 0 0	347	1864.63	8	67.2348	49.3984	100.36	0.00151	0.43818	8.87e-05	0	8.87e-05	sp|Q9Z1M0|P2RX7_MOUSE	202
MouseBrain-Z-T-2.20906.20906.3.0.dta	5934.07	4123.76	1	TTLVDJNTWJNSHIALVGK	null	2097.07	10 2 0 0 0	547	2026.69	9	67.8706	50.3847	100.345	-0.00047	-0.11463	8.87e-05	0	8.87e-05	sp|Q3TDQ1|STT3B_MOUSE	624
MouseBrain-Z-T-5.7622.7622.3.0.dta	2393.16	3161.32	1	WTGHJVTVVQR	null	1296.68	9 2 0 0 0	345	1864.63	4	62.5945	42.2798	100.322	0.00118	0.37273	8.88e-05	0	8.88e-05	sp|Q91ZX7|LRP1_MOUSE	1512
MouseBrain-Z-T-4.7704.7704.3.0.dta	2398.92	3241.33	1	NMANGQPHSVJITR	null	1538.75	8 2 0 0 0	205	1702.58	10	78.8646	67.3281	100.29	0.00178	0.55049	8.89e-05	0	8.89e-05	sp|Q9CPW0|CNTP2_MOUSE	1117
MouseBrain-Z-T-4.19031.19031.3.0.dta	5446.8	2894.31	1	FHVJYTQPLVAVK	null	1515.83	6 2 0 0 0	60	1378.48	3	148.751	174.899	100.191	0.00525	1.8147	8.9e-05	0	8.9e-05	sp|P14231|AT1B2_MOUSE	238
MouseBrain-Z-T-2.11318.11318.4.0.dta	3352.1	3548.5	1	HEJNTKDNSIQHEFSLTR	null	2170.03	6 2 0 0 0	60	1378.48	2	80.1358	69.3542	100.159	0.00203	0.57131	8.9e-05	0	8.9e-05	sp|P01831|THY1_MOUSE	42
MouseBrain-Z-T-2.2308.2308.3.0.dta	942.474	2954.13	1	JETHFDAGAK	null	1089.5	9 2 0 0 0	343	1864.63	0	91.3314	86.5979	100.122	0.00116	0.39142	8.91e-05	0	8.91e-05	sp|P09470|ACE_MOUSE	514
MouseBrain-Z-T-1.14634.14634.3.0.dta	4210.92	3191.31	1	QMVEJFSPJQTK	null	1422.67	5 4 0 0 1	280	1768.64	8	79.8824	68.9896	100.112	0.00207	0.64811	8.91e-05	0	8.91e-05	sp|Q810U3|NFASC_MOUSE	881
MouseBrain-Z-T-5.8286.8286.3.0.dta	2571.89	2996.45	1	LLLPAKJTTHLK	null	1348.83	3 5 0 0 1	186	1647.61	6	64.0078	44.5727	100.102	0.00146	0.48735	8.91e-05	0	8.91e-05	sp|O35136|NCAM2_MOUSE	445
MouseBrain-Z-T-3.13622.13622.3.0.dta	3976.06	3635.59	1	LHVAQPEJDSHVALLK	null	1770.95	9 2 0 0 0	345	1864.63	7	72.0564	56.9663	100.081	0.00506	1.39216	8.92e-05	0	8.92e-05	sp|Q3UUQ7|PGAP1_MOUSE	558
MouseBrain-Z-T-4.18972.18972.3.0.dta	5431.07	3056.36	1	FHVJYTQPLVAVK	null	1515.83	7 2 0 0 0	117	1540.53	3	126.384	140.568	100.043	0.00419	1.37134	8.92e-05	0	8.92e-05	sp|P14231|AT1B2_MOUSE	238
MouseBrain-Z-T-5.7699.7699.3.0.dta	2413.68	3241.33	1	NMANGQPHSVJITR	null	1538.75	8 2 0 0 0	208	1702.58	10	80.2319	69.6425	99.8979	0.00225	0.69395	8.94e-05	0	8.94e-05	sp|Q9CPW0|CNTP2_MOUSE	1117
MouseBrain-Z-T-4.11711.11711.4.0.dta	3477.7	3386.45	1	HEJNTKDNSIQHEFSLTR	null	2170.03	5 2 0 0 0	32	1216.42	2	90.0132	84.6974	99.8854	0.00114	0.33525	8.94e-05	0	8.94e-05	sp|P01831|THY1_MOUSE	42
MouseBrain-Z-T-1.14898.14898.3.0.dta	4282.17	3599.47	1	IJTTSDEKDPTNPFR	null	1734.83	9 2 0 0 0	340	1864.63	1	80.7779	70.5273	99.8149	0.00241	0.66963	8.95e-05	0	8.95e-05	sp|O35598|ADA10_MOUSE	279
MouseBrain-Z-T-5.4979.4979.2.0.dta	1683.19	2673.1	1	LSVECAJK	5,Carbamidomethyl[C];	920.451	4 4 0 0 2	259	1752.64	6	73.541	59.415	99.7748	0.00274	1.02589	8.95e-05	0	8.95e-05	sp|Q62277|SYPH_MOUSE	59
MouseBrain-Z-T-4.23434.23434.3.0.dta	6634.05	3038.33	1	VLTLAJFTTK	null	1107.64	6 4 0 0 1	436	1930.69	5	84.055	75.5996	99.7578	0.00053	0.17421	8.96e-05	0	8.96e-05	sp|P01831|THY1_MOUSE	94
MouseBrain-Z-T-5.12381.12381.2.0.dta	3675.47	2136.91	1	VAWLJR	null	758.431	6 2 0 0 0	66	1378.48	4	70.936	55.422	99.7477	0.00074	0.34691	8.96e-05	0	8.96e-05	sp|Q8HW98|IGLO5_MOUSE	67
MouseBrain-Z-T-2.16064.16064.3.0.dta	4630.08	2983.26	1	IQDFJYTDHTLGR	null	1579.75	4 3 0 0 1	76	1403.51	4	67.7622	50.578	99.6756	0.00147	0.4942	8.97e-05	0	8.97e-05	sp|Q80T41|GABR2_MOUSE	388
MouseBrain-Z-T-5.4608.4608.3.0.dta	1583.74	2165.9	1	HIJFTR	null	787.421	6 2 0 0 0	63	1378.48	2	70.3077	54.4962	99.672	0.0015	0.69454	8.97e-05	0	8.97e-05	sp|P15209|NTRK2_MOUSE	121
MouseBrain-Z-T-3.10592.10592.3.0.dta	3159.65	2989.24	1	RJESHLIDFR	null	1286.66	8 2 0 0 0	207	1702.58	1	63.0241	43.3389	99.5823	0.00142	0.4738	8.98e-05	0	8.98e-05	sp|Q99JP7|GGT7_MOUSE	198
MouseBrain-Z-T-1.18486.18486.3.0.dta	5247.51	3613.56	1	THJLTNLNPDLQYR	null	1698.86	5 4 0 0 2	414	1914.7	2	68.2267	51.3461	99.5763	0.00185	0.51315	8.98e-05	0	8.98e-05	sp|P11627|L1CAM_MOUSE	978
MouseBrain-Z-T-4.23432.23432.3.0.dta	6633.58	3022.34	1	VLTLAJFTTK	null	1107.64	5 4 0 0 2	423	1914.7	5	94.1487	91.2343	99.5611	0.00201	0.66482	8.99e-05	0	8.99e-05	sp|P01831|THY1_MOUSE	94
MouseBrain-Z-T-3.14332.14332.4.0.dta	4167.14	3982.55	1	IWQGHAJASFCPHGYGCR	11,Carbamidomethyl[C];17,Carbamidomethyl[C];	2117.92	9 2 0 0 0	343	1864.63	6	76.4308	64.0013	99.5142	0.00189	0.4744	9e-05	0	9e-05	sp|Q61001|LAMA5_MOUSE	1335
MouseBrain-Z-T-3.3209.3209.3.0.dta	1198.53	2947.22	1	FJHTQTIQQK	null	1244.64	8 2 0 0 0	215	1702.58	1	94.8757	92.4203	99.4357	0.00211	0.71468	9e-05	0	9e-05	sp|Q810U4|NRCAM_MOUSE	217
MouseBrain-Z-T-2.8338.8338.3.0.dta	2550.74	3150.38	1	VLKDAVNJITAK	null	1285.75	9 2 0 0 0	344	1864.63	7	95.4057	93.2635	99.3842	0.00153	0.48575	9e-05	0	9e-05	sp|O08532|CA2D1_MOUSE	324
MouseBrain-Z-T-3.5913.5913.3.0.dta	1912.44	2932.16	1	SVAHJMTMPNK	null	1229.58	8 2 0 0 0	205	1702.58	4	92.0522	88.1273	99.3412	0.00204	0.6972	9.01e-05	0	9.01e-05	sp|P62812|GBRA1_MOUSE	137
MouseBrain-Z-T-4.13539.13539.3.0.dta	3969.75	2501.14	1	GVTHLJISGLK	null	1138.66	5 2 0 0 1	58	1362.48	5	86.3356	79.3434	99.3211	0.00113	0.45032	9.01e-05	0	9.01e-05	sp|Q91ZX7|LRP1_MOUSE	3954
MouseBrain-Z-T-2.7410.7410.3.0.dta	2299.74	3161.32	1	WTGHJVTVVQR	null	1296.68	9 2 0 0 0	347	1864.63	4	78.8805	67.8778	99.314	0.00121	0.38127	9.01e-05	0	9.01e-05	sp|Q91ZX7|LRP1_MOUSE	1512
MouseBrain-Z-T-5.12607.12607.3.0.dta	3736.52	3759.61	1	KJITDLVEGAK	null	1187.66	6 5 0 0 4	1840	2571.95	1	73.886	60.1951	99.312	0.0035	0.93023	9.01e-05	0	9.01e-05	sp|Q8BY89|CTL2_MOUSE	200
MouseBrain-Z-T-3.17214.17214.4.0.dta	4941.68	3887.74	1	KLVQVGIYJGTHVIPNDR	null	2023.11	9 2 0 0 0	342	1864.63	8	74.2629	60.7938	99.2768	0.0024	0.61663	9.02e-05	0	9.02e-05	sp|P35438|NMDZ1_MOUSE	368
MouseBrain-Z-T-3.7846.7846.3.0.dta	2420.08	2968.24	1	IJJSTNEGMNVK	null	1320.62	3 5 0 0 1	186	1647.61	2	67.5067	50.4373	99.207	0.00179	0.60417	9.02e-05	0	9.02e-05	sp|P35436|NMDE1_MOUSE	444
MouseBrain-Z-T-5.18903.18903.3.0.dta	5434.49	3056.36	1	FHVJYTQPLVAVK	null	1515.83	7 2 0 0 0	114	1540.53	3	128.247	143.897	99.1842	0.00251	0.8197	9.03e-05	0	9.03e-05	sp|P14231|AT1B2_MOUSE	238
MouseBrain-Z-T-5.16102.16102.4.0.dta	4677.68	3209.41	1	WSCDHKQJITYLLK	3,Carbamidomethyl[C];	1805.9	4 3 0 0 1	75	1403.51	7	73.6442	59.9035	99.1625	0.00124	0.38677	9.03e-05	0	9.03e-05	sp|Q63912|OMGP_MOUSE	234
MouseBrain-Z-T-3.9098.9098.3.0.dta	2756.81	3241.33	1	NMANGQPHSVJITR	null	1538.75	8 2 0 0 0	214	1702.58	10	77.9198	66.5469	99.0407	0.00175	0.53846	9.05e-05	0	9.05e-05	sp|Q9CPW0|CNTP2_MOUSE	1117
MouseBrain-Z-T-2.2653.2653.3.0.dta	1035	3109.27	1	FJHTQTIQQK	null	1244.64	9 2 0 0 0	343	1864.63	1	75.885	63.4226	99.0295	0.00231	0.74336	9.05e-05	0	9.05e-05	sp|Q810U4|NRCAM_MOUSE	217
MouseBrain-Z-T-3.9395.9395.3.0.dta	2837.18	3571.44	1	PGDPGKDLASGEJGTECR	17,Carbamidomethyl[C];	1859.82	5 3 0 0 2	222	1711.62	12	65.3183	47.1732	99.0163	0.00197	0.55253	9.05e-05	0	9.05e-05	sp|Q71M36|CSPG5_MOUSE	355
MouseBrain-Z-T-1.27081.27081.2.0.dta	7560.89	2552.18	1	VLTLAJFTTK	null	1107.64	3 4 0 0 1	95	1444.53	5	67.1959	50.0958	98.9533	0.00346	1.35504	9.07e-05	0	9.07e-05	sp|P01831|THY1_MOUSE	94
MouseBrain-Z-T-2.8948.8948.4.1.dta	2714.64	3151.3	1	RJESHLIDFR	null	1286.66	9 2 0 0 0	339	1864.63	1	79.0944	68.4054	98.9454	0.00122	0.38629	9.07e-05	0	9.07e-05	sp|Q99JP7|GGT7_MOUSE	198
MouseBrain-Z-T-2.17182.17182.3.0.dta	4931.27	3318.41	1	GJETIVNLIHSTR	null	1453.78	9 2 0 0 0	347	1864.63	1	71.8123	57.2288	98.896	0.00155	0.46658	9.08e-05	0	9.08e-05	sp|Q00493|CBPE_MOUSE	139
MouseBrain-Z-T-3.12776.12776.4.0.dta	3747.98	3548.5	1	HEJNTKDNSIQHEFSLTR	null	2170.03	6 2 0 0 0	64	1378.48	2	65.5814	47.6569	98.8698	0.0017	0.48001	9.08e-05	0	9.08e-05	sp|P01831|THY1_MOUSE	42
MouseBrain-Z-T-2.4974.4974.3.0.dta	1654.44	3038.23	1	LSVECAJK	5,Carbamidomethyl[C];	920.451	5 5 0 0 2	725	2117.78	6	64.1957	45.5696	98.787	0.00175	0.57478	9.08e-05	0	9.08e-05	sp|Q62277|SYPH_MOUSE	59
MouseBrain-Z-T-3.19647.19647.3.0.dta	5598.75	3380.47	1	FHVJYTQPLVAVK	null	1515.83	9 2 0 0 0	347	1864.63	3	106.933	111.378	98.6788	0.00117	0.34472	9.09e-05	0	9.09e-05	sp|P14231|AT1B2_MOUSE	238
MouseBrain-Z-T-2.23061.23061.3.0.dta	6514.57	3022.34	1	VLTLAJFTTK	null	1107.64	5 4 0 0 2	423	1914.7	5	92.4245	89.0815	98.6328	0.00194	0.641	9.09e-05	0	9.09e-05	sp|P01831|THY1_MOUSE	94
MouseBrain-Z-T-5.18879.18879.3.0.dta	5428.06	3218.41	1	FHVJYTQPLVAVK	null	1515.83	8 2 0 0 0	211	1702.58	3	111.373	118.245	98.61	0.00155	0.48294	9.1e-05	0	9.1e-05	sp|P14231|AT1B2_MOUSE	238
MouseBrain-Z-T-5.28486.28486.3.0.dta	8008.55	3752.52	1	LDWLGJCSGLNDDSYGYR	7,Carbamidomethyl[C];	2104.9	3 5 0 0 1	186	1647.61	5	88.2698	82.7198	98.5769	0.00408	1.08629	9.1e-05	0	9.1e-05	sp|P14094|AT1B1_MOUSE	158
MouseBrain-Z-T-5.7615.7615.3.0.dta	2391.18	3241.33	1	NMANGQPHSVJITR	null	1538.75	8 2 0 0 0	205	1702.58	10	74.6926	61.848	98.547	0.00116	0.3589	9.11e-05	0	9.11e-05	sp|Q9CPW0|CNTP2_MOUSE	1117
MouseBrain-Z-T-3.10558.10558.4.1.dta	3150.57	3151.29	1	RJESHLIDFR	null	1286.66	9 2 0 0 0	342	1864.63	1	73.4015	59.8735	98.525	0.00075	0.23905	9.12e-05	0	9.12e-05	sp|Q99JP7|GGT7_MOUSE	198
MouseBrain-Z-T-2.4644.4644.3.0.dta	1565.84	3038.23	1	LSVECAJK	5,Carbamidomethyl[C];	920.451	5 5 0 0 2	737	2117.78	6	61.7073	41.8854	98.5195	0.00209	0.68735	9.12e-05	0	9.12e-05	sp|Q62277|SYPH_MOUSE	59
MouseBrain-Z-T-2.4951.4951.3.0.dta	1648.23	2932.16	1	SVAHJMTMPNK	null	1229.58	8 2 0 0 0	208	1702.58	4	88.4497	83.0537	98.4709	0.00221	0.75245	9.13e-05	0	9.13e-05	sp|P62812|GBRA1_MOUSE	137
MouseBrain-Z-T-1.12762.12762.3.0.dta	3707.64	2853.25	1	KIYIPLJK	null	988.619	9 2 0 0 0	344	1864.63	6	80.9712	71.5774	98.4169	0.00143	0.50024	9.13e-05	0	9.13e-05	sp|P57716|NICA_MOUSE	44
MouseBrain-Z-T-2.7712.7712.3.1.dta	2381.24	3345.33	1	LSVECAJK	5,Carbamidomethyl[C];	920.451	6 5 1 0 1	1380	2424.87	6	64.3039	45.9477	98.394	0.0105	3.1388	9.14e-05	0	9.14e-05	sp|Q62277|SYPH_MOUSE	59
MouseBrain-Z-T-5.4607.4607.2.0.dta	1583.46	3184.29	1	LSVECAJK	5,Carbamidomethyl[C];	920.451	5 5 0 0 3	1017	2263.83	6	72.819	59.049	98.3919	0.00318	0.99718	9.14e-05	0	9.14e-05	sp|Q62277|SYPH_MOUSE	59
MouseBrain-Z-T-5.8854.8854.4.1.dta	2724.93	3435.39	1	NNIHFPGHJYTTR	null	1570.75	9 2 0 0 0	347	1864.63	8	64.626	46.464	98.3553	0.00131	0.37996	9.14e-05	0	9.14e-05	sp|Q9Z1M0|P2RX7_MOUSE	202
MouseBrain-Z-T-2.2355.2355.3.0.dta	954.939	2902.17	1	SVAHJMTTPNK	null	1199.58	8 2 0 0 0	207	1702.58	4	82.186	73.5142	98.2908	0.00177	0.61034	9.15e-05	0	9.15e-05	sp|P26049|GBRA3_MOUSE	163
MouseBrain-Z-T-3.17238.17238.4.0.dta	4948.11	3725.69	1	KLVQVGIYJGTHVIPNDR	null	2023.11	8 2 0 0 0	209	1702.58	8	112.548	120.228	98.2855	0.00113	0.30392	9.15e-05	0	9.15e-05	sp|P35438|NMDZ1_MOUSE	368
MouseBrain-Z-T-3.19021.19021.2.0.dta	5429.3	2437.11	1	QJITYLLK	null	992.577	3 4 0 0 1	95	1444.53	1	67.5927	51.1101	98.2034	0.00182	0.74527	9.16e-05	0	9.16e-05	sp|Q63912|OMGP_MOUSE	234
MouseBrain-Z-T-2.2283.2283.3.0.dta	935.778	2902.17	1	SVAHJMTTPNK	null	1199.58	8 2 0 0 0	208	1702.58	4	84.0576	76.4528	98.1806	0.00164	0.56382	9.16e-05	0	9.16e-05	sp|P26049|GBRA3_MOUSE	163
MouseBrain-Z-T-3.19652.19652.3.0.dta	5600.17	3218.41	1	FHVJYTQPLVAVK	null	1515.83	8 2 0 0 0	215	1702.58	3	111.842	119.21	98.1586	0.00075	0.23406	9.16e-05	0	9.16e-05	sp|P14231|AT1B2_MOUSE	238
MouseBrain-Z-T-2.4404.4404.2.0.dta	1501.63	3184.29	1	LSVECAJK	5,Carbamidomethyl[C];	920.451	5 5 0 0 3	1017	2263.83	6	68.1529	52.0248	98.105	0.00144	0.45201	9.17e-05	0	9.17e-05	sp|Q62277|SYPH_MOUSE	59
MouseBrain-Z-T-4.16354.16354.4.0.dta	4726.48	3887.74	1	KLVQVGIYJGTHVIPNDR	null	2023.11	9 2 0 0 0	344	1864.63	8	83.7383	76.0035	98.103	0.00124	0.31929	9.17e-05	0	9.17e-05	sp|P35438|NMDZ1_MOUSE	368
MouseBrain-Z-T-4.10120.10120.4.1.dta	3049.76	3369.42	1	MHLJGSNVQVLHR	null	1504.78	9 2 0 0 0	347	1864.63	3	83.5232	75.6939	98.0632	0.00167	0.49602	9.17e-05	0	9.17e-05	sp|Q91ZX7|LRP1_MOUSE	3090
MouseBrain-Z-T-1.10976.10976.3.0.dta	3227.96	3417.35	1	CHLJNSECMPIK	1,Carbamidomethyl[C];8,Carbamidomethyl[C];	1502.65	5 4 0 0 2	414	1914.7	3	70.8354	56.184	98.0452	0.00162	0.47297	9.18e-05	0	9.18e-05	sp|Q8C419|GP158_MOUSE	333
MouseBrain-Z-T-3.16512.16512.3.0.dta	4752.84	3468.38	1	GPCSHLCLINYJR	3,Carbamidomethyl[C];7,Carbamidomethyl[C];	1603.75	9 2 0 0 0	340	1864.63	11	61.1493	41.2823	98.0451	0.0006	0.17251	9.18e-05	0	9.18e-05	sp|Q91ZX7|LRP1_MOUSE	1559
MouseBrain-Z-T-4.7505.7505.2.0.dta	2345.12	2682.07	1	VVWJGSR	null	817.432	9 2 0 0 0	343	1864.63	3	66.8875	50.1112	98.0433	0.00177	0.66043	9.18e-05	0	9.18e-05	sp|P97952|SCN1B_MOUSE	93
MouseBrain-Z-T-4.4098.4098.2.0.dta	1433.21	2548.06	1	AJATIEVK	null	845.473	8 2 0 0 0	209	1702.58	1	89.5123	84.9237	98.034	0.00139	0.54642	9.18e-05	0	9.18e-05	sp|P97300|NPTN_MOUSE	228
MouseBrain-Z-T-4.18868.18868.3.0.dta	5403.01	3380.47	1	FHVJYTQPLVAVK	null	1515.83	9 2 0 0 0	348	1864.63	3	106.294	110.794	97.9361	0.00166	0.49204	9.19e-05	0	9.19e-05	sp|P14231|AT1B2_MOUSE	238
MouseBrain-Z-T-5.17917.17917.2.0.dta	5168.23	2640.19	1	QJITYLLK	null	992.577	3 5 0 0 1	191	1647.61	1	66.1544	49.0414	97.9356	0.00206	0.7815	9.19e-05	0	9.19e-05	sp|Q63912|OMGP_MOUSE	234
MouseBrain-Z-T-4.23409.23409.2.0.dta	6627.45	3022.34	1	VLTLAJFTTK	null	1107.64	5 4 0 0 2	423	1914.7	5	69.2104	53.7659	97.8931	0.0025	0.82662	9.19e-05	0	9.19e-05	sp|P01831|THY1_MOUSE	94
MouseBrain-Z-T-3.6078.6078.2.0.dta	1957.11	3038.23	1	LSVECAJK	5,Carbamidomethyl[C];	920.451	5 5 0 0 2	737	2117.78	6	67.2523	50.7668	97.8683	0.00321	1.05664	9.2e-05	0	9.2e-05	sp|Q62277|SYPH_MOUSE	59
MouseBrain-Z-T-1.15080.15080.4.1.dta	4330.97	3504.65	1	IAPASJVSHTVVLRPLK	null	1802.06	8 2 0 0 0	215	1702.58	5	71.6034	57.4666	97.8574	0.00117	0.33279	9.2e-05	0	9.2e-05	sp|Q9CPW5|SSRB_MOUSE	88
MouseBrain-Z-T-4.19112.19112.3.0.dta	5468.74	2977.27	1	YYHGELSYLJVTR	null	1614.79	5 2 0 0 1	57	1362.48	9	81.8092	73.1766	97.8413	-6e-05	-0.02173	9.2e-05	0	9.2e-05	sp|P18242|CATD_MOUSE	261
MouseBrain-Z-T-1.21644.21644.3.0.dta	6097.24	3380.47	1	FHVJYTQPLVAVK	null	1515.83	9 2 0 0 0	345	1864.63	3	110.458	117.273	97.8017	0.00228	0.67308	9.21e-05	0	9.21e-05	sp|P14231|AT1B2_MOUSE	238
MouseBrain-Z-T-4.16389.16389.4.0.dta	4735.84	3725.69	1	KLVQVGIYJGTHVIPNDR	null	2023.11	8 2 0 0 0	214	1702.58	8	95.4287	94.1851	97.7381	0.00285	0.76558	9.21e-05	0	9.21e-05	sp|P35438|NMDZ1_MOUSE	368
MouseBrain-Z-T-4.6019.6019.3.0.dta	1949.94	2662.1	1	RJWTINR	null	959.517	8 2 0 0 0	214	1702.58	1	63.4329	44.9726	97.7163	0.00088	0.33181	9.21e-05	0	9.21e-05	sp|P15116|CADH2_MOUSE	651
MouseBrain-Z-T-1.17343.17343.3.0.dta	4939.27	3314.41	1	KDVJYTQIVVDR	null	1449.77	9 2 0 0 0	348	1864.63	3	89.9814	85.8229	97.7043	0.00265	0.79903	9.22e-05	0	9.22e-05	sp|O09126|SEM4D_MOUSE	419
MouseBrain-Z-T-2.18466.18466.3.0.dta	5277.99	3056.36	1	FHVJYTQPLVAVK	null	1515.83	7 2 0 0 0	119	1540.53	3	119.436	131.147	97.6876	0.00259	0.84621	9.22e-05	0	9.22e-05	sp|P14231|AT1B2_MOUSE	238
MouseBrain-Z-T-2.12086.12086.3.0.dta	3559.41	3473.53	1	LHVAQPEJDSHVALLK	null	1770.95	8 2 0 0 0	212	1702.58	7	62.5681	43.6814	97.6435	0.00202	0.58105	9.23e-05	0	9.23e-05	sp|Q3UUQ7|PGAP1_MOUSE	558
MouseBrain-Z-T-3.12987.12987.4.0.dta	3805.01	3386.45	1	HEJNTKDNSIQHEFSLTR	null	2170.03	5 2 0 0 0	34	1216.42	2	90.2544	86.2825	97.6307	0.0015	0.44274	9.23e-05	0	9.23e-05	sp|P01831|THY1_MOUSE	42
MouseBrain-Z-T-1.18118.18118.3.0.dta	5148.18	3184.46	1	KFHVJYTQPLVAVK	null	1643.93	7 2 0 0 0	114	1540.53	4	73.8328	61.0291	97.611	0.0017	0.53237	9.23e-05	0	9.23e-05	sp|P14231|AT1B2_MOUSE	238
MouseBrain-Z-T-2.10679.10679.5.0.dta	3179.62	3710.56	1	HEJNTKDNSIQHEFSLTR	null	2170.03	7 2 0 0 0	114	1540.53	2	112.166	120.004	97.61	0.00144	0.38709	9.24e-05	0	9.24e-05	sp|P01831|THY1_MOUSE	42
MouseBrain-Z-T-3.19671.19671.3.0.dta	5605.18	3056.36	1	FHVJYTQPLVAVK	null	1515.83	7 2 0 0 0	120	1540.53	3	132.909	151.922	97.5976	0.00211	0.68916	9.24e-05	0	9.24e-05	sp|P14231|AT1B2_MOUSE	238
MouseBrain-Z-T-1.9546.9546.2.0.dta	2843.26	2682.07	1	VVWJGSR	null	817.432	9 2 0 0 0	342	1864.63	3	64.4416	46.6155	97.5473	0.00228	0.85058	9.25e-05	0	9.25e-05	sp|P97952|SCN1B_MOUSE	93
MouseBrain-Z-T-4.18901.18901.3.0.dta	5411.82	3056.36	1	FHVJYTQPLVAVK	null	1515.83	7 2 0 0 0	119	1540.53	3	132.509	151.341	97.534	0.00422	1.38116	9.25e-05	0	9.25e-05	sp|P14231|AT1B2_MOUSE	238
MouseBrain-Z-T-4.9713.9713.3.0.dta	2940.63	3195.45	1	GKAJSTGTLVITNPTR	null	1629.89	5 3 0 0 1	132	1565.56	3	66.308	49.4986	97.5254	0.0019	0.59532	9.26e-05	0	9.26e-05	sp|P12960|CNTN1_MOUSE	494
MouseBrain-Z-T-5.14884.14884.3.0.dta	4349.64	2636.16	1	PVSLJMTVK	null	988.55	3 5 0 0 1	186	1647.61	4	61.1434	41.5675	97.4988	0.00085	0.3237	9.26e-05	0	9.26e-05	sp|P10852|4F2_MOUSE	399
MouseBrain-Z-T-2.10606.10606.5.0.dta	3160.44	3710.56	1	HEJNTKDNSIQHEFSLTR	null	2170.03	7 2 0 0 0	120	1540.53	2	126.533	142.178	97.4791	0.00169	0.45446	9.27e-05	0	9.27e-05	sp|P01831|THY1_MOUSE	42
MouseBrain-Z-T-3.18523.18523.3.0.dta	5295.24	3762.59	1	TILVDJNTWJNTHISR	null	1897.95	9 2 0 0 0	345	1864.63	9	91.2545	87.9031	97.4785	0.003	0.79741	9.27e-05	0	9.27e-05	sp|P46978|STT3A_MOUSE	548
MouseBrain-Z-T-1.7072.7072.3.0.dta	2193.31	2932.16	1	SVAHJMTMPNK	null	1229.58	8 2 0 0 0	208	1702.58	4	90.0057	85.9919	97.46	0.00336	1.14738	9.27e-05	0	9.27e-05	sp|P62812|GBRA1_MOUSE	137
MouseBrain-Z-T-1.14994.14994.4.0.dta	4307.93	3504.65	1	IAPASJVSHTVVLRPLK	null	1802.06	8 2 0 0 0	215	1702.58	5	62.5003	43.6893	97.435	0.00144	0.4104	9.27e-05	0	9.27e-05	sp|Q9CPW5|SSRB_MOUSE	88
MouseBrain-Z-T-5.7533.7533.2.0.dta	2368.86	2682.07	1	VVWJGSR	null	817.432	9 2 0 0 0	343	1864.63	3	61.7008	42.4838	97.3895	0.00182	0.67683	9.28e-05	0	9.28e-05	sp|P97952|SCN1B_MOUSE	93
MouseBrain-Z-T-4.17912.17912.4.0.dta	5146.18	3392.38	1	WGCHSJQTAFHGCMELLK	3,Carbamidomethyl[C];13,Carbamidomethyl[C];	2175.95	5 2 0 0 0	31	1216.42	5	84.809	78.038	97.3838	0.00082	0.24093	9.28e-05	0	9.28e-05	sp|O54991|CNTP1_MOUSE	500
MouseBrain-Z-T-2.7362.7362.3.0.dta	2286.6	3241.33	1	NMANGQPHSVJITR	null	1538.75	8 2 0 0 0	214	1702.58	10	73.3241	60.4107	97.3061	0.00181	0.55974	9.29e-05	0	9.29e-05	sp|Q9CPW0|CNTP2_MOUSE	1117
MouseBrain-Z-T-5.23387.23387.2.0.dta	6639.04	2755.26	1	VLTLAJFTTK	null	1107.64	3 5 0 0 1	186	1647.61	5	67.918	52.1319	97.235	0.00202	0.7329	9.3e-05	0	9.3e-05	sp|P01831|THY1_MOUSE	94
MouseBrain-Z-T-3.2565.2565.4.0.dta	1025.71	3362.32	1	HMJETSHTQGSLR	null	1497.69	9 2 0 0 0	349	1864.63	2	62.216	43.3638	97.2272	0.00219	0.65232	9.3e-05	0	9.3e-05	sp|P15209|NTRK2_MOUSE	241
MouseBrain-Z-T-2.3334.3334.4.0.dta	1217.32	3145.28	1	VSHVLJDTHMK	null	1280.64	9 2 0 0 0	340	1864.63	5	92.6558	90.1991	97.2183	0.00167	0.53137	9.3e-05	0	9.3e-05	sp|Q9QZC2|PLXC1_MOUSE	717
MouseBrain-Z-T-5.23363.23363.3.0.dta	6632.62	3022.34	1	VLTLAJFTTK	null	1107.64	5 4 0 0 2	423	1914.7	5	86.8542	81.2833	97.2	0.00187	0.61718	9.31e-05	0	9.31e-05	sp|P01831|THY1_MOUSE	94
MouseBrain-Z-T-5.7771.7771.3.0.dta	2433.2	3241.33	1	NMANGQPHSVJITR	null	1538.75	8 2 0 0 0	215	1702.58	10	83.7783	76.5521	97.1982	0.00234	0.72264	9.31e-05	0	9.31e-05	sp|Q9CPW0|CNTP2_MOUSE	1117
MouseBrain-Z-T-5.17622.17622.4.0.dta	5089.35	3554.43	1	WGCHSJQTAFHGCMELLK	3,Carbamidomethyl[C];13,Carbamidomethyl[C];	2175.95	6 2 0 0 0	63	1378.48	5	67.3995	51.357	97.1928	0.00078	0.21981	9.32e-05	0	9.32e-05	sp|O54991|CNTP1_MOUSE	500
MouseBrain-Z-T-1.10027.10027.3.0.dta	2972.14	3241.33	1	NMANGQPHSVJITR	null	1538.75	8 2 0 0 0	207	1702.58	10	71.2859	57.3427	97.1803	0.00165	0.50884	9.32e-05	0	9.32e-05	sp|Q9CPW0|CNTP2_MOUSE	1117
MouseBrain-Z-T-1.8478.8478.3.0.dta	2561.23	3355.42	1	AHNELGTJSTSLR	null	1399.69	4 5 0 0 2	477	1955.72	7	68.8209	53.5576	97.167	0.00292	0.87003	9.32e-05	0	9.32e-05	sp|Q5RKR3|ISLR2_MOUSE	365
MouseBrain-Z-T-2.7490.7490.3.0.dta	2321.38	3186.33	1	YJHTGQVVIYK	null	1321.69	9 2 0 0 0	343	1864.63	1	85	78.4966	97.0777	0.00298	0.9344	9.33e-05	0	9.33e-05	sp|Q3V3R4|ITA1_MOUSE	459
MouseBrain-Z-T-4.18880.18880.3.0.dta	5406.24	3218.41	1	FHVJYTQPLVAVK	null	1515.83	8 2 0 0 0	215	1702.58	3	110.265	117.369	97.0721	0.00175	0.54353	9.34e-05	0	9.34e-05	sp|P14231|AT1B2_MOUSE	238
MouseBrain-Z-T-5.22309.22309.4.0.dta	6349.61	4531.96	1	GKAJYSLQIYPDESHYFHSVALK	null	2667.32	9 2 0 0 0	348	1864.63	3	90.2899	86.6502	97.0495	0.00235	0.51839	9.35e-05	0	9.35e-05	sp|Q9Z218|DPP6_MOUSE	752
MouseBrain-Z-T-3.12512.12512.4.0.dta	3676.7	3548.5	1	HEJNTKDNSIQHEFSLTR	null	2170.03	6 2 0 0 0	65	1378.48	2	60.7854	41.2672	97.0334	0.00116	0.32558	9.35e-05	0	9.35e-05	sp|P01831|THY1_MOUSE	42
MouseBrain-Z-T-3.23956.23956.3.0.dta	6758.11	3022.34	1	VLTLAJFTTK	null	1107.64	5 4 0 0 2	423	1914.7	5	87.4412	82.2823	97.0219	0.00169	0.5596	9.35e-05	0	9.35e-05	sp|P01831|THY1_MOUSE	94
MouseBrain-Z-T-1.3982.3982.3.0.dta	1375.59	2902.17	1	SVAHJMTTPNK	null	1199.58	8 2 0 0 0	205	1702.58	4	86.2725	80.5504	96.8991	0.00163	0.56279	9.37e-05	0	9.37e-05	sp|P26049|GBRA3_MOUSE	163
MouseBrain-Z-T-3.10488.10488.4.0.dta	3131.76	3151.29	1	RJESHLIDFR	null	1286.66	9 2 0 0 0	342	1864.63	1	69.4637	54.6918	96.8973	0.00069	0.21874	9.37e-05	0	9.37e-05	sp|Q99JP7|GGT7_MOUSE	198
MouseBrain-Z-T-3.18581.18581.4.0.dta	5310.75	3392.38	1	WGCHSJQTAFHGCMELLK	3,Carbamidomethyl[C];13,Carbamidomethyl[C];	2175.95	5 2 0 0 0	31	1216.42	5	76.6312	65.7302	96.8758	0.00113	0.33172	9.38e-05	0	9.38e-05	sp|O54991|CNTP1_MOUSE	500
MouseBrain-Z-T-3.3192.3192.3.0.dta	1194.09	3109.27	1	FJHTQTIQQK	null	1244.64	9 2 0 0 0	339	1864.63	1	85.1903	78.9093	96.8551	0.00117	0.37479	9.38e-05	0	9.38e-05	sp|Q810U4|NRCAM_MOUSE	217
MouseBrain-Z-T-1.20267.20267.3.0.dta	5726.78	3762.59	1	TILVDJNTWJNTHISR	null	1897.95	9 2 0 0 0	345	1864.63	9	94.6425	93.4838	96.7943	0.00435	1.1562	9.39e-05	0	9.39e-05	sp|P46978|STT3A_MOUSE	548
MouseBrain-Z-T-1.14482.14482.3.0.dta	4169.88	2995.19	1	JESHLIDFR	null	1130.56	9 2 0 0 0	344	1864.63	0	70.8019	56.8109	96.7853	0.00161	0.53863	9.39e-05	0	9.39e-05	sp|Q99JP7|GGT7_MOUSE	198
MouseBrain-Z-T-1.26947.26947.3.0.dta	7524.86	2932.25	1	FFHVJGSAFLPR	null	1391.72	7 2 0 0 0	115	1540.53	4	73.9912	61.7229	96.7751	0.00368	1.25341	9.39e-05	0	9.39e-05	sp|Q9DB72|BTBDH_MOUSE	307
MouseBrain-Z-T-3.16942.16942.3.0.dta	4868.36	3654.58	1	THJLTNLNPDLQYR	null	1698.86	4 5 0 0 2	477	1955.72	2	64.5375	47.1805	96.7719	0.00201	0.54899	9.39e-05	0	9.39e-05	sp|P11627|L1CAM_MOUSE	978
MouseBrain-Z-T-2.7342.7342.3.0.dta	2281.29	3491.38	1	LSVECAJK	5,Carbamidomethyl[C];	920.451	6 5 1 0 2	1805	2570.93	6	64.8124	47.611	96.7579	0.00191	0.54715	9.39e-05	0	9.39e-05	sp|Q62277|SYPH_MOUSE	59
MouseBrain-Z-T-5.16041.16041.3.0.dta	4661.32	3613.55	1	THJLTNLNPDLQYR	null	1698.86	5 4 0 0 2	414	1914.7	2	64.5842	47.3153	96.6551	0.00176	0.48825	9.4e-05	0	9.4e-05	sp|P11627|L1CAM_MOUSE	978
MouseBrain-Z-T-3.23911.23911.3.0.dta	6746.16	3038.33	1	VLTLAJFTTK	null	1107.64	6 4 0 0 1	435	1930.69	5	84.0671	77.2955	96.643	-0.00018	-0.0598	9.41e-05	0	9.41e-05	sp|P01831|THY1_MOUSE	94
MouseBrain-Z-T-5.7538.7538.3.0.dta	2370.32	3241.33	1	NMANGQPHSVJITR	null	1538.75	8 2 0 0 0	212	1702.58	10	76.3441	65.4368	96.6005	0.00153	0.47182	9.41e-05	0	9.41e-05	sp|Q9CPW0|CNTP2_MOUSE	1117
MouseBrain-Z-T-4.5331.5331.2.0.dta	1764.66	2810.14	1	DAVNJITAK	null	945.5	9 2 0 0 0	347	1864.63	4	88.9381	84.8157	96.5941	0.00207	0.73495	9.41e-05	0	9.41e-05	sp|O08532|CA2D1_MOUSE	324
MouseBrain-Z-T-3.24063.24063.2.0.dta	6786.76	2876.28	1	VLTLAJFTTK	null	1107.64	5 4 0 0 1	280	1768.64	5	82.2765	74.5769	96.5759	0.00302	1.04973	9.42e-05	0	9.42e-05	sp|P01831|THY1_MOUSE	94
MouseBrain-Z-T-2.8777.8777.4.0.dta	2668.78	3435.39	1	NNIHFPGHJYTTR	null	1570.75	9 2 0 0 0	347	1864.63	8	64.6193	47.4206	96.5598	0.0013	0.37763	9.42e-05	0	9.42e-05	sp|Q9Z1M0|P2RX7_MOUSE	202
MouseBrain-Z-T-1.21943.21943.3.0.dta	6177.51	2977.27	1	YYHGELSYLJVTR	null	1614.79	5 2 0 0 1	57	1362.48	9	70.2058	56.0342	96.5245	0.00026	0.08609	9.42e-05	0	9.42e-05	sp|P18242|CATD_MOUSE	261
MouseBrain-Z-T-3.16122.16122.2.0.dta	4647.87	2433.09	1	PVSLJMTVK	null	988.55	3 4 0 0 1	95	1444.53	4	60.9342	41.7718	96.5213	0.00468	1.92361	9.42e-05	0	9.42e-05	sp|P10852|4F2_MOUSE	399
MouseBrain-Z-T-4.9195.9195.4.1.dta	2800.45	3151.3	1	RJESHLIDFR	null	1286.66	9 2 0 0 0	346	1864.63	1	74.7139	63.0287	96.4151	0.00171	0.54115	9.44e-05	0	9.44e-05	sp|Q99JP7|GGT7_MOUSE	198
MouseBrain-Z-T-1.21525.21525.3.0.dta	6065.24	3597.6	1	LVQVGIYJGTHVIPNDR	null	1895.01	8 2 0 0 0	206	1702.58	7	95.3267	94.7724	96.3563	0.00385	1.07025	9.45e-05	0	9.45e-05	sp|P35438|NMDZ1_MOUSE	368
MouseBrain-Z-T-5.13579.13579.3.0.dta	3999.35	3143.39	1	KJITDLVEGAK	null	1187.66	4 5 0 0 2	471	1955.72	1	69.0865	54.4058	96.3507	0.00315	1.00348	9.46e-05	0	9.46e-05	sp|Q8BY89|CTL2_MOUSE	200
MouseBrain-Z-T-1.26796.26796.3.0.dta	7484.45	3038.33	1	VLTLAJFTTK	null	1107.64	6 4 0 0 1	436	1930.69	5	66.3584	50.2087	96.3507	0.00035	0.11497	9.46e-05	0	9.46e-05	sp|P01831|THY1_MOUSE	94
MouseBrain-Z-T-1.14353.14353.2.0.dta	4135.13	2136.91	1	VAWLJR	null	758.431	6 2 0 0 0	61	1378.48	4	66.569	50.5335	96.3491	0.00161	0.75123	9.46e-05	0	9.46e-05	sp|Q8HW98|IGLO5_MOUSE	67
MouseBrain-Z-T-3.22464.22464.2.0.dta	6356.29	2707.19	1	IJFTAPFNPNK	null	1262.65	3 4 0 0 1	88	1444.53	1	65.5594	48.992	96.3274	0.0015	0.5542	9.47e-05	0	9.47e-05	sp|Q9QYS2|GRM3_MOUSE	439
MouseBrain-Z-T-1.11315.11315.4.0.dta	3318.94	3435.39	1	NNIHFPGHJYTTR	null	1570.75	9 2 0 0 0	348	1864.63	8	61.3052	42.4485	96.3247	0.00106	0.30894	9.47e-05	0	9.47e-05	sp|Q9Z1M0|P2RX7_MOUSE	202
MouseBrain-Z-T-5.3269.3269.2.0.dta	1229.8	2011.78	1	ACQFJR	2,Carbamidomethyl[C];	795.357	5 2 0 0 0	31	1216.42	4	66.6844	50.75	96.2769	0.00172	0.85363	9.47e-05	0	9.47e-05	sp|P14231|AT1B2_MOUSE	153
MouseBrain-Z-T-3.12439.12439.4.0.dta	3656.81	3386.45	1	HEJNTKDNSIQHEFSLTR	null	2170.03	5 2 0 0 0	33	1216.42	2	90.8427	87.9389	96.2355	0.0012	0.35297	9.48e-05	0	9.48e-05	sp|P01831|THY1_MOUSE	42
MouseBrain-Z-T-5.16380.16380.3.0.dta	4752.77	2983.26	1	IQDFJYTDHTLGR	null	1579.75	4 3 0 0 1	76	1403.51	4	60.6375	41.4788	96.2178	0.00083	0.27799	9.49e-05	0	9.49e-05	sp|Q80T41|GABR2_MOUSE	388
MouseBrain-Z-T-2.3335.3335.3.0.dta	1217.6	3145.28	1	VSHVLJDTHMK	null	1280.64	9 2 0 0 0	346	1864.63	5	86.1269	80.7007	96.2039	0.00158	0.50149	9.49e-05	0	9.49e-05	sp|Q9QZC2|PLXC1_MOUSE	717
MouseBrain-Z-T-5.3520.3520.4.0.dta	1295.28	3145.28	1	VSHVLJDTHMK	null	1280.64	9 2 0 0 0	349	1864.63	5	97.4512	98.1402	96.1717	0.00182	0.57843	9.49e-05	0	9.49e-05	sp|Q9QZC2|PLXC1_MOUSE	717
MouseBrain-Z-T-2.7453.7453.3.0.dta	2311.38	3241.33	1	NMANGQPHSVJITR	null	1538.75	8 2 0 0 0	215	1702.58	10	75.5933	64.5187	96.1605	0.00182	0.56159	9.5e-05	0	9.5e-05	sp|Q9CPW0|CNTP2_MOUSE	1117
MouseBrain-Z-T-2.7531.7531.3.0.dta	2332.44	3241.33	1	NMANGQPHSVJITR	null	1538.75	8 2 0 0 0	213	1702.58	10	75.4532	64.3098	96.148	0.0023	0.71061	9.5e-05	0	9.5e-05	sp|Q9CPW0|CNTP2_MOUSE	1117
MouseBrain-Z-T-2.4883.4883.3.0.dta	1630.06	2932.16	1	SVAHJMTMPNK	null	1229.58	8 2 0 0 0	210	1702.58	4	90.3964	87.3232	96.1039	0.0019	0.64707	9.51e-05	0	9.51e-05	sp|P62812|GBRA1_MOUSE	137
MouseBrain-Z-T-5.10045.10045.4.0.dta	3046.38	3369.42	1	MHLJGSNVQVLHR	null	1504.78	9 2 0 0 0	345	1864.63	3	67.5768	52.2596	96.023	0.00101	0.30015	9.52e-05	0	9.52e-05	sp|Q91ZX7|LRP1_MOUSE	3090
MouseBrain-Z-T-4.7753.7753.3.0.dta	2412.51	3346.35	1	LSVECAJK	5,Carbamidomethyl[C];	920.451	6 5 0 0 3	1427	2425.89	6	63.2168	45.559	96.0099	0.01061	3.16952	9.52e-05	0	9.52e-05	sp|Q62277|SYPH_MOUSE	59
MouseBrain-Z-T-5.10304.10304.4.1.dta	3116.25	3645.52	1	KKENGVFEEISJSSGR	null	1780.88	9 2 0 0 0	339	1864.63	11	84.0389	77.5995	95.9978	0.0011	0.301	9.52e-05	0	9.52e-05	sp|P97300|NPTN_MOUSE	283
MouseBrain-Z-T-2.8871.8871.4.0.dta	2694.11	3151.3	1	RJESHLIDFR	null	1286.66	9 2 0 0 0	349	1864.63	1	63.4221	45.895	95.9724	0.00107	0.34059	9.52e-05	0	9.52e-05	sp|Q99JP7|GGT7_MOUSE	198
MouseBrain-Z-T-5.16254.16254.4.0.dta	4718.94	3725.69	1	KLVQVGIYJGTHVIPNDR	null	2023.11	8 2 0 0 0	215	1702.58	8	110.279	118.078	95.7953	0.00165	0.44349	9.54e-05	0	9.54e-05	sp|P35438|NMDZ1_MOUSE	368
MouseBrain-Z-T-4.2874.2874.2.0.dta	1112.22	2577	1	NPCJITR	3,Carbamidomethyl[C];	874.42	8 2 0 0 0	213	1702.58	3	72.0772	59.31	95.7877	0.00211	0.8189	9.54e-05	0	9.54e-05	sp|P56528|CD38_MOUSE	104
MouseBrain-Z-T-1.27176.27176.3.1.dta	7586.38	4069.72	1	FLJVTPNVEVNVECR	14,Carbamidomethyl[C];	1789.89	6 5 0 0 2	1074	2279.83	2	66.3226	50.4649	95.7724	0.00452	1.10949	9.54e-05	0	9.54e-05	sp|P14231|AT1B2_MOUSE	250
MouseBrain-Z-T-5.9512.9512.3.0.dta	2902.89	3059.28	1	DKVTFIJTTR	null	1194.65	9 2 0 0 0	345	1864.63	6	64.1011	47.0673	95.7354	0.00129	0.42144	9.54e-05	0	9.54e-05	sp|P05555|ITAM_MOUSE	391
MouseBrain-Z-T-4.10999.10999.5.0.dta	3285.01	3548.5	1	HEJNTKDNSIQHEFSLTR	null	2170.03	6 2 0 0 0	63	1378.48	2	133.008	153.112	95.6733	0.00117	0.32952	9.56e-05	0	9.56e-05	sp|P01831|THY1_MOUSE	42
MouseBrain-Z-T-3.6173.6173.2.0.dta	1982.56	2810.14	1	DAVNJITAK	null	945.5	9 2 0 0 0	340	1864.63	4	87.8511	83.6727	95.6111	0.00209	0.74278	9.57e-05	0	9.57e-05	sp|O08532|CA2D1_MOUSE	324
MouseBrain-Z-T-1.4429.4429.3.0.dta	1494.65	2785.17	1	FJHTQTIQQK	null	1244.64	7 2 0 0 0	116	1540.53	1	100.784	103.582	95.5893	0.00191	0.68625	9.57e-05	0	9.57e-05	sp|Q810U4|NRCAM_MOUSE	217
MouseBrain-Z-T-3.4763.4763.3.0.dta	1603.27	3020.32	1	VGVHIJNTQTK	null	1210.65	4 5 0 0 1	313	1809.67	5	61.8671	43.7717	95.4729	0.00382	1.26586	9.58e-05	0	9.58e-05	sp|Q9CPW0|CNTP2_MOUSE	436
MouseBrain-Z-T-4.18096.18096.2.0.dta	5195.3	2396.08	1	QJITYLLK	null	992.577	4 3 0 0 1	75	1403.51	1	65.7541	49.7525	95.4712	-0.0001	-0.04202	9.58e-05	0	9.58e-05	sp|Q63912|OMGP_MOUSE	234
MouseBrain-Z-T-2.4547.4547.3.0.dta	1539.77	3184.29	1	LSVECAJK	5,Carbamidomethyl[C];	920.451	5 5 0 0 3	1017	2263.83	6	67.7803	52.8796	95.4531	0.00572	1.79516	9.58e-05	0	9.58e-05	sp|Q62277|SYPH_MOUSE	59
MouseBrain-Z-T-1.27175.27175.3.0.dta	7586.1	4053.73	1	FLJVTPNVEVNVECR	14,Carbamidomethyl[C];	1789.89	5 5 0 0 3	1017	2263.83	2	63.0572	45.6378	95.4074	0.00287	0.70856	9.59e-05	0	9.59e-05	sp|P14231|AT1B2_MOUSE	250
MouseBrain-Z-T-1.18052.18052.4.0.dta	5130.65	3346.51	1	KFHVJYTQPLVAVK	null	1643.93	8 2 0 0 0	215	1702.58	4	103.856	108.411	95.3955	0.00117	0.34911	9.59e-05	0	9.59e-05	sp|P14231|AT1B2_MOUSE	238
MouseBrain-Z-T-4.13044.13044.3.0.dta	3836.18	3437.41	1	IJTTSDEKDPTNPFR	null	1734.83	8 2 0 0 0	205	1702.58	1	61.0965	42.6444	95.3645	-0.00415	-1.20605	9.59e-05	0	9.59e-05	sp|O35598|ADA10_MOUSE	279
MouseBrain-Z-T-5.18974.18974.3.0.dta	5453.59	2894.31	1	FHVJYTQPLVAVK	null	1515.83	6 2 0 0 0	60	1378.48	3	142.029	167.171	95.3374	0.00382	1.31925	9.6e-05	0	9.6e-05	sp|P14231|AT1B2_MOUSE	238
MouseBrain-Z-T-4.2403.2403.3.0.dta	985.724	2902.17	1	SVAHJMTTPNK	null	1199.58	8 2 0 0 0	215	1702.58	4	82.9904	76.3704	95.2846	0.00183	0.63102	9.6e-05	0	9.6e-05	sp|P26049|GBRA3_MOUSE	163
MouseBrain-Z-T-1.21991.21991.3.0.dta	6190.41	3666.51	1	GJGTLITFHSAFQCCGK	14,Carbamidomethyl[C];15,Carbamidomethyl[C];	1897.87	5 4 0 0 1	269	1768.64	1	60.3318	41.5139	95.2793	0.00328	0.89549	9.6e-05	0	9.6e-05	sp|Q922J6|TSN2_MOUSE	139
MouseBrain-Z-T-5.15169.15169.3.0.dta	4426.6	3314.41	1	KDVJYTQIVVDR	null	1449.77	9 2 0 0 0	342	1864.63	3	73.4251	61.6604	95.2738	0.00156	0.46956	9.61e-05	0	9.61e-05	sp|O09126|SEM4D_MOUSE	419
MouseBrain-Z-T-5.10931.10931.3.0.dta	3284.07	3710.56	1	HEJNTKDNSIQHEFSLTR	null	2170.03	7 2 0 0 0	115	1540.53	2	80.2269	72.1594	95.2092	0.00257	0.69324	9.62e-05	0	9.62e-05	sp|P01831|THY1_MOUSE	42
MouseBrain-Z-T-2.11968.11968.2.0.dta	3527.93	2298.96	1	VAWLJR	null	758.431	7 2 0 0 0	116	1540.53	4	63.6406	46.6602	95.1756	0.00134	0.58301	9.62e-05	0	9.62e-05	sp|Q8HW98|IGLO5_MOUSE	67
MouseBrain-Z-T-2.4403.4403.3.0.dta	1501.35	3184.29	1	LSVECAJK	5,Carbamidomethyl[C];	920.451	5 5 0 0 3	1017	2263.83	6	66.4847	51.0363	95.1747	0.00423	1.32693	9.62e-05	0	9.62e-05	sp|Q62277|SYPH_MOUSE	59
MouseBrain-Z-T-5.5253.5253.2.0.dta	1756.73	2810.14	1	DAVNJITAK	null	945.5	9 2 0 0 0	342	1864.63	4	87.4159	83.25	95.1525	0.00208	0.74136	9.63e-05	0	9.63e-05	sp|O08532|CA2D1_MOUSE	324
MouseBrain-Z-T-2.7291.7291.2.0.dta	2267.46	2682.07	1	VVWJGSR	null	817.432	9 2 0 0 0	344	1864.63	3	61.1262	42.805	95.1514	0.00219	0.81479	9.63e-05	0	9.63e-05	sp|P97952|SCN1B_MOUSE	93
MouseBrain-Z-T-4.23576.23576.3.0.dta	6672.19	4053.73	1	FLJVTPNVEVNVECR	14,Carbamidomethyl[C];	1789.89	5 5 0 0 3	1017	2263.83	2	62.6754	45.1891	95.1498	0.00471	1.16222	9.63e-05	0	9.63e-05	sp|P14231|AT1B2_MOUSE	250
MouseBrain-Z-T-5.19127.19127.3.0.dta	5494.54	2977.27	1	YYHGELSYLJVTR	null	1614.79	5 2 0 0 1	57	1362.48	9	80.5373	72.725	95.0459	-0.00052	-0.17589	9.65e-05	0	9.65e-05	sp|P18242|CATD_MOUSE	261
MouseBrain-Z-T-3.12618.12618.3.0.dta	3705.12	3637.45	1	LSVECAJK	5,Carbamidomethyl[C];	920.451	6 5 1 0 3	2285	2716.98	6	63.9118	47.1648	95.0133	0.01267	3.48385	9.65e-05	0	9.65e-05	sp|Q62277|SYPH_MOUSE	59
MouseBrain-Z-T-1.17820.17820.3.0.dta	5068.11	3468.38	1	GPCSHLCLINYJR	3,Carbamidomethyl[C];7,Carbamidomethyl[C];	1603.75	9 2 0 0 0	341	1864.63	11	68.2428	53.8317	95.0062	0.00236	0.6811	9.66e-05	0	9.66e-05	sp|Q91ZX7|LRP1_MOUSE	1559
MouseBrain-Z-T-1.21918.21918.3.0.dta	6170.81	2894.31	1	FHVJYTQPLVAVK	null	1515.83	6 2 0 0 0	60	1378.48	3	142.903	168.699	94.9972	0.00525	1.81367	9.66e-05	0	9.66e-05	sp|P14231|AT1B2_MOUSE	238
MouseBrain-Z-T-5.23459.23459.2.0.dta	6658.25	2876.28	1	VLTLAJFTTK	null	1107.64	5 4 0 0 1	272	1768.64	5	73.3843	61.7475	94.9956	0.00177	0.61444	9.66e-05	0	9.66e-05	sp|P01831|THY1_MOUSE	94
MouseBrain-Z-T-1.3790.3790.3.0.dta	1324.26	2876.16	1	HMJETSHTQGSLR	null	1497.69	6 2 0 0 0	63	1378.48	2	65.959	50.3371	94.9713	0.00176	0.61099	9.67e-05	0	9.67e-05	sp|P15209|NTRK2_MOUSE	241
MouseBrain-Z-T-5.7523.7523.3.0.dta	2366.23	3491.38	1	LSVECAJK	5,Carbamidomethyl[C];	920.451	6 5 1 0 2	1808	2570.93	6	61.1267	42.939	94.9038	-0.00057	-0.16346	9.67e-05	0	9.67e-05	sp|Q62277|SYPH_MOUSE	59
MouseBrain-Z-T-3.9244.9244.3.0.dta	2796.25	3241.33	1	NMANGQPHSVJITR	null	1538.75	8 2 0 0 0	212	1702.58	10	74.4505	63.4415	94.8958	0.00191	0.58936	9.68e-05	0	9.68e-05	sp|Q9CPW0|CNTP2_MOUSE	1117
MouseBrain-Z-T-2.15994.15994.4.0.dta	4611.1	3725.69	1	KLVQVGIYJGTHVIPNDR	null	2023.11	8 2 0 0 0	211	1702.58	8	115.439	126.579	94.7518	0.00024	0.06343	9.69e-05	0	9.69e-05	sp|P35438|NMDZ1_MOUSE	368
MouseBrain-Z-T-3.4290.4290.3.0.dta	1479.21	3075.29	1	VGVHIJNTQTK	null	1210.65	9 2 0 0 0	348	1864.63	5	68.6004	54.5719	94.6534	0.00209	0.67841	9.71e-05	0	9.71e-05	sp|Q9CPW0|CNTP2_MOUSE	436
MouseBrain-Z-T-3.18474.18474.4.0.dta	5282.02	3554.43	1	WGCHSJQTAFHGCMELLK	3,Carbamidomethyl[C];13,Carbamidomethyl[C];	2175.95	6 2 0 0 0	66	1378.48	5	82.7557	76.3582	94.6368	0.00139	0.38974	9.71e-05	0	9.71e-05	sp|O54991|CNTP1_MOUSE	500
MouseBrain-Z-T-5.11495.11495.4.0.dta	3436.2	3548.5	1	HEJNTKDNSIQHEFSLTR	null	2170.03	6 2 0 0 0	60	1378.48	2	64.5156	48.3016	94.6273	0.00157	0.44281	9.71e-05	0	9.71e-05	sp|P01831|THY1_MOUSE	42
MouseBrain-Z-T-5.10980.10980.3.0.dta	3296.77	3548.5	1	HEJNTKDNSIQHEFSLTR	null	2170.03	6 2 0 0 0	66	1378.48	2	91.0275	89.1381	94.5365	0.00167	0.4693	9.72e-05	0	9.72e-05	sp|P01831|THY1_MOUSE	42
MouseBrain-Z-T-5.16229.16229.4.1.dta	4712.22	3887.74	1	KLVQVGIYJGTHVIPNDR	null	2023.11	9 2 0 0 0	349	1864.63	8	77.177	67.8453	94.5074	0.00202	0.51992	9.72e-05	0	9.72e-05	sp|P35438|NMDZ1_MOUSE	368
MouseBrain-Z-T-2.18650.18650.3.0.dta	5326.93	2894.31	1	FHVJYTQPLVAVK	null	1515.83	6 2 0 0 0	66	1378.48	3	137.982	161.408	94.4774	0.00472	1.6302	9.73e-05	0	9.73e-05	sp|P14231|AT1B2_MOUSE	238
MouseBrain-Z-T-2.13352.13352.4.0.dta	3899.79	3853.79	1	KLVQVGIYJGTHVIPNDRK	null	2151.2	8 2 0 0 0	214	1702.58	8	67.3773	52.8159	94.4199	0.00112	0.28967	9.74e-05	0	9.74e-05	sp|P35438|NMDZ1_MOUSE	368
MouseBrain-Z-T-1.13877.13877.3.0.dta	4006.95	3329.34	1	LSVECAJK	5,Carbamidomethyl[C];	920.451	5 5 1 0 2	1359	2408.87	6	61.3171	43.5045	94.3975	0.0136	4.08409	9.74e-05	0	9.74e-05	sp|Q62277|SYPH_MOUSE	59
MouseBrain-Z-T-3.3890.3890.2.0.dta	1376	2011.78	1	ACQFJR	2,Carbamidomethyl[C];	795.357	5 2 0 0 0	31	1216.42	4	67.2944	52.7559	94.2945	0.00161	0.79895	9.75e-05	0	9.75e-05	sp|P14231|AT1B2_MOUSE	153
MouseBrain-Z-T-4.13597.13597.4.0.dta	3985.26	3853.79	1	KLVQVGIYJGTHVIPNDRK	null	2151.2	8 2 0 0 0	215	1702.58	8	80.742	73.474	94.2397	0.00198	0.5149	9.76e-05	0	9.76e-05	sp|P35438|NMDZ1_MOUSE	368
MouseBrain-Z-T-5.7700.7700.3.0.dta	2413.96	3329.32	1	LSVECAJK	5,Carbamidomethyl[C];	920.451	5 5 1 0 2	1359	2408.87	6	60.8437	42.9012	94.1655	0.00211	0.63476	9.77e-05	0	9.77e-05	sp|Q62277|SYPH_MOUSE	59
MouseBrain-Z-T-2.28090.28090.3.0.dta	7868.55	3752.52	1	LDWLGJCSGLNDDSYGYR	7,Carbamidomethyl[C];	2104.9	3 5 0 0 1	186	1647.61	5	78.3145	69.7969	94.1329	0.00427	1.13825	9.78e-05	0	9.78e-05	sp|P14094|AT1B1_MOUSE	158
MouseBrain-Z-T-4.12902.12902.3.0.dta	3798.38	3599.46	1	IJTTSDEKDPTNPFR	null	1734.83	9 2 0 0 0	344	1864.63	1	70.9485	58.467	94.1284	0.00143	0.39626	9.78e-05	0	9.78e-05	sp|O35598|ADA10_MOUSE	279
MouseBrain-Z-T-3.12201.12201.3.0.dta	3593.16	3710.56	1	HEJNTKDNSIQHEFSLTR	null	2170.03	7 2 0 0 0	115	1540.53	2	85.0002	80.0894	94.1203	0.00396	1.06839	9.78e-05	0	9.78e-05	sp|P01831|THY1_MOUSE	42
MouseBrain-Z-T-2.10713.10713.5.0.dta	3188.71	3548.5	1	HEJNTKDNSIQHEFSLTR	null	2170.03	6 2 0 0 0	63	1378.48	2	130.008	149.338	94.1107	0.00171	0.48311	9.79e-05	0	9.79e-05	sp|P01831|THY1_MOUSE	42
MouseBrain-Z-T-3.21833.21833.3.0.dta	6186.14	3961.71	1	TTLVDJNTWJNSHIALVGK	null	2097.07	9 2 0 0 0	346	1864.63	9	91.2855	89.8122	94.0215	0.00339	0.85577	9.79e-05	0	9.79e-05	sp|Q3TDQ1|STT3B_MOUSE	624
MouseBrain-Z-T-3.9170.9170.3.0.dta	2776.19	3241.33	1	NMANGQPHSVJITR	null	1538.75	8 2 0 0 0	209	1702.58	10	78.2477	69.7787	93.9758	0.0025	0.76984	9.79e-05	0	9.79e-05	sp|Q9CPW0|CNTP2_MOUSE	1117
MouseBrain-Z-T-3.16668.16668.3.0.dta	4794.66	3184.46	1	KFHVJYTQPLVAVK	null	1643.93	7 2 0 0 0	114	1540.53	4	66.9122	52.3557	93.9458	0.00153	0.48056	9.8e-05	0	9.8e-05	sp|P14231|AT1B2_MOUSE	238
MouseBrain-Z-T-1.18774.18774.4.0.dta	5325.15	3725.69	1	KLVQVGIYJGTHVIPNDR	null	2023.11	8 2 0 0 0	205	1702.58	8	112.678	122.793	93.8927	0.00184	0.49395	9.81e-05	0	9.81e-05	sp|P35438|NMDZ1_MOUSE	368
MouseBrain-Z-T-2.23025.23025.2.0.dta	6504.97	3022.34	1	VLTLAJFTTK	null	1107.64	5 4 0 0 2	414	1914.7	5	72.0077	60.237	93.8674	0.00252	0.83522	9.81e-05	0	9.81e-05	sp|P01831|THY1_MOUSE	94
MouseBrain-Z-T-2.4203.4203.3.1.dta	1447.56	3403.37	1	LSVECAJK	5,Carbamidomethyl[C];	920.451	6 6 0 0 2	1586	2482.91	6	63.4582	47.0959	93.8454	0.01287	3.78252	9.82e-05	0	9.82e-05	sp|Q62277|SYPH_MOUSE	59
MouseBrain-Z-T-2.18464.18464.3.0.dta	5277.41	3380.47	1	FHVJYTQPLVAVK	null	1515.83	9 2 0 0 0	349	1864.63	3	105.547	111.859	93.8265	0.00108	0.3181	9.82e-05	0	9.82e-05	sp|P14231|AT1B2_MOUSE	238
MouseBrain-Z-T-4.23661.23661.2.0.dta	6695.33	2673.2	1	VLTLAJFTTK	null	1107.64	5 3 0 0 1	132	1565.56	5	66.3059	51.4898	93.8213	0.00392	1.46764	9.82e-05	0	9.82e-05	sp|P01831|THY1_MOUSE	94
MouseBrain-Z-T-3.6239.6239.2.0.dta	2000.37	2876.18	1	LSVECAJK	5,Carbamidomethyl[C];	920.451	4 5 0 0 2	477	1955.72	6	62.9847	46.3819	93.8184	0.00264	0.91765	9.82e-05	0	9.82e-05	sp|Q62277|SYPH_MOUSE	59
MouseBrain-Z-T-4.15178.15178.3.1.dta	4409.44	3314.41	1	KDVJYTQIVVDR	null	1449.77	9 2 0 0 0	346	1864.63	3	81.5868	75.0114	93.7983	0.00198	0.59628	9.82e-05	0	9.82e-05	sp|O09126|SEM4D_MOUSE	419
MouseBrain-Z-T-4.21295.21295.3.0.dta	6056.29	3961.71	1	TTLVDJNTWJNSHIALVGK	null	2097.07	9 2 0 0 0	345	1864.63	9	81.9185	75.5532	93.74	0.00288	0.72704	9.83e-05	0	9.83e-05	sp|Q3TDQ1|STT3B_MOUSE	624
MouseBrain-Z-T-1.6952.6952.3.0.dta	2161.43	2876.18	1	LSVECAJK	5,Carbamidomethyl[C];	920.451	4 5 0 0 2	477	1955.72	6	70.1793	57.5123	93.7037	0.00332	1.15442	9.83e-05	0	9.83e-05	sp|Q62277|SYPH_MOUSE	59
MouseBrain-Z-T-3.12309.12309.5.0.dta	3621.98	3548.5	1	HEJNTKDNSIQHEFSLTR	null	2170.03	6 2 0 0 0	62	1378.48	2	131.497	151.895	93.6167	0.00124	0.35066	9.85e-05	0	9.85e-05	sp|P01831|THY1_MOUSE	42
MouseBrain-Z-T-4.7929.7929.3.0.dta	2459.7	2266.02	1	LRPLFJK	null	887.546	6 2 0 0 0	63	1378.48	5	59.6519	41.4143	93.5217	0.00075	0.33244	9.85e-05	0	9.85e-05	sp|P24668|MPRD_MOUSE	58
MouseBrain-Z-T-2.18585.18585.3.0.dta	5309.71	2977.27	1	YYHGELSYLJVTR	null	1614.79	5 2 0 0 1	58	1362.48	9	69.2213	56.1383	93.5183	0.00168	0.56371	9.85e-05	0	9.85e-05	sp|P18242|CATD_MOUSE	261
MouseBrain-Z-T-2.15366.15366.4.0.dta	4442.01	3346.51	1	KFHVJYTQPLVAVK	null	1643.93	8 2 0 0 0	214	1702.58	4	74.9155	64.9071	93.5026	0.00034	0.10289	9.86e-05	0	9.86e-05	sp|P14231|AT1B2_MOUSE	238
MouseBrain-Z-T-3.16737.16737.4.0.dta	4813.16	3022.4	1	KFHVJYTQPLVAVK	null	1643.93	6 2 0 0 0	60	1378.48	4	136.544	159.729	93.4868	0.00136	0.44975	9.86e-05	0	9.86e-05	sp|P14231|AT1B2_MOUSE	238
MouseBrain-Z-T-5.15693.15693.4.0.dta	4567.54	3022.4	1	KFHVJYTQPLVAVK	null	1643.93	6 2 0 0 0	66	1378.48	4	135.397	157.967	93.4826	0.0009	0.29623	9.86e-05	0	9.86e-05	sp|P14231|AT1B2_MOUSE	238
MouseBrain-Z-T-2.10880.10880.4.0.dta	3234.31	3386.45	1	HEJNTKDNSIQHEFSLTR	null	2170.03	5 2 0 0 0	33	1216.42	2	98.1442	100.667	93.4584	0.00162	0.47699	9.87e-05	0	9.87e-05	sp|P01831|THY1_MOUSE	42
MouseBrain-Z-T-5.23390.23390.2.0.dta	6639.9	2876.28	1	VLTLAJFTTK	null	1107.64	5 4 0 0 1	280	1768.64	5	59.8572	41.765	93.457	0.00255	0.88632	9.87e-05	0	9.87e-05	sp|P01831|THY1_MOUSE	94
MouseBrain-Z-T-1.18321.18321.3.0.dta	5202.85	3876.63	1	SDVPJTSPJSTSQHVAEFETER	null	2432.1	3 4 0 0 1	88	1444.53	8	64.7518	49.343	93.3679	0.00378	0.97593	9.88e-05	0	9.88e-05	sp|B9EKR1|PRPTZ_MOUSE	501
MouseBrain-Z-T-5.2370.2370.3.0.dta	988.715	2954.13	1	JETHFDAGAK	null	1089.5	9 2 0 0 0	343	1864.63	0	83.7529	78.5876	93.3457	0.00148	0.5011	9.88e-05	0	9.88e-05	sp|P09470|ACE_MOUSE	514
MouseBrain-Z-T-4.19109.19109.3.0.dta	5467.57	2894.31	1	FHVJYTQPLVAVK	null	1515.83	6 2 0 0 0	64	1378.48	3	141.118	166.853	93.3248	0.00326	1.12646	9.89e-05	0	9.89e-05	sp|P14231|AT1B2_MOUSE	238
MouseBrain-Z-T-5.9690.9690.3.0.dta	2950.85	3382.54	1	GKAJSTGTLVITNPTR	null	1629.89	4 4 0 0 2	259	1752.64	3	64.2227	48.5654	93.3005	0.00227	0.67178	9.89e-05	0	9.89e-05	sp|P12960|CNTN1_MOUSE	494
MouseBrain-Z-T-5.23389.23389.3.0.dta	6639.62	3038.33	1	VLTLAJFTTK	null	1107.64	6 4 0 0 1	435	1930.69	5	79.9523	72.7657	93.2988	0.00124	0.40921	9.89e-05	0	9.89e-05	sp|P01831|THY1_MOUSE	94
MouseBrain-Z-T-5.18458.18458.2.0.dta	5314.1	3068.29	1	SLEVLJLSSNK	null	1203.66	9 2 0 0 0	349	1864.63	5	90.197	88.5297	93.2933	0.00246	0.80152	9.89e-05	0	9.89e-05	sp|Q63912|OMGP_MOUSE	152
MouseBrain-Z-T-5.4787.4787.3.0.dta	1631.59	3241.31	1	LSVECAJK	5,Carbamidomethyl[C];	920.451	5 6 0 0 2	1145	2320.86	6	60.2859	42.5236	93.273	0.0015	0.46349	9.89e-05	0	9.89e-05	sp|Q62277|SYPH_MOUSE	59
MouseBrain-Z-T-1.3922.3922.3.0.dta	1359.54	2855.18	1	TLJCSGAHVK	4,Carbamidomethyl[C];	1086.54	5 4 0 0 1	267	1768.64	2	60.8562	43.4051	93.2654	0.00153	0.53458	9.9e-05	0	9.9e-05	sp|Q9R1V6|ADA22_MOUSE	632
MouseBrain-Z-T-4.7636.7636.3.0.dta	2380.53	3241.33	1	NMANGQPHSVJITR	null	1538.75	8 2 0 0 0	210	1702.58	10	71.7813	60.225	93.2428	0.00144	0.44312	9.9e-05	0	9.9e-05	sp|Q9CPW0|CNTP2_MOUSE	1117
MouseBrain-Z-T-4.15612.15612.4.0.dta	4526.59	3184.46	1	KFHVJYTQPLVAVK	null	1643.93	7 2 0 0 0	116	1540.53	4	79.9038	72.7293	93.2278	0.00072	0.22745	9.9e-05	0	9.9e-05	sp|P14231|AT1B2_MOUSE	238
MouseBrain-Z-T-1.5302.5302.3.0.dta	1722.58	3037.13	1	DJHTSCAECLK	6,Carbamidomethyl[C];9,Carbamidomethyl[C];	1334.55	8 2 0 0 0	214	1702.58	1	98.0335	100.657	93.1609	0.00171	0.56149	9.91e-05	0	9.91e-05	sp|P11835|ITB2_MOUSE	626
MouseBrain-Z-T-4.21378.21378.3.0.dta	6078.65	3961.71	1	TTLVDJNTWJNSHIALVGK	null	2097.07	9 2 0 0 0	347	1864.63	9	75.1874	65.5375	93.1086	0.00252	0.63617	9.92e-05	0	9.92e-05	sp|Q3TDQ1|STT3B_MOUSE	624
MouseBrain-Z-T-2.4559.4559.2.0.dta	1542.98	3184.29	1	LSVECAJK	5,Carbamidomethyl[C];	920.451	5 5 0 0 3	1017	2263.83	6	66.4341	52.0953	93.0634	0.00256	0.8031	9.92e-05	0	9.92e-05	sp|Q62277|SYPH_MOUSE	59
MouseBrain-Z-T-2.10962.10962.3.0.dta	3256.28	3411.5	1	VLVAPPSEEAJTTK	null	1455.77	4 5 0 0 2	470	1955.72	10	61.4519	44.4304	93.0632	0.0026	0.76105	9.92e-05	0	9.92e-05	sp|P43006|EAA2_MOUSE	205
MouseBrain-Z-T-5.7937.7937.3.0.dta	2477.92	2266.02	1	LRPLFJK	null	887.546	6 2 0 0 0	63	1378.48	5	59.9096	42.0598	93.0592	0.00071	0.3139	9.92e-05	0	9.92e-05	sp|P24668|MPRD_MOUSE	58
MouseBrain-Z-T-4.7559.7559.3.0.dta	2360.07	3241.33	1	NMANGQPHSVJITR	null	1538.75	8 2 0 0 0	205	1702.58	10	69.9828	57.5594	93.0549	0.00149	0.45978	9.93e-05	0	9.93e-05	sp|Q9CPW0|CNTP2_MOUSE	1117
MouseBrain-Z-T-1.10652.10652.3.0.dta	3140.71	3150.38	1	VLKDAVNJITAK	null	1285.75	9 2 0 0 0	348	1864.63	7	78.3627	70.4692	93.022	0.0016	0.5067	9.93e-05	0	9.93e-05	sp|O08532|CA2D1_MOUSE	324
MouseBrain-Z-T-4.7233.7233.4.0.dta	2272.21	3559.48	1	VSHJASVDMCDLKK	10,Carbamidomethyl[C];	1603.76	4 5 0 0 2	464	1955.72	3	60.7679	43.4184	92.9884	0.00012	0.03296	9.94e-05	0	9.94e-05	sp|Q8K209|GPR56_MOUSE	171
MouseBrain-Z-T-3.5354.5354.3.0.dta	1762.22	3387.37	1	LSVECAJK	5,Carbamidomethyl[C];	920.451	5 6 0 0 3	1533	2466.91	6	67.6665	54.0387	92.9753	0.0022	0.65016	9.95e-05	0	9.95e-05	sp|Q62277|SYPH_MOUSE	59
MouseBrain-Z-T-3.5355.5355.3.0.dta	1762.5	2165.9	1	HIJFTR	null	787.421	6 2 0 0 0	63	1378.48	2	65.5081	50.747	92.9216	0.00163	0.75272	9.95e-05	0	9.95e-05	sp|P15209|NTRK2_MOUSE	121
MouseBrain-Z-T-3.9337.9337.3.1.dta	2821.39	3345.32	1	LSVECAJK	5,Carbamidomethyl[C];	920.451	6 5 1 0 1	1380	2424.87	6	62.5376	46.197	92.8845	0.00492	1.4717	9.96e-05	0	9.96e-05	sp|Q62277|SYPH_MOUSE	59
MouseBrain-Z-T-1.7112.7112.3.0.dta	2204.28	3038.23	1	LSVECAJK	5,Carbamidomethyl[C];	920.451	5 5 0 0 2	725	2117.78	6	68.9604	56.0838	92.874	0.00204	0.67056	9.96e-05	0	9.96e-05	sp|Q62277|SYPH_MOUSE	59
MouseBrain-Z-T-2.10603.10603.3.0.dta	3159.58	3710.56	1	HEJNTKDNSIQHEFSLTR	null	2170.03	7 2 0 0 0	119	1540.53	2	80.1003	73.2279	92.8633	0.00411	1.10881	9.96e-05	0	9.96e-05	sp|P01831|THY1_MOUSE	42
MouseBrain-Z-T-3.9105.9105.3.1.dta	2758.79	3186.33	1	YJHTGQVVIYK	null	1321.69	9 2 0 0 0	349	1864.63	1	81.0429	74.6841	92.8519	0.00312	0.97771	9.96e-05	0	9.96e-05	sp|Q3V3R4|ITA1_MOUSE	459
MouseBrain-Z-T-4.15707.15707.4.0.dta	4552.38	3022.4	1	KFHVJYTQPLVAVK	null	1643.93	6 2 0 0 0	62	1378.48	4	156.371	190.581	92.8393	0.00103	0.34122	9.97e-05	0	9.97e-05	sp|P14231|AT1B2_MOUSE	238
MouseBrain-Z-T-3.10893.10893.3.0.dta	3240.88	3059.28	1	DKVTFIJTTR	null	1194.65	9 2 0 0 0	349	1864.63	6	69.9892	57.689	92.8324	0.00138	0.45086	9.97e-05	0	9.97e-05	sp|P05555|ITAM_MOUSE	391
MouseBrain-Z-T-5.3543.3543.3.0.dta	1301.48	3075.29	1	VGVHIJNTQTK	null	1210.65	9 2 0 0 0	349	1864.63	5	72.2203	61.1603	92.7604	0.00145	0.47258	9.98e-05	0	9.98e-05	sp|Q9CPW0|CNTP2_MOUSE	436
MouseBrain-Z-T-1.14671.14671.3.0.dta	4220.87	3676.59	1	NVETJJSTVLIEGK	null	1517.78	4 6 0 0 2	793	2158.8	4	61.8688	45.2682	92.6986	0.0033	0.8963	9.99e-05	0	9.99e-05	sp|Q9Z218|DPP6_MOUSE	112
MouseBrain-Z-T-4.12395.12395.2.0.dta	3661.83	2136.91	1	VAWLJR	null	758.431	6 2 0 0 0	63	1378.48	4	64.075	48.6628	92.6977	0.00098	0.45735	9.99e-05	0	9.99e-05	sp|Q8HW98|IGLO5_MOUSE	67
MouseBrain-Z-T-4.4991.4991.3.0.dta	1673.23	2673.1	1	LSVECAJK	5,Carbamidomethyl[C];	920.451	4 4 0 0 2	259	1752.64	6	68.6023	55.6314	92.6911	0.00155	0.58147	9.99e-05	0	9.99e-05	sp|Q62277|SYPH_MOUSE	59
MouseBrain-Z-T-4.2429.2429.3.0.dta	992.719	2954.13	1	JETHFDAGAK	null	1089.5	9 2 0 0 0	348	1864.63	0	80.0544	73.2679	92.6579	0.00078	0.26448	0.0001	0	0.0001	sp|P09470|ACE_MOUSE	514
MouseBrain-Z-T-2.4303.4303.3.0.dta	1474.4	2165.9	1	HIJFTR	null	787.421	6 2 0 0 0	63	1378.48	2	65.3722	50.6879	92.6431	0.00096	0.44246	0.000100021	0	0.000100021	sp|P15209|NTRK2_MOUSE	121
MouseBrain-Z-T-2.23050.23050.3.0.dta	6511.65	2876.28	1	VLTLAJFTTK	null	1107.64	5 4 0 0 1	280	1768.64	5	75.6101	66.4423	92.636	0.00097	0.33631	0.000100049	0	0.000100049	sp|P01831|THY1_MOUSE	94
MouseBrain-Z-T-4.15613.15613.3.0.dta	4526.87	3184.46	1	KFHVJYTQPLVAVK	null	1643.93	7 2 0 0 0	120	1540.53	4	59.2424	41.2631	92.6326	0.0013	0.40802	0.000100064	0	0.000100064	sp|P14231|AT1B2_MOUSE	238
MouseBrain-Z-T-1.19932.19932.3.0.dta	5636.7	3318.41	1	GJETIVNLIHSTR	null	1453.78	9 2 0 0 0	341	1864.63	1	86.6355	83.4067	92.6317	0.00194	0.58501	0.000100092	0	0.000100092	sp|Q00493|CBPE_MOUSE	139
MouseBrain-Z-T-3.3302.3302.3.0.dta	1223.28	2785.17	1	FJHTQTIQQK	null	1244.64	7 2 0 0 0	118	1540.53	1	105.359	112.237	92.5852	0.00289	1.03632	0.000100163	0	0.000100163	sp|Q810U4|NRCAM_MOUSE	217
MouseBrain-Z-T-4.23541.23541.2.0.dta	6662.62	2876.28	1	VLTLAJFTTK	null	1107.64	5 4 0 0 1	272	1768.64	5	80.6118	74.1697	92.5757	0.00313	1.08658	0.000100177	0	0.000100177	sp|P01831|THY1_MOUSE	94
MouseBrain-Z-T-2.9868.9868.3.0.dta	2962.62	3277.51	1	GKAJSTGTLVITNPTR	null	1629.89	3 5 0 0 1	186	1647.61	3	70.6067	58.7911	92.55	0.0017	0.51756	0.000100219	0	0.000100219	sp|P12960|CNTN1_MOUSE	494
MouseBrain-Z-T-1.6988.6988.2.0.dta	2171.05	2810.14	1	DAVNJITAK	null	945.5	9 2 0 0 0	345	1864.63	4	84.5592	80.2823	92.502	0.0023	0.81893	0.00010029	0	0.00010029	sp|O08532|CA2D1_MOUSE	324
MouseBrain-Z-T-1.10864.10864.3.0.dta	3197.95	3037.28	1	LVJSTFLHNK	null	1172.64	9 2 0 0 0	345	1864.63	2	64.5389	49.5049	92.4591	0.00141	0.46499	0.000100375	0	0.000100375	sp|Q9JIS5|SV2A_MOUSE	573
MouseBrain-Z-T-3.5926.5926.3.0.dta	1915.94	3094.2	1	SVAHJMTMPNK	null	1229.58	9 2 0 0 0	345	1864.63	4	83.2044	78.2255	92.451	-0.00703	-2.27189	0.000100389	0	0.000100389	sp|P62812|GBRA1_MOUSE	137
MouseBrain-Z-T-3.3071.3071.3.0.dta	1161.29	2824.11	1	DHIHCLGJR	5,Carbamidomethyl[C];	1121.53	8 2 0 0 0	206	1702.58	7	59.8079	42.2476	92.42	0.00171	0.60667	0.000100431	0	0.000100431	sp|Q8BJ83|TM2D3_MOUSE	183
MouseBrain-Z-T-3.13687.13687.3.0.dta	3993.36	3312.31	1	LSVECAJK	5,Carbamidomethyl[C];	920.451	4 5 2 0 1	1292	2391.86	6	64.3601	49.2674	92.3895	0.00115	0.34728	0.00010053	0	0.00010053	sp|Q62277|SYPH_MOUSE	59
MouseBrain-Z-T-5.10896.10896.5.0.dta	3274.72	3710.56	1	HEJNTKDNSIQHEFSLTR	null	2170.03	7 2 0 0 0	116	1540.53	2	120.821	136.155	92.3446	0.00027	0.07312	0.000100572	0	0.000100572	sp|P01831|THY1_MOUSE	42
MouseBrain-Z-T-4.8073.8073.3.0.dta	2498.29	2513.1	1	WTGHJVTVVQR	null	1296.68	5 2 0 0 0	35	1216.42	4	98.2276	101.413	92.3117	0.00126	0.50269	0.000100628	0	0.000100628	sp|Q91ZX7|LRP1_MOUSE	1512
MouseBrain-Z-T-1.13237.13237.4.0.dta	3834.56	3386.45	1	HEJNTKDNSIQHEFSLTR	null	2170.03	5 2 0 0 0	33	1216.42	2	103.242	109.133	92.3035	0.00344	1.01443	0.000100642	0	0.000100642	sp|P01831|THY1_MOUSE	42
MouseBrain-Z-T-5.5023.5023.3.0.dta	1695.25	2932.16	1	SVAHJMTMPNK	null	1229.58	8 2 0 0 0	210	1702.58	4	85.3557	81.6306	92.2738	0.00154	0.52634	0.00010067	0	0.00010067	sp|P62812|GBRA1_MOUSE	137
MouseBrain-Z-T-4.23540.23540.3.0.dta	6662.35	2876.28	1	VLTLAJFTTK	null	1107.64	5 4 0 0 1	272	1768.64	5	90.6126	89.7223	92.2658	0.00144	0.49902	0.000100712	0	0.000100712	sp|P01831|THY1_MOUSE	94
MouseBrain-Z-T-1.9451.9451.3.0.dta	2817.65	3329.33	1	LSVECAJK	5,Carbamidomethyl[C];	920.451	5 5 1 0 2	1359	2408.87	6	67.4423	54.0772	92.2632	0.00253	0.76091	0.000100726	0	0.000100726	sp|Q62277|SYPH_MOUSE	59
MouseBrain-Z-T-1.9522.9522.3.0.dta	2836.83	3329.33	1	LSVECAJK	5,Carbamidomethyl[C];	920.451	5 5 1 0 2	1359	2408.87	6	63.7168	48.3629	92.2311	0.00252	0.7555	0.000100796	0	0.000100796	sp|Q62277|SYPH_MOUSE	59
MouseBrain-Z-T-4.18234.18234.4.2.dta	5232.5	4012.69	1	ADVGGEAAGTAIJHSHMLLQR	null	2148.06	9 2 0 0 0	340	1864.63	12	79.987	73.4329	92.1591	-0.00291	-0.72537	0.000100936	0	0.000100936	sp|Q9DB72|BTBDH_MOUSE	44
MouseBrain-Z-T-4.15743.15743.3.0.dta	4562.03	3022.4	1	KFHVJYTQPLVAVK	null	1643.93	6 2 0 0 0	65	1378.48	4	121.99	138.058	92.1495	0.00141	0.46629	0.00010095	0	0.00010095	sp|P14231|AT1B2_MOUSE	238
MouseBrain-Z-T-3.17474.17474.3.0.dta	5011.5	3499.43	1	RGDLNIJMTSPMGTK	null	1634.8	9 2 0 0 0	345	1864.63	6	72.2252	61.5138	92.1178	0.00146	0.41787	0.000100992	0	0.000100992	sp|P21661|NEC2_MOUSE	523
MouseBrain-Z-T-1.14189.14189.2.0.dta	4091.09	2298.96	1	VAWLJR	null	758.431	7 2 0 0 0	119	1540.53	4	59.441	41.8477	92.1142	0.00123	0.5369	0.000101006	0	0.000101006	sp|Q8HW98|IGLO5_MOUSE	67
MouseBrain-Z-T-4.2757.2757.3.0.dta	1080.92	2947.22	1	FJHTQTIQQK	null	1244.64	8 2 0 0 0	214	1702.58	1	95.8745	97.8999	92.1131	0.00212	0.71977	0.000101019	0	0.000101019	sp|Q810U4|NRCAM_MOUSE	217
MouseBrain-Z-T-2.10783.10783.5.0.dta	3207.45	3548.5	1	HEJNTKDNSIQHEFSLTR	null	2170.03	6 2 0 0 0	63	1378.48	2	129.976	150.376	92.0911	0.00189	0.53243	0.000101061	0	0.000101061	sp|P01831|THY1_MOUSE	42
MouseBrain-Z-T-3.9004.9004.3.0.dta	2731.63	3241.33	1	NMANGQPHSVJITR	null	1538.75	8 2 0 0 0	209	1702.58	10	75.0092	65.8649	91.9913	0.00146	0.45053	0.000101145	0	0.000101145	sp|Q9CPW0|CNTP2_MOUSE	1117
MouseBrain-Z-T-5.9692.9692.3.0.dta	2951.43	3398.53	1	GKAJSTGTLVITNPTR	null	1629.89	5 4 0 0 1	275	1768.64	3	62.5438	46.6926	91.9818	0.00192	0.56592	0.000101158	0	0.000101158	sp|P12960|CNTN1_MOUSE	494
MouseBrain-Z-T-1.6728.6728.3.0.dta	2101.83	2673.1	1	LSVECAJK	5,Carbamidomethyl[C];	920.451	4 4 0 0 2	259	1752.64	6	65.6813	51.5259	91.9698	0.0015	0.56014	0.000101186	0	0.000101186	sp|Q62277|SYPH_MOUSE	59
MouseBrain-Z-T-1.13025.13025.3.0.dta	3777.69	3710.56	1	HEJNTKDNSIQHEFSLTR	null	2170.03	7 2 0 0 0	121	1540.53	2	82.5566	77.4973	91.9524	0.00324	0.87354	0.0001012	0	0.0001012	sp|P01831|THY1_MOUSE	42
MouseBrain-Z-T-2.5189.5189.2.0.dta	1712.33	2810.14	1	DAVNJITAK	null	945.5	9 2 0 0 0	345	1864.63	4	86.0687	82.9062	91.9419	0.00204	0.72428	0.000101214	0	0.000101214	sp|O08532|CA2D1_MOUSE	324
MouseBrain-Z-T-5.19470.19470.2.0.dta	5586.73	2728.12	1	JATGMEVGWYR	null	1283.58	3 4 0 0 1	88	1444.53	0	60.2937	43.2727	91.9041	0.00151	0.55288	0.000101256	0	0.000101256	sp|Q61885|MOG_MOUSE	59
MouseBrain-Z-T-3.2660.2660.3.0.dta	1051.18	2876.16	1	HMJETSHTQGSLR	null	1497.69	6 2 0 0 0	65	1378.48	2	61.0875	44.5129	91.869	0.00212	0.73824	0.000101298	0	0.000101298	sp|P15209|NTRK2_MOUSE	241
MouseBrain-Z-T-2.2677.2677.3.0.dta	1041.43	2785.17	1	FJHTQTIQQK	null	1244.64	7 2 0 0 0	115	1540.53	1	90.4253	89.6669	91.8338	0.00212	0.76272	0.000101312	0	0.000101312	sp|Q810U4|NRCAM_MOUSE	217
MouseBrain-Z-T-1.13118.13118.5.0.dta	3802.43	3548.51	1	HEJNTKDNSIQHEFSLTR	null	2170.03	6 2 0 0 0	63	1378.48	2	124.345	141.851	91.8333	0.00219	0.61697	0.000101326	0	0.000101326	sp|P01831|THY1_MOUSE	42
MouseBrain-Z-T-4.12434.12434.3.0.dta	3672.33	2995.19	1	JESHLIDFR	null	1130.56	9 2 0 0 0	349	1864.63	0	64.6225	49.9756	91.8239	0.00044	0.14601	0.00010134	0	0.00010134	sp|Q99JP7|GGT7_MOUSE	198
MouseBrain-Z-T-2.12180.12180.2.0.dta	3584.91	2136.91	1	VAWLJR	null	758.431	6 2 0 0 0	66	1378.48	4	62.6173	46.9074	91.7927	0.00119	0.55469	0.000101409	0	0.000101409	sp|Q8HW98|IGLO5_MOUSE	67
MouseBrain-Z-T-5.4182.4182.2.0.dta	1469.76	2683.07	1	VELJTSR	null	818.437	9 2 0 0 0	342	1864.63	3	60.5703	43.7636	91.7827	0.00136	0.50737	0.000101423	0	0.000101423	sp|O54991|CNTP1_MOUSE	844
MouseBrain-Z-T-1.37160.37160.3.0.dta	10272	3255.42	1	EQLFFJLSDPELR	null	1607.81	3 5 0 0 1	186	1647.61	5	64.1986	49.3459	91.7824	0.00186	0.57022	0.000101437	0	0.000101437	sp|P11627|L1CAM_MOUSE	968
MouseBrain-Z-T-3.11409.11409.4.1.dta	3380.42	3369.42	1	MHLJGSNVQVLHR	null	1504.78	9 2 0 0 0	345	1864.63	3	64.3101	49.5266	91.7651	0.00235	0.69784	0.000101465	0	0.000101465	sp|Q91ZX7|LRP1_MOUSE	3090
MouseBrain-Z-T-3.10914.10914.3.0.dta	3246.94	3585.62	1	GKAJSTGTLVITNPTR	null	1629.89	4 5 0 0 2	471	1955.72	3	58.9964	41.3644	91.7415	0.00239	0.66775	0.000101548	0	0.000101548	sp|P12960|CNTN1_MOUSE	494
MouseBrain-Z-T-5.15658.15658.3.0.dta	4557.94	3022.4	1	KFHVJYTQPLVAVK	null	1643.93	6 2 0 0 0	63	1378.48	4	114.561	126.861	91.7173	0.00145	0.47919	0.000101631	0	0.000101631	sp|P14231|AT1B2_MOUSE	238
MouseBrain-Z-T-4.23136.23136.3.0.dta	6553.53	3094.31	1	FFHVJGSAFLPR	null	1391.72	8 2 0 0 0	211	1702.58	4	69.1424	57.0003	91.6918	0.00381	1.23236	0.000101658	0	0.000101658	sp|Q9DB72|BTBDH_MOUSE	307
MouseBrain-Z-T-4.7785.7785.3.0.dta	2421.01	3241.33	1	NMANGQPHSVJITR	null	1538.75	8 2 0 0 0	205	1702.58	10	67.6665	54.742	91.6693	0.00184	0.56715	0.000101672	0	0.000101672	sp|Q9CPW0|CNTP2_MOUSE	1117
MouseBrain-Z-T-1.12719.12719.3.0.dta	3696.46	2433.04	1	YHGFLJTSYHR	null	1394.66	3 2 0 0 1	15	1038.38	5	70.8393	59.6243	91.6672	0.00155	0.63637	0.000101686	0	0.000101686	sp|P24638|PPAL_MOUSE	92
MouseBrain-Z-T-4.5309.5309.2.0.dta	1758.83	2876.18	1	LSVECAJK	5,Carbamidomethyl[C];	920.451	4 5 0 0 2	464	1955.72	6	60.9789	44.4585	91.6597	0.0024	0.83559	0.000101714	0	0.000101714	sp|Q62277|SYPH_MOUSE	59
MouseBrain-Z-T-3.1924.1924.2.0.dta	855.241	2699.03	1	GJVSACAR	6,Carbamidomethyl[C];	834.389	9 2 0 0 0	341	1864.63	1	62.4561	46.7408	91.6417	0.00456	1.69073	0.000101727	0	0.000101727	sp|Q9ER39|TOR1A_MOUSE	159
MouseBrain-Z-T-5.2751.2751.3.0.dta	1090.8	2947.22	1	FJHTQTIQQK	null	1244.64	8 2 0 0 0	213	1702.58	1	92.189	92.4999	91.6116	0.00256	0.86838	0.000101769	0	0.000101769	sp|Q810U4|NRCAM_MOUSE	217
MouseBrain-Z-T-2.22122.22122.4.0.dta	6261.76	4531.96	1	GKAJYSLQIYPDESHYFHSVALK	null	2667.32	9 2 0 0 0	347	1864.63	3	74.2691	64.9412	91.5925	0.00199	0.43895	0.000101783	0	0.000101783	sp|Q9Z218|DPP6_MOUSE	752
MouseBrain-Z-T-2.3175.3175.3.0.dta	1174.85	2736.15	1	KSVAHJMTMPNK	null	1357.67	6 2 0 0 0	63	1378.48	5	73.9564	64.462	91.5889	0.00312	1.13931	0.00010181	0	0.00010181	sp|P62812|GBRA1_MOUSE	137
MouseBrain-Z-T-3.12367.12367.3.1.dta	3637.5	3589.53	1	VLVAPPSEEAJTTK	null	1455.77	6 5 0 0 1	752	2133.77	10	66.3503	52.7712	91.5686	-0.00985	-2.74345	0.000101852	0	0.000101852	sp|P43006|EAA2_MOUSE	205
MouseBrain-Z-T-2.9506.9506.3.0.dta	2864.98	3382.54	1	GKAJSTGTLVITNPTR	null	1629.89	4 4 0 0 2	259	1752.64	3	64.3296	49.6823	91.5318	0.00234	0.69306	0.000101865	0	0.000101865	sp|P12960|CNTN1_MOUSE	494
MouseBrain-Z-T-3.14749.14749.3.0.dta	4279.4	2501.14	1	GVTHLJISGLK	null	1138.66	5 2 0 0 1	58	1362.48	5	73.0191	63.0647	91.5058	0.00085	0.34117	0.000101893	0	0.000101893	sp|Q91ZX7|LRP1_MOUSE	3954
MouseBrain-Z-T-5.17706.17706.4.0.dta	5111.8	3392.37	1	WGCHSJQTAFHGCMELLK	3,Carbamidomethyl[C];13,Carbamidomethyl[C];	2175.95	5 2 0 0 0	31	1216.42	5	81.5042	76.1369	91.4721	-0.00018	-0.05385	0.000101921	0	0.000101921	sp|O54991|CNTP1_MOUSE	500
MouseBrain-Z-T-5.12689.12689.3.0.dta	3759.02	3121.23	1	CJASSQFLCSSGR	1,Carbamidomethyl[C];9,Carbamidomethyl[C];	1473.62	3 5 0 0 1	186	1647.61	1	59.585	42.419	91.4647	0.00054	0.17343	0.000101934	0	0.000101934	sp|Q91ZX7|LRP1_MOUSE	2906
MouseBrain-Z-T-5.18114.18114.2.0.dta	5221.22	2437.11	1	QJITYLLK	null	992.577	3 4 0 0 1	95	1444.53	1	62.0684	46.2493	91.4467	0.00053	0.21842	0.00010199	0	0.00010199	sp|Q63912|OMGP_MOUSE	234
MouseBrain-Z-T-2.8009.8009.4.0.dta	2461.77	2793.37	1	LLLPAKJTTHLK	null	1348.83	3 4 0 0 1	88	1444.53	6	74.9796	66.1291	91.4162	0.00132	0.47409	0.000102017	0	0.000102017	sp|O35136|NCAM2_MOUSE	445
MouseBrain-Z-T-5.17026.17026.2.0.dta	4928.82	2866.24	1	QJVSLSILK	null	1001.6	9 2 0 0 0	342	1864.63	1	76.3494	68.244	91.4023	0.00256	0.89152	0.000102058	0	0.000102058	sp|P35438|NMDZ1_MOUSE	771
MouseBrain-Z-T-5.4941.4941.3.0.dta	1672.99	3004.21	1	EICSGJSSQCAPNVHK	3,Carbamidomethyl[C];10,Carbamidomethyl[C];	1787.78	5 2 0 0 0	35	1216.42	5	95.695	98.0153	91.3856	0.00251	0.83693	0.000102127	0	0.000102127	sp|Q9R1V6|ADA22_MOUSE	517
MouseBrain-Z-T-1.22073.22073.2.0.dta	6212.68	2728.12	1	JATGMEVGWYR	null	1283.58	3 4 0 0 1	88	1444.53	0	59.6094	42.4997	91.3844	0.00234	0.85931	0.000102141	0	0.000102141	sp|Q61885|MOG_MOUSE	59
MouseBrain-Z-T-5.23435.23435.3.0.dta	6651.85	3022.34	1	VLTLAJFTTK	null	1107.64	5 4 0 0 2	423	1914.7	5	88.1207	86.3929	91.3296	0.00196	0.64695	0.000102237	0	0.000102237	sp|P01831|THY1_MOUSE	94
MouseBrain-Z-T-4.23255.23255.3.0.dta	6585.75	2932.25	1	FFHVJGSAFLPR	null	1391.72	7 2 0 0 0	115	1540.53	4	72.7028	62.6884	91.301	0.00111	0.37968	0.000102264	0	0.000102264	sp|Q9DB72|BTBDH_MOUSE	307
MouseBrain-Z-T-5.18892.18892.3.0.dta	5431.55	3380.47	1	FHVJYTQPLVAVK	null	1515.83	9 2 0 0 0	348	1864.63	3	95.2085	97.3234	91.2809	-0.00029	-0.08569	0.000102305	0	0.000102305	sp|P14231|AT1B2_MOUSE	238
MouseBrain-Z-T-3.11568.11568.3.0.dta	3423.15	3277.51	1	GKAJSTGTLVITNPTR	null	1629.89	3 5 0 0 1	186	1647.61	3	67.1072	54.0915	91.2793	0.00204	0.62099	0.000102319	0	0.000102319	sp|P12960|CNTN1_MOUSE	494
MouseBrain-Z-T-3.9443.9443.3.0.dta	2850.05	2513.1	1	WTGHJVTVVQR	null	1296.68	5 2 0 0 0	31	1216.42	4	96.4137	99.1903	91.2571	0.0013	0.51821	0.000102333	0	0.000102333	sp|Q91ZX7|LRP1_MOUSE	1512
MouseBrain-Z-T-2.15508.15508.3.0.dta	4480.42	3022.4	1	KFHVJYTQPLVAVK	null	1643.93	6 2 0 0 0	60	1378.48	4	123.227	140.495	91.1562	0.00182	0.60128	0.000102565	0	0.000102565	sp|P14231|AT1B2_MOUSE	238
MouseBrain-Z-T-5.8033.8033.3.0.dta	2503.67	2513.1	1	WTGHJVTVVQR	null	1296.68	5 2 0 0 0	34	1216.42	4	108.429	117.761	91.0978	0.00112	0.44539	0.000102633	0	0.000102633	sp|Q91ZX7|LRP1_MOUSE	1512
MouseBrain-Z-T-3.13757.13757.2.0.dta	4011.99	2136.91	1	VAWLJR	null	758.431	6 2 0 0 0	66	1378.48	4	60.7967	44.503	91.0564	0.00059	0.27765	0.000102701	0	0.000102701	sp|Q8HW98|IGLO5_MOUSE	67
MouseBrain-Z-T-1.6893.6893.3.0.dta	2145.63	3004.21	1	EICSGJSSQCAPNVHK	3,Carbamidomethyl[C];10,Carbamidomethyl[C];	1787.78	5 2 0 0 0	33	1216.42	5	90.4044	90.0569	91.0497	0.00489	1.62882	0.000102728	0	0.000102728	sp|Q9R1V6|ADA22_MOUSE	517
MouseBrain-Z-T-2.15995.15995.3.0.dta	4611.4	3725.69	1	KLVQVGIYJGTHVIPNDR	null	2023.11	8 2 0 0 0	206	1702.58	8	73.8336	64.5718	91.034	0.00259	0.69526	0.000102782	0	0.000102782	sp|P35438|NMDZ1_MOUSE	368
MouseBrain-Z-T-4.4088.4088.2.0.dta	1430.59	2710.11	1	AJATIEVK	null	845.473	9 2 0 0 0	344	1864.63	1	76.5418	68.751	91.0104	0.00165	0.60932	0.000102809	0	0.000102809	sp|P97300|NPTN_MOUSE	228
MouseBrain-Z-T-5.7715.7715.3.0.dta	2418.03	3346.35	1	LSVECAJK	5,Carbamidomethyl[C];	920.451	6 5 0 0 3	1424	2425.89	6	59.8941	43.1469	90.9961	0.01075	3.21345	0.00010285	0	0.00010285	sp|Q62277|SYPH_MOUSE	59
MouseBrain-Z-T-1.13204.13204.5.0.dta	3825.77	3548.5	1	HEJNTKDNSIQHEFSLTR	null	2170.03	6 2 0 0 0	60	1378.48	2	132.659	155.118	90.9489	0.00102	0.28725	0.000102904	0	0.000102904	sp|P01831|THY1_MOUSE	42
MouseBrain-Z-T-1.6916.6916.2.0.dta	2151.81	2810.14	1	DAVNJITAK	null	945.5	9 2 0 0 0	345	1864.63	4	82.261	77.5846	90.9457	0.00234	0.83103	0.000102918	0	0.000102918	sp|O08532|CA2D1_MOUSE	324
MouseBrain-Z-T-4.2441.2441.3.0.dta	995.926	3064.22	1	SVAHJMTTPNK	null	1199.58	9 2 0 0 0	347	1864.63	4	71.5873	61.1941	90.8889	-0.00046	-0.151	0.000102985	0	0.000102985	sp|P26049|GBRA3_MOUSE	163
MouseBrain-Z-T-4.9549.9549.3.0.dta	2896.35	3059.28	1	DKVTFIJTTR	null	1194.65	9 2 0 0 0	349	1864.63	6	66.6896	53.6797	90.8508	0.00118	0.38614	0.000103039	0	0.000103039	sp|P05555|ITAM_MOUSE	391
MouseBrain-Z-T-1.4053.4053.3.0.dta	1394.63	2902.17	1	SVAHJMTTPNK	null	1199.58	8 2 0 0 0	208	1702.58	4	71.0152	60.3446	90.8321	0.00184	0.63412	0.000103053	0	0.000103053	sp|P26049|GBRA3_MOUSE	163
MouseBrain-Z-T-5.8883.8883.3.0.dta	2732.79	2679.2	1	DIILHSTGHJISR	null	1462.78	5 2 0 0 0	31	1216.42	9	94.3777	96.3022	90.8037	0.00129	0.4831	0.000103107	0	0.000103107	sp|Q8C129|LCAP_MOUSE	215
MouseBrain-Z-T-1.18741.18741.4.1.dta	5316.1	3887.74	1	KLVQVGIYJGTHVIPNDR	null	2023.11	9 2 0 0 0	347	1864.63	8	64.2857	50.0135	90.7913	0.00178	0.45716	0.000103134	0	0.000103134	sp|P35438|NMDZ1_MOUSE	368
MouseBrain-Z-T-1.10146.10146.3.0.dta	3004.26	3241.33	1	NMANGQPHSVJITR	null	1538.75	8 2 0 0 0	205	1702.58	10	59.6859	42.9369	90.7912	0.00168	0.51902	0.000103148	0	0.000103148	sp|Q9CPW0|CNTP2_MOUSE	1117
MouseBrain-Z-T-1.24518.24518.4.0.dta	6871.07	4190.82	1	FQJSSFHVNSETGTLVFNAVHK	null	2463.21	6 3 0 0 1	227	1727.61	2	64.9734	51.0816	90.7725	0.00312	0.74551	0.000103175	0	0.000103175	sp|Q9D8B7|JAM3_MOUSE	192
MouseBrain-Z-T-4.3365.3365.2.0.dta	1239.67	2011.78	1	ACQFJR	2,Carbamidomethyl[C];	795.357	5 2 0 0 0	31	1216.42	4	64.3325	50.0979	90.7681	0.00177	0.88047	0.000103202	0	0.000103202	sp|P14231|AT1B2_MOUSE	153
MouseBrain-Z-T-5.4060.4060.2.0.dta	1437.15	2710.11	1	AJATIEVK	null	845.473	9 2 0 0 0	349	1864.63	1	76.2654	68.4729	90.7372	0.00227	0.83809	0.000103269	0	0.000103269	sp|P97300|NPTN_MOUSE	228
MouseBrain-Z-T-1.18384.18384.3.0.dta	5220.21	3467.5	1	THJLTNLNPDLQYR	null	1698.86	5 4 0 0 1	275	1768.64	2	63.8081	49.3105	90.7322	0.00178	0.51285	0.000103296	0	0.000103296	sp|P11627|L1CAM_MOUSE	978
MouseBrain-Z-T-3.14404.14404.2.0.dta	4186.58	3106.26	1	FINYJQTVSR	null	1241.63	9 2 0 0 0	349	1864.63	4	59.1805	42.2014	90.7131	0.00228	0.73507	0.000103336	0	0.000103336	sp|Q8C7X2|EMC1_MOUSE	917
MouseBrain-Z-T-2.9428.9428.3.0.dta	2843.92	3382.54	1	GKAJSTGTLVITNPTR	null	1629.89	4 4 0 0 2	259	1752.64	3	62.2788	46.9907	90.6709	0.00242	0.71612	0.00010339	0	0.00010339	sp|P12960|CNTN1_MOUSE	494
MouseBrain-Z-T-4.13207.13207.2.0.dta	3879.92	3106.26	1	FINYJQTVSR	null	1241.63	9 2 0 0 0	349	1864.63	4	64.9632	51.1376	90.6392	0.0026	0.8368	0.000103404	0	0.000103404	sp|Q8C7X2|EMC1_MOUSE	917
MouseBrain-Z-T-3.8145.8145.3.0.dta	2500.29	3199.35	1	NQKDEIJETDLK	null	1446.71	4 4 0 0 2	259	1752.64	6	72.7881	63.1904	90.6125	0.00148	0.463	0.000103498	0	0.000103498	sp|P10852|4F2_MOUSE	166
MouseBrain-Z-T-3.10535.10535.4.0.dta	3144.42	2989.24	1	RJESHLIDFR	null	1286.66	8 2 0 0 0	206	1702.58	1	60.7921	44.7403	90.6027	0.00093	0.31189	0.000103511	0	0.000103511	sp|Q99JP7|GGT7_MOUSE	198
MouseBrain-Z-T-4.4670.4670.2.0.dta	1586.55	3184.29	1	LSVECAJK	5,Carbamidomethyl[C];	920.451	5 5 0 0 3	1017	2263.83	6	58.9803	41.954	90.6005	0.00188	0.59144	0.000103525	0	0.000103525	sp|Q62277|SYPH_MOUSE	59
MouseBrain-Z-T-3.2627.2627.2.0.dta	1042.37	2554.06	1	LLTTJK	null	689.419	9 2 0 0 0	349	1864.63	4	62.6258	47.5655	90.595	0.00341	1.33486	0.000103538	0	0.000103538	sp|Q80TS3|LPHN3_MOUSE	911
MouseBrain-Z-T-2.15380.15380.4.0.dta	4445.8	3184.46	1	KFHVJYTQPLVAVK	null	1643.93	7 2 0 0 0	114	1540.53	4	71.0899	60.6152	90.543	0.00049	0.1546	0.000103605	0	0.000103605	sp|P14231|AT1B2_MOUSE	238
MouseBrain-Z-T-1.14563.14563.3.0.dta	4191.87	3191.31	1	QMVEJFSPJQTK	null	1422.67	5 4 0 0 1	280	1768.64	8	63.115	48.3539	90.5285	0.00183	0.57196	0.000103632	0	0.000103632	sp|Q810U3|NFASC_MOUSE	881
MouseBrain-Z-T-2.7768.7768.3.0.dta	2396.41	2513.11	1	WTGHJVTVVQR	null	1296.68	5 2 0 0 0	31	1216.42	4	97.887	101.851	90.5249	0.00209	0.83097	0.000103645	0	0.000103645	sp|Q91ZX7|LRP1_MOUSE	1512
MouseBrain-Z-T-5.14142.14142.3.0.dta	4150.45	3881.67	1	VLVAPPSEEAJTTK	null	1455.77	6 5 0 0 3	1423	2425.89	10	59.5139	42.8318	90.495	0.01266	3.26234	0.000103672	0	0.000103672	sp|P43006|EAA2_MOUSE	205
MouseBrain-Z-T-3.19874.19874.3.0.dta	5659.76	2894.31	1	FHVJYTQPLVAVK	null	1515.83	6 2 0 0 0	60	1378.48	3	123.895	141.881	90.4934	0.0028	0.9658	0.000103685	0	0.000103685	sp|P14231|AT1B2_MOUSE	238
MouseBrain-Z-T-4.18566.18566.2.0.dta	5321.8	3068.29	1	SLEVLJLSSNK	null	1203.66	9 2 0 0 0	349	1864.63	5	88.1357	86.8746	90.4778	0.00257	0.83607	0.000103712	0	0.000103712	sp|Q63912|OMGP_MOUSE	152
MouseBrain-Z-T-1.8751.8751.3.0.dta	2632.09	3402.43	1	NQKDEIJETDLK	null	1446.71	4 5 0 0 2	477	1955.72	6	66.6411	53.8257	90.441	0.00236	0.69254	0.000103752	0	0.000103752	sp|P10852|4F2_MOUSE	166
MouseBrain-Z-T-5.14202.14202.3.0.dta	4166.3	3346.35	1	NTNDNIQECFJTTK	9,Carbamidomethyl[C];	1698.74	3 5 0 0 1	186	1647.61	10	74.7687	66.3345	90.4324	0.00207	0.61928	0.000103766	0	0.000103766	sp|Q8C145|S39A6_MOUSE	275
MouseBrain-Z-T-4.8944.8944.3.0.dta	2733.07	2679.2	1	DIILHSTGHJISR	null	1462.78	5 2 0 0 0	31	1216.42	9	88.6115	87.6477	90.4014	0.00146	0.54356	0.000103833	0	0.000103833	sp|Q8C129|LCAP_MOUSE	215
MouseBrain-Z-T-4.4513.4513.3.0.dta	1544.66	2165.9	1	HIJFTR	null	787.421	6 2 0 0 0	63	1378.48	2	64.2078	50.1045	90.3994	0.0017	0.78319	0.000103846	0	0.000103846	sp|P15209|NTRK2_MOUSE	121
MouseBrain-Z-T-1.11024.11024.3.0.dta	3241	2679.2	1	DIILHSTGHJISR	null	1462.78	5 2 0 0 0	31	1216.42	9	103.427	110.45	90.3827	0.00114	0.42375	0.000103886	0	0.000103886	sp|Q8C129|LCAP_MOUSE	215
MouseBrain-Z-T-4.10877.10877.3.0.dta	3252.82	3710.56	1	HEJNTKDNSIQHEFSLTR	null	2170.03	7 2 0 0 0	114	1540.53	2	80.2484	74.7976	90.3713	0.00326	0.87758	0.000103913	0	0.000103913	sp|P01831|THY1_MOUSE	42
MouseBrain-Z-T-5.10862.10862.3.0.dta	3265.81	3710.56	1	HEJNTKDNSIQHEFSLTR	null	2170.03	7 2 0 0 0	118	1540.53	2	71.7225	61.6812	90.3706	0.00296	0.79673	0.000103926	0	0.000103926	sp|P01831|THY1_MOUSE	42
MouseBrain-Z-T-3.10413.10413.3.0.dta	3111.61	2679.2	1	DIILHSTGHJISR	null	1462.78	5 2 0 0 0	35	1216.42	9	99.7508	104.812	90.3509	0.00131	0.4887	0.000103939	0	0.000103939	sp|Q8C129|LCAP_MOUSE	215
MouseBrain-Z-T-4.8211.8211.4.0.dta	2535.74	2793.37	1	LLLPAKJTTHLK	null	1348.83	3 4 0 0 1	88	1444.53	6	68.3166	56.4671	90.3229	0.0009	0.32374	0.000104006	0	0.000104006	sp|O35136|NCAM2_MOUSE	445
MouseBrain-Z-T-2.5115.5115.2.0.dta	1692.19	2810.14	1	DAVNJITAK	null	945.5	9 2 0 0 0	341	1864.63	4	84.2066	80.9254	90.3002	0.0021	0.74634	0.000104046	0	0.000104046	sp|O08532|CA2D1_MOUSE	324
MouseBrain-Z-T-3.14129.14129.3.0.dta	4112.85	3473.51	1	NVETJJSTVLIEGK	null	1517.78	4 5 0 0 2	477	1955.72	4	66.491	53.6735	90.2948	0.00242	0.69766	0.000104086	0	0.000104086	sp|Q9Z218|DPP6_MOUSE	112
MouseBrain-Z-T-5.4028.4028.2.0.dta	1428.61	2548.06	1	AJATIEVK	null	845.473	8 2 0 0 0	205	1702.58	1	79.8262	74.1995	90.2756	0.00179	0.70105	0.000104112	0	0.000104112	sp|P97300|NPTN_MOUSE	228
MouseBrain-Z-T-3.16784.16784.3.0.dta	4825.79	3022.4	1	KFHVJYTQPLVAVK	null	1643.93	6 2 0 0 0	65	1378.48	4	107.66	117.028	90.2621	0.00157	0.51989	0.000104139	0	0.000104139	sp|P14231|AT1B2_MOUSE	238
MouseBrain-Z-T-5.2024.2024.3.0.dta	895.527	2314.01	1	VIYQNHJK	null	1015.53	3 4 0 0 0	55	1298.48	6	61.2615	45.6494	90.2553	0.00133	0.57533	0.000104165	0	0.000104165	sp|P11627|L1CAM_MOUSE	293
MouseBrain-Z-T-4.8613.8613.3.0.dta	2643.68	3579.41	1	CHLJNSECMPIK	1,Carbamidomethyl[C];8,Carbamidomethyl[C];	1502.65	6 4 0 0 2	644	2076.75	3	59.4164	42.8281	90.2234	0.00137	0.38395	0.000104192	0	0.000104192	sp|Q8C419|GP158_MOUSE	333
MouseBrain-Z-T-5.2234.2234.4.1.dta	952.332	2876.16	1	HMJETSHTQGSLR	null	1497.69	6 2 0 0 0	60	1378.48	2	81.5405	76.8653	90.2232	0.00045	0.15692	0.000104205	0	0.000104205	sp|P15209|NTRK2_MOUSE	241
MouseBrain-Z-T-2.1942.1942.3.0.dta	843.491	2314.01	1	VIYQNHJK	null	1015.53	3 4 0 0 0	55	1298.48	6	69.7991	58.8211	90.187	0.00131	0.56755	0.000104219	0	0.000104219	sp|P11627|L1CAM_MOUSE	293
MouseBrain-Z-T-1.29867.29867.4.0.dta	8309.32	4508.89	1	AJYSLQIYPDESHYFHSVALK	null	2482.2	10 2 0 0 0	554	2026.69	1	90.7733	91.093	90.1796	0.00179	0.39706	0.000104258	0	0.000104258	sp|Q9Z218|DPP6_MOUSE	752
MouseBrain-Z-T-2.18512.18512.3.0.dta	5290.25	2894.31	1	FHVJYTQPLVAVK	null	1515.83	6 2 0 0 0	60	1378.48	3	126.346	145.821	90.1776	0.00546	1.88726	0.000104272	0	0.000104272	sp|P14231|AT1B2_MOUSE	238
MouseBrain-Z-T-5.7843.7843.3.0.dta	2452.54	3241.33	1	NMANGQPHSVJITR	null	1538.75	8 2 0 0 0	207	1702.58	10	82.5132	78.3885	90.1733	0.00085	0.26079	0.000104285	0	0.000104285	sp|Q9CPW0|CNTP2_MOUSE	1117
MouseBrain-Z-T-2.23266.23266.2.0.dta	6569.46	2673.2	1	VLTLAJFTTK	null	1107.64	5 3 0 0 1	133	1565.56	5	68.6457	57.0714	90.1407	0.00081	0.302	0.000104325	0	0.000104325	sp|P01831|THY1_MOUSE	94
MouseBrain-Z-T-1.20836.20836.2.0.dta	5879.7	3068.29	1	SLEVLJLSSNK	null	1203.66	9 2 0 0 0	344	1864.63	5	85.0545	82.3356	90.1038	0.00196	0.63987	0.000104404	0	0.000104404	sp|Q63912|OMGP_MOUSE	152
MouseBrain-Z-T-5.4733.4733.2.0.dta	1617.21	2981.21	1	LSVECAJK	5,Carbamidomethyl[C];	920.451	5 4 0 0 3	613	2060.76	6	60.2279	44.1515	90.0842	0.00215	0.72095	0.000104431	0	0.000104431	sp|Q62277|SYPH_MOUSE	59
MouseBrain-Z-T-2.5326.5326.2.0.dta	1749.01	3045.2	1	YEQLQJETR	null	1180.56	9 2 0 0 0	344	1864.63	5	71.5403	61.5717	90.0534	0.00254	0.83388	0.00010451	0	0.00010451	sp|P24638|PPAL_MOUSE	167
MouseBrain-Z-T-2.9814.9814.4.0.dta	2948	3369.42	1	MHLJGSNVQVLHR	null	1504.78	9 2 0 0 0	339	1864.63	3	66.3568	53.6017	90.0449	0.00457	1.35671	0.000104523	0	0.000104523	sp|Q91ZX7|LRP1_MOUSE	3090
MouseBrain-Z-T-3.23994.23994.2.0.dta	6768.31	2876.28	1	VLTLAJFTTK	null	1107.64	5 4 0 0 1	272	1768.64	5	73.9456	65.2777	90.0432	0.00264	0.91831	0.000104536	0	0.000104536	sp|P01831|THY1_MOUSE	94
MouseBrain-Z-T-2.10667.10667.3.0.dta	3176.6	3548.5	1	HEJNTKDNSIQHEFSLTR	null	2170.03	6 2 0 0 0	63	1378.48	2	76.7175	69.5452	90.0376	0.00177	0.49804	0.000104549	0	0.000104549	sp|P01831|THY1_MOUSE	42
MouseBrain-Z-T-3.9566.9566.4.0.dta	2883.17	2793.37	1	LLLPAKJTTHLK	null	1348.83	3 4 0 0 1	88	1444.53	6	72.4399	62.9703	90.0262	0.00126	0.44975	0.000104563	0	0.000104563	sp|O35136|NCAM2_MOUSE	445
MouseBrain-Z-T-5.10586.10586.3.0.dta	3192.04	2853.25	1	KIYIPLJK	null	988.619	9 2 0 0 0	346	1864.63	6	67.5044	55.378	90.0248	0.00146	0.51286	0.000104576	0	0.000104576	sp|P57716|NICA_MOUSE	44
MouseBrain-Z-T-5.5322.5322.2.0.dta	1775.41	2810.14	1	DAVNJITAK	null	945.5	9 2 0 0 0	345	1864.63	4	85.5597	83.1589	90.0183	0.00193	0.68798	0.000104589	0	0.000104589	sp|O08532|CA2D1_MOUSE	324
MouseBrain-Z-T-3.4190.4190.3.0.dta	1453.25	3145.28	1	VSHVLJDTHMK	null	1280.64	9 2 0 0 0	345	1864.63	5	75.3354	67.4327	90.0118	0.00298	0.94787	0.000104602	0	0.000104602	sp|Q9QZC2|PLXC1_MOUSE	717
MouseBrain-Z-T-3.5642.5642.3.0.dta	1839.25	3079.26	1	LSVECAJK	5,Carbamidomethyl[C];	920.451	4 6 0 0 2	793	2158.8	6	71.8374	62.0517	90.0108	0.00264	0.85875	0.000104615	0	0.000104615	sp|Q62277|SYPH_MOUSE	59
MouseBrain-Z-T-1.7188.7188.3.0.dta	2224.14	3038.23	1	LSVECAJK	5,Carbamidomethyl[C];	920.451	5 5 0 0 2	737	2117.78	6	61.6191	46.3479	89.9798	0.00225	0.73968	0.000104668	0	0.000104668	sp|Q62277|SYPH_MOUSE	59
MouseBrain-Z-T-3.2852.2852.3.0.dta	1102.56	2902.17	1	SVAHJMTTPNK	null	1199.58	8 2 0 0 0	210	1702.58	4	70.0483	59.3258	89.9616	0.00151	0.52144	0.000104707	0	0.000104707	sp|P26049|GBRA3_MOUSE	163
MouseBrain-Z-T-3.9623.9623.3.0.dta	2898.42	2793.37	1	LLLPAKJTTHLK	null	1348.83	3 4 0 0 1	88	1444.53	6	72.7575	63.5033	89.9439	0.00122	0.43829	0.000104734	0	0.000104734	sp|O35136|NCAM2_MOUSE	445
MouseBrain-Z-T-1.20850.20850.4.2.dta	5883.26	4012.7	1	ADVGGEAAGTAIJHSHMLLQR	null	2148.06	9 2 0 0 0	339	1864.63	12	92.2149	93.4388	89.942	0.00133	0.33227	0.000104747	0	0.000104747	sp|Q9DB72|BTBDH_MOUSE	44
MouseBrain-Z-T-5.5888.5888.2.0.dta	1927.94	2854.05	1	JYTADYDK	null	989.421	9 2 0 0 0	347	1864.63	0	76.6689	69.5284	89.9301	-0.00278	-0.97359	0.000104773	0	0.000104773	sp|Q91X78|ERLN1_MOUSE	106
MouseBrain-Z-T-2.23099.23099.2.0.dta	6524.76	2876.28	1	VLTLAJFTTK	null	1107.64	5 4 0 0 1	272	1768.64	5	70.6051	60.203	89.9233	0.00254	0.88145	0.000104786	0	0.000104786	sp|P01831|THY1_MOUSE	94
MouseBrain-Z-T-1.10536.10536.4.0.dta	3109.41	2793.37	1	LLLPAKJTTHLK	null	1348.83	3 4 0 0 1	88	1444.53	6	75.313	67.4494	89.9167	0.00163	0.58435	0.000104812	0	0.000104812	sp|O35136|NCAM2_MOUSE	445
MouseBrain-Z-T-2.23049.23049.3.0.dta	6511.37	2755.26	1	VLTLAJFTTK	null	1107.64	3 5 0 0 1	186	1647.61	5	83.6269	80.2582	89.8832	0.00137	0.49843	0.000104839	0	0.000104839	sp|P01831|THY1_MOUSE	94
MouseBrain-Z-T-5.4452.4452.3.0.dta	1542.14	3387.37	1	LSVECAJK	5,Carbamidomethyl[C];	920.451	5 6 0 0 3	1538	2466.91	6	67.3781	55.2768	89.852	0.00336	0.99113	0.000104891	0	0.000104891	sp|Q62277|SYPH_MOUSE	59
MouseBrain-Z-T-5.3932.3932.3.1.dta	1403.79	3182.32	1	AJATIEVK	null	845.473	6 6 0 0 1	1179	2336.85	1	65.4333	52.2882	89.8457	-0.00783	-2.45975	0.000104904	0	0.000104904	sp|P97300|NPTN_MOUSE	228
MouseBrain-Z-T-4.13624.13624.3.0.dta	3992.55	3143.39	1	KJITDLVEGAK	null	1187.66	4 5 0 0 2	464	1955.72	1	66.5294	53.9827	89.8303	0.00366	1.16477	0.000104943	0	0.000104943	sp|Q8BY89|CTL2_MOUSE	200
MouseBrain-Z-T-1.26879.26879.3.0.dta	7506.7	2932.25	1	FFHVJGSAFLPR	null	1391.72	7 2 0 0 0	114	1540.53	4	66.0384	53.2558	89.7775	0.00449	1.53067	0.000105035	0	0.000105035	sp|Q9DB72|BTBDH_MOUSE	307
MouseBrain-Z-T-2.2191.2191.3.0.dta	911.089	2888.15	1	SVSHJMTAPNK	null	1185.57	8 2 0 0 0	208	1702.58	4	67.9122	56.139	89.7768	0.0015	0.51913	0.000105048	0	0.000105048	sp|Q9D6F4|GBRA4_MOUSE	144
MouseBrain-Z-T-1.26794.26794.3.0.dta	7483.89	2755.26	1	VLTLAJFTTK	null	1107.64	3 5 0 0 1	186	1647.61	5	90.7829	91.347	89.7353	0.0021	0.76193	0.0001051	0	0.0001051	sp|P01831|THY1_MOUSE	94
MouseBrain-Z-T-2.25120.25120.3.0.dta	7068.46	4346.84	1	AJYSLQIYPDESHYFHSVALK	null	2482.2	9 2 0 0 0	339	1864.63	1	79.4629	73.9327	89.7334	0.00305	0.70104	0.000105113	0	0.000105113	sp|Q9Z218|DPP6_MOUSE	752
MouseBrain-Z-T-5.13938.13938.3.0.dta	4095.99	3452.48	1	GJLSSAPAPAMPTALHSK	null	1749.9	8 2 0 0 0	211	1702.58	1	82.3187	78.3483	89.6924	0.00227	0.65846	0.000105153	0	0.000105153	sp|Q99J85|NPTXR_MOUSE	211
MouseBrain-Z-T-1.34531.34531.4.0.dta	9564.28	4302.75	1	DAJFTLDGYAHHFVLNGDFER	null	2438.12	9 2 0 0 0	340	1864.63	2	81.9471	77.7977	89.6531	0.00121	0.28059	0.000105231	0	0.000105231	sp|O54991|CNTP1_MOUSE	277
MouseBrain-Z-T-3.17213.17213.3.0.dta	4941.4	3517.37	1	JLSFSEDGYQMHPK	null	1652.74	9 2 0 0 0	344	1864.63	0	91.8353	93.024	89.6278	0.00214	0.60935	0.00010527	0	0.00010527	sp|Q01097|NMDE2_MOUSE	348
MouseBrain-Z-T-1.1954.1954.3.0.dta	846.54	2542.01	1	CLJHTTQK	1,Carbamidomethyl[C];	1001.48	7 2 0 0 0	118	1540.53	2	65.8119	52.9939	89.6167	0.00117	0.46	0.000105309	0	0.000105309	sp|Q9WV54|ASAH1_MOUSE	341
MouseBrain-Z-T-2.2797.2797.2.0.dta	1073.64	2577	1	NPCJITR	3,Carbamidomethyl[C];	874.42	8 2 0 0 0	215	1702.58	3	64.6802	51.2664	89.5916	0.0027	1.04863	0.000105375	0	0.000105375	sp|P56528|CD38_MOUSE	104
MouseBrain-Z-T-3.8871.8871.3.1.dta	2695.96	3345.32	1	LSVECAJK	5,Carbamidomethyl[C];	920.451	6 5 1 0 1	1380	2424.87	6	64.5477	51.0642	89.5886	0.00616	1.84207	0.000105388	0	0.000105388	sp|Q62277|SYPH_MOUSE	59
MouseBrain-Z-T-3.1969.1969.3.0.dta	867.269	3106.19	1	YHSQTYGJGSK	null	1241.55	9 2 0 0 0	346	1864.63	7	69.1107	58.1232	89.5163	0.00244	0.78531	0.00010553	0	0.00010553	sp|Q8K2C7|OS9_MOUSE	177
MouseBrain-Z-T-3.19850.19850.3.0.dta	5653.35	2977.27	1	YYHGELSYLJVTR	null	1614.79	5 2 0 0 1	57	1362.48	9	78.2612	72.23	89.462	-0.00016	-0.05296	0.000105621	0	0.000105621	sp|P18242|CATD_MOUSE	261
MouseBrain-Z-T-1.6940.6940.2.0.dta	2158.22	2648.08	1	DAVNJITAK	null	945.5	8 2 0 0 0	215	1702.58	4	86.2741	84.559	89.4594	0.00198	0.74858	0.000105634	0	0.000105634	sp|O08532|CA2D1_MOUSE	324
MouseBrain-Z-T-4.10926.10926.5.0.dta	3265.83	3548.5	1	HEJNTKDNSIQHEFSLTR	null	2170.03	6 2 0 0 0	62	1378.48	2	127.447	147.904	89.4545	0.00081	0.22807	0.00010566	0	0.00010566	sp|P01831|THY1_MOUSE	42
MouseBrain-Z-T-5.2833.2833.3.0.dta	1112.71	2785.17	1	FJHTQTIQQK	null	1244.64	7 2 0 0 0	114	1540.53	1	91.3917	92.4396	89.4456	0.00269	0.96738	0.000105699	0	0.000105699	sp|Q810U4|NRCAM_MOUSE	217
MouseBrain-Z-T-4.8684.8684.3.0.dta	2662.75	3150.38	1	VLKDAVNJITAK	null	1285.75	9 2 0 0 0	347	1864.63	7	78.6493	72.8516	89.4165	0.0005	0.16008	0.000105751	0	0.000105751	sp|O08532|CA2D1_MOUSE	324
MouseBrain-Z-T-5.5027.5027.2.0.dta	1696.39	2470.02	1	LSVECAJK	5,Carbamidomethyl[C];	920.451	4 3 0 0 2	128	1549.57	6	62.6353	48.2211	89.4046	0.00137	0.55559	0.000105764	0	0.000105764	sp|Q62277|SYPH_MOUSE	59
MouseBrain-Z-T-3.17335.17335.3.0.dta	4974.26	2983.26	1	IQDFJYTDHTLGR	null	1579.75	4 3 0 0 1	76	1403.51	4	63.1716	49.0941	89.3154	0.00067	0.2257	0.000105854	0	0.000105854	sp|Q80T41|GABR2_MOUSE	388
MouseBrain-Z-T-1.20584.20584.4.0.dta	5812.25	3392.38	1	WGCHSJQTAFHGCMELLK	3,Carbamidomethyl[C];13,Carbamidomethyl[C];	2175.95	5 2 0 0 0	32	1216.42	5	83.2202	79.9478	89.2974	0.00126	0.37063	0.00010588	0	0.00010588	sp|O54991|CNTP1_MOUSE	500
MouseBrain-Z-T-3.4780.4780.2.0.dta	1607.88	2548.06	1	AJATIEVK	null	845.473	8 2 0 0 0	206	1702.58	1	80.8429	76.2918	89.2948	0.00126	0.4954	0.000105893	0	0.000105893	sp|P97300|NPTN_MOUSE	228
MouseBrain-Z-T-5.4620.4620.2.0.dta	1586.94	2165.9	1	HIJFTR	null	787.421	6 2 0 0 0	65	1378.48	2	60.771	45.4154	89.2885	0.00131	0.60636	0.000105906	0	0.000105906	sp|P15209|NTRK2_MOUSE	121
MouseBrain-Z-T-3.12927.12927.4.0.dta	3788.87	3386.45	1	HEJNTKDNSIQHEFSLTR	null	2170.03	5 2 0 0 0	31	1216.42	2	82.9145	79.4889	89.2763	0.00151	0.4451	0.000105919	0	0.000105919	sp|P01831|THY1_MOUSE	42
MouseBrain-Z-T-2.18192.18192.2.0.dta	5203.97	3068.29	1	SLEVLJLSSNK	null	1203.66	9 2 0 0 0	349	1864.63	5	86.7886	85.4578	89.2599	0.00247	0.80348	0.00010597	0	0.00010597	sp|Q63912|OMGP_MOUSE	152
MouseBrain-Z-T-1.11878.11878.3.0.dta	3470.1	3382.54	1	GKAJSTGTLVITNPTR	null	1629.89	4 4 0 0 2	259	1752.64	3	64.2373	50.7692	89.2494	0.0024	0.7108	0.000105983	0	0.000105983	sp|P12960|CNTN1_MOUSE	494
MouseBrain-Z-T-1.18808.18808.3.0.dta	5334.15	3725.69	1	KLVQVGIYJGTHVIPNDR	null	2023.11	8 2 0 0 0	213	1702.58	8	91.3238	92.4442	89.2429	0.00359	0.96259	0.000105996	0	0.000105996	sp|P35438|NMDZ1_MOUSE	368
MouseBrain-Z-T-5.10968.10968.2.0.dta	3293.55	3719.6	1	VLVAPPSEEAJTTK	null	1455.77	5 5 0 0 3	1017	2263.83	10	61.378	46.3971	89.1996	0.00027	0.07187	0.000106099	0	0.000106099	sp|P43006|EAA2_MOUSE	205
MouseBrain-Z-T-3.17990.17990.2.0.dta	5151.51	2866.24	1	QJVSLSILK	null	1001.6	9 2 0 0 0	346	1864.63	1	75.3936	67.9745	89.1718	0.00255	0.88803	0.000106125	0	0.000106125	sp|P35438|NMDZ1_MOUSE	771
MouseBrain-Z-T-5.15587.15587.4.0.dta	4538.98	3184.46	1	KFHVJYTQPLVAVK	null	1643.93	7 2 0 0 0	116	1540.53	4	86.182	84.582	89.1536	-0.00017	-0.05266	0.000106151	0	0.000106151	sp|P14231|AT1B2_MOUSE	238
MouseBrain-Z-T-2.4182.4182.2.0.dta	1441.89	2785.09	1	LSVECAJK	5,Carbamidomethyl[C];	920.451	9 2 0 0 0	349	1864.63	6	75.6433	68.3695	89.1518	0.002	0.71643	0.000106164	0	0.000106164	sp|Q62277|SYPH_MOUSE	59
MouseBrain-Z-T-2.4881.4881.2.0.dta	1629.49	3037.16	1	AMSSJETAAYK	null	1172.53	9 2 0 0 0	339	1864.63	4	82.5744	79.0411	89.1364	0.00247	0.81369	0.000106203	0	0.000106203	sp|Q3TDQ1|STT3B_MOUSE	638
MouseBrain-Z-T-5.11735.11735.3.0.dta	3500.99	3637.45	1	LSVECAJK	5,Carbamidomethyl[C];	920.451	6 5 1 0 3	2293	2716.98	6	59.5831	43.6806	89.1163	0.01215	3.34034	0.000106215	0	0.000106215	sp|Q62277|SYPH_MOUSE	59
MouseBrain-Z-T-5.8197.8197.4.0.dta	2548.16	2793.37	1	LLLPAKJTTHLK	null	1348.83	3 4 0 0 1	88	1444.53	6	65.7156	53.1203	89.1068	0.00135	0.48268	0.000106228	0	0.000106228	sp|O35136|NCAM2_MOUSE	445
MouseBrain-Z-T-4.4327.4327.2.0.dta	1494.47	2785.09	1	LSVECAJK	5,Carbamidomethyl[C];	920.451	9 2 0 0 0	345	1864.63	6	74.2743	66.2969	89.0896	0.00207	0.74443	0.000106267	0	0.000106267	sp|Q62277|SYPH_MOUSE	59
MouseBrain-Z-T-5.10871.10871.3.0.dta	3268.17	3497.44	1	EDNPDKNPEAPLJVSR	null	1794.86	8 2 0 0 0	210	1702.58	12	78.5663	72.9017	89.0862	0.0016	0.45785	0.000106306	0	0.000106306	sp|Q9QUR8|SEM7A_MOUSE	256
MouseBrain-Z-T-5.13122.13122.3.0.dta	3875.81	3766.56	1	KDDEPLETTGDFJTTK	null	1810.83	4 5 0 0 2	471	1955.72	12	75.7099	68.5115	89.0782	0.00333	0.88444	0.000106344	0	0.000106344	sp|P21995|EMB_MOUSE	118
MouseBrain-Z-T-4.4433.4433.3.0.dta	1522.76	3184.29	1	LSVECAJK	5,Carbamidomethyl[C];	920.451	5 5 0 0 3	1017	2263.83	6	61.9706	47.3786	89.0701	0.00278	0.87376	0.000106408	0	0.000106408	sp|Q62277|SYPH_MOUSE	59
MouseBrain-Z-T-1.19358.19358.2.0.dta	5482.28	2866.24	1	QJVSLSILK	null	1001.6	9 2 0 0 0	348	1864.63	1	75.1827	67.7231	89.0363	0.00295	1.02968	0.000106485	0	0.000106485	sp|P35438|NMDZ1_MOUSE	771
MouseBrain-Z-T-5.5496.5496.2.0.dta	1822.88	3045.2	1	YEQLQJETR	null	1180.56	9 2 0 0 0	342	1864.63	5	70.3371	60.2751	89.0237	0.00245	0.80301	0.000106497	0	0.000106497	sp|P24638|PPAL_MOUSE	167
MouseBrain-Z-T-5.15729.15729.3.0.dta	4577.19	3022.4	1	KFHVJYTQPLVAVK	null	1643.93	6 2 0 0 0	61	1378.48	4	91.9831	93.5772	89.0228	0.00174	0.57448	0.000106523	0	0.000106523	sp|P14231|AT1B2_MOUSE	238
MouseBrain-Z-T-3.5330.5330.2.0.dta	1755.79	2165.9	1	HIJFTR	null	787.421	6 2 0 0 0	62	1378.48	2	61.3212	46.4269	88.9823	0.00209	0.96372	0.000106574	0	0.000106574	sp|P15209|NTRK2_MOUSE	121
MouseBrain-Z-T-3.5277.5277.3.0.dta	1741.73	2165.9	1	HIJFTR	null	787.421	6 2 0 0 0	63	1378.48	2	59.0196	42.9173	88.9238	0.00201	0.92586	0.000106612	0	0.000106612	sp|P15209|NTRK2_MOUSE	121
MouseBrain-Z-T-3.6460.6460.2.0.dta	2057.87	1984.79	1	VJFTCK	5,Carbamidomethyl[C];	768.371	5 2 0 0 0	31	1216.42	1	69.2096	58.6064	88.9013	0.00053	0.26668	0.000106676	0	0.000106676	sp|P97797|SHPS1_MOUSE	168
MouseBrain-Z-T-2.5022.5022.2.0.dta	1667.29	2347.03	1	AJATIEVK	null	845.473	3 5 0 0 0	106	1501.56	1	67.1862	55.4976	88.8935	0.00103	0.44069	0.000106689	0	0.000106689	sp|P97300|NPTN_MOUSE	228
MouseBrain-Z-T-5.4978.4978.3.0.dta	1682.89	2673.1	1	LSVECAJK	5,Carbamidomethyl[C];	920.451	4 4 0 0 2	259	1752.64	6	62.089	47.6859	88.8376	0.00164	0.61289	0.00010674	0	0.00010674	sp|Q62277|SYPH_MOUSE	59
MouseBrain-Z-T-4.5033.5033.2.0.dta	1684.72	3037.16	1	AMSSJETAAYK	null	1172.53	9 2 0 0 0	339	1864.63	4	82.379	78.9033	88.8339	0.00252	0.83015	0.000106753	0	0.000106753	sp|Q3TDQ1|STT3B_MOUSE	638
MouseBrain-Z-T-5.13179.13179.2.0.dta	3891.34	3106.26	1	FINYJQTVSR	null	1241.63	9 2 0 0 0	346	1864.63	4	66.6266	54.6728	88.8266	0.00265	0.85161	0.000106779	0	0.000106779	sp|Q8C7X2|EMC1_MOUSE	917
MouseBrain-Z-T-3.6906.6906.2.0.dta	2176.16	2854.06	1	JYTADYDK	null	989.421	9 2 0 0 0	343	1864.63	0	78.0047	72.1894	88.8046	0.00043	0.15182	0.000106817	0	0.000106817	sp|Q91X78|ERLN1_MOUSE	106
MouseBrain-Z-T-3.4216.4216.3.0.dta	1459.97	2916.18	1	SIAHJMTTPNK	null	1213.6	8 2 0 0 0	215	1702.58	4	76.6641	70.1566	88.7495	0.00203	0.69554	0.000106855	0	0.000106855	sp|Q8BHJ7|GBRA5_MOUSE	145
MouseBrain-Z-T-4.5035.5035.3.0.dta	1685.3	3094.2	1	SVAHJMTMPNK	null	1229.58	9 2 0 0 0	341	1864.63	4	66.5955	54.6669	88.7486	-0.00571	-1.84431	0.000106868	0	0.000106868	sp|P62812|GBRA1_MOUSE	137
MouseBrain-Z-T-2.12077.12077.3.1.dta	3557.05	3329.33	1	LSVECAJK	5,Carbamidomethyl[C];	920.451	5 5 1 0 2	1359	2408.87	6	59.0717	43.0926	88.7472	0.01131	3.39567	0.000106881	0	0.000106881	sp|Q62277|SYPH_MOUSE	59
MouseBrain-Z-T-3.6097.6097.2.0.dta	1962.18	2810.14	1	DAVNJITAK	null	945.5	9 2 0 0 0	346	1864.63	4	81.9482	78.2881	88.7455	0.00225	0.79901	0.000106894	0	0.000106894	sp|O08532|CA2D1_MOUSE	324
MouseBrain-Z-T-5.17193.17193.4.0.dta	4973.97	3563.63	1	IFNIHSGJGSLYTSKPLDR	null	2119.09	3 4 0 0 1	88	1444.53	7	61.3733	46.6477	88.7207	0.00277	0.77739	0.000106932	0	0.000106932	sp|P70408|CAD10_MOUSE	438
MouseBrain-Z-T-4.8003.8003.3.0.dta	2479.57	2513.1	1	WTGHJVTVVQR	null	1296.68	5 2 0 0 0	35	1216.42	4	99.3229	105.061	88.667	0.00126	0.50269	0.000107022	0	0.000107022	sp|Q91ZX7|LRP1_MOUSE	1512
MouseBrain-Z-T-1.15698.15698.3.1.dta	4497.45	2501.14	1	GVTHLJISGLK	null	1138.66	5 2 0 0 1	58	1362.48	5	63.3878	49.778	88.6631	0.00377	1.50824	0.000107034	0	0.000107034	sp|Q91ZX7|LRP1_MOUSE	3954
MouseBrain-Z-T-1.12296.12296.3.0.dta	3582.47	3277.51	1	GKAJSTGTLVITNPTR	null	1629.89	3 5 0 0 1	191	1647.61	3	64.69	51.7824	88.6614	0.00216	0.65852	0.000107047	0	0.000107047	sp|P12960|CNTN1_MOUSE	494
MouseBrain-Z-T-3.5842.5842.2.0.dta	1893.37	3037.16	1	AMSSJETAAYK	null	1172.53	9 2 0 0 0	341	1864.63	4	79.9008	75.1882	88.6528	0.00235	0.77352	0.000107073	0	0.000107073	sp|Q3TDQ1|STT3B_MOUSE	638
MouseBrain-Z-T-3.16708.16708.3.0.dta	4805.29	3022.4	1	KFHVJYTQPLVAVK	null	1643.93	6 2 0 0 0	60	1378.48	4	86.7125	85.6678	88.6527	0.00168	0.55562	0.000107085	0	0.000107085	sp|P14231|AT1B2_MOUSE	238
MouseBrain-Z-T-1.20764.20764.2.0.dta	5860.45	3068.29	1	SLEVLJLSSNK	null	1203.66	9 2 0 0 0	348	1864.63	5	83.4355	80.6294	88.6467	0.00205	0.6692	0.000107098	0	0.000107098	sp|Q63912|OMGP_MOUSE	152
MouseBrain-Z-T-4.5262.5262.2.0.dta	1746.29	2810.14	1	DAVNJITAK	null	945.5	9 2 0 0 0	347	1864.63	4	78.0656	72.3938	88.5988	0.00209	0.74278	0.000107149	0	0.000107149	sp|O08532|CA2D1_MOUSE	324
MouseBrain-Z-T-4.10854.10854.5.0.dta	3246.67	3710.56	1	HEJNTKDNSIQHEFSLTR	null	2170.03	7 2 0 0 0	122	1540.53	2	129.158	151.006	88.5851	0.00074	0.19844	0.000107175	0	0.000107175	sp|P01831|THY1_MOUSE	42
MouseBrain-Z-T-4.15673.15673.3.0.dta	4543.22	3022.4	1	KFHVJYTQPLVAVK	null	1643.93	6 2 0 0 0	65	1378.48	4	100.348	106.689	88.5726	0.00164	0.54371	0.000107225	0	0.000107225	sp|P14231|AT1B2_MOUSE	238
MouseBrain-Z-T-1.5696.5696.2.0.dta	1825.61	2548.06	1	AJATIEVK	null	845.473	8 2 0 0 0	206	1702.58	1	79.8744	75.2023	88.5512	0.00216	0.8494	0.000107251	0	0.000107251	sp|P97300|NPTN_MOUSE	228
MouseBrain-Z-T-3.19631.19631.3.0.dta	5594.6	3542.52	1	FHVJYTQPLVAVK	null	1515.83	10 2 0 0 0	550	2026.69	3	71.1178	61.7366	88.5401	-0.0005	-0.14247	0.000107276	0	0.000107276	sp|P14231|AT1B2_MOUSE	238
MouseBrain-Z-T-5.10956.10956.3.0.dta	3290.54	3719.61	1	VLVAPPSEEAJTTK	null	1455.77	5 5 0 0 3	1017	2263.83	10	72.1265	63.2967	88.5248	0.00363	0.97599	0.000107302	0	0.000107302	sp|P43006|EAA2_MOUSE	205
MouseBrain-Z-T-3.9910.9910.3.0.dta	2975.65	3150.38	1	VLKDAVNJITAK	null	1285.75	9 2 0 0 0	345	1864.63	7	65.6247	53.3023	88.5092	0.00043	0.13723	0.000107327	0	0.000107327	sp|O08532|CA2D1_MOUSE	324
MouseBrain-Z-T-1.25318.25318.3.0.dta	7086.13	3320.34	1	AJHSLDVSFYFR	null	1455.7	9 2 0 0 0	343	1864.63	1	64.4673	51.524	88.505	0.00241	0.72562	0.00010734	0	0.00010734	sp|O54991|CNTP1_MOUSE	805
MouseBrain-Z-T-3.19388.19388.2.0.dta	5528.48	3068.29	1	SLEVLJLSSNK	null	1203.66	9 2 0 0 0	344	1864.63	5	88.803	88.973	88.4872	0.00249	0.81261	0.000107365	0	0.000107365	sp|Q63912|OMGP_MOUSE	152
MouseBrain-Z-T-2.17439.17439.4.0.dta	5000.7	3392.38	1	WGCHSJQTAFHGCMELLK	3,Carbamidomethyl[C];13,Carbamidomethyl[C];	2175.95	5 2 0 0 0	33	1216.42	5	77.7451	71.9633	88.4825	0.00015	0.04284	0.000107378	0	0.000107378	sp|O54991|CNTP1_MOUSE	500
MouseBrain-Z-T-4.9628.9628.3.0.dta	2917.64	3382.54	1	GKAJSTGTLVITNPTR	null	1629.89	4 4 0 0 2	259	1752.64	3	60.5942	45.5834	88.4715	0.00245	0.72499	0.000107404	0	0.000107404	sp|P12960|CNTN1_MOUSE	494
MouseBrain-Z-T-2.17444.17444.3.0.dta	5001.93	3762.59	1	TILVDJNTWJNTHISR	null	1897.95	9 2 0 0 0	340	1864.63	9	72.3397	63.6593	88.4604	0.00348	0.92578	0.000107442	0	0.000107442	sp|P46978|STT3A_MOUSE	548
MouseBrain-Z-T-3.2983.2983.2.0.dta	1137.69	2648.08	1	JATLAEQAK	null	945.5	8 2 0 0 0	211	1702.58	0	78.4625	73.0814	88.4558	0.00197	0.7433	0.000107454	0	0.000107454	sp|Q9JKR6|HYOU1_MOUSE	869
MouseBrain-Z-T-2.10026.10026.3.0.dta	3005.28	3483.46	1	KKENGVFEEISJSSGR	null	1780.88	8 2 0 0 0	205	1702.58	11	61.4736	46.9643	88.4193	0.00074	0.21195	0.000107518	0	0.000107518	sp|P97300|NPTN_MOUSE	283
MouseBrain-Z-T-1.15100.15100.3.0.dta	4336.54	3437.41	1	IJTTSDEKDPTNPFR	null	1734.83	8 2 0 0 0	213	1702.58	1	62.1717	48.0447	88.4075	-0.00245	-0.71207	0.00010753	0	0.00010753	sp|O35598|ADA10_MOUSE	279
MouseBrain-Z-T-5.21256.21256.3.0.dta	6066.76	3067.34	1	GETASLLCJISVR	8,Carbamidomethyl[C];	1419.73	3 5 0 0 1	186	1647.61	8	68.1547	57.2555	88.396	0.00135	0.43957	0.000107581	0	0.000107581	sp|Q8R366|IGSF8_MOUSE	461
MouseBrain-Z-T-1.5134.5134.3.0.dta	1678.48	2916.18	1	SIAHJMTTPNK	null	1213.6	8 2 0 0 0	206	1702.58	4	72.0534	63.2615	88.3814	0.00294	1.0093	0.000107594	0	0.000107594	sp|Q8BHJ7|GBRA5_MOUSE	145
MouseBrain-Z-T-3.6185.6185.2.0.dta	1985.77	2648.08	1	DAVNJITAK	null	945.5	8 2 0 0 0	207	1702.58	4	82.7827	79.777	88.3649	0.00213	0.80523	0.000107632	0	0.000107632	sp|O08532|CA2D1_MOUSE	324
MouseBrain-Z-T-2.13548.13548.4.1.dta	3952.4	3367.63	1	KLVQVGIYJGTHVIPNDRK	null	2151.2	5 2 0 0 0	31	1216.42	8	88.799	89.033	88.3643	0.00184	0.54736	0.000107644	0	0.000107644	sp|P35438|NMDZ1_MOUSE	368
MouseBrain-Z-T-2.17432.17432.4.0.dta	4998.72	3554.43	1	WGCHSJQTAFHGCMELLK	3,Carbamidomethyl[C];13,Carbamidomethyl[C];	2175.95	6 2 0 0 0	64	1378.48	5	72.1934	63.4861	88.3642	0.00195	0.54842	0.000107657	0	0.000107657	sp|O54991|CNTP1_MOUSE	500
MouseBrain-Z-T-1.10457.10457.4.0.dta	3088.33	2793.37	1	LLLPAKJTTHLK	null	1348.83	3 4 0 0 1	88	1444.53	6	67.2339	55.8681	88.3417	0.00169	0.60583	0.000107682	0	0.000107682	sp|O35136|NCAM2_MOUSE	445
MouseBrain-Z-T-2.8960.8960.4.0.dta	2717.86	2989.24	1	RJESHLIDFR	null	1286.66	8 2 0 0 0	211	1702.58	1	69.2127	58.9243	88.3198	-0.00026	-0.08821	0.000107695	0	0.000107695	sp|Q99JP7|GGT7_MOUSE	198
MouseBrain-Z-T-5.4347.4347.2.0.dta	1514.01	2785.09	1	LSVECAJK	5,Carbamidomethyl[C];	920.451	9 2 0 0 0	345	1864.63	6	72.5313	64.0652	88.2541	0.00273	0.97997	0.000107745	0	0.000107745	sp|Q62277|SYPH_MOUSE	59
MouseBrain-Z-T-2.12306.12306.2.0.dta	3618.54	2625.13	1	LAYATIJDSR	null	1123.57	3 5 0 0 0	106	1501.56	6	62.5891	48.7816	88.2317	0.00267	1.01645	0.000107796	0	0.000107796	sp|Q9Z218|DPP6_MOUSE	258
MouseBrain-Z-T-1.7752.7752.2.0.dta	2371.46	2854.06	1	JYTADYDK	null	989.421	9 2 0 0 0	342	1864.63	0	77.166	71.2186	88.2112	0.00237	0.83086	0.000107822	0	0.000107822	sp|Q91X78|ERLN1_MOUSE	106
MouseBrain-Z-T-4.10153.10153.3.0.dta	3058.54	3277.51	1	GKAJSTGTLVITNPTR	null	1629.89	3 5 0 0 1	186	1647.61	3	62.8217	49.1604	88.1928	0.00175	0.53404	0.000107847	0	0.000107847	sp|P12960|CNTN1_MOUSE	494
MouseBrain-Z-T-4.14458.14458.2.0.dta	4216.11	3058.29	1	VFGSQJLTTVK	null	1193.65	9 2 0 0 0	347	1864.63	5	80.6732	76.6279	88.1858	0.00234	0.76556	0.00010786	0	0.00010786	sp|Q9JKR6|HYOU1_MOUSE	515
MouseBrain-Z-T-1.13048.13048.5.0.dta	3783.85	3710.56	1	HEJNTKDNSIQHEFSLTR	null	2170.03	7 2 0 0 0	122	1540.53	2	118.644	135.081	88.1179	0.00092	0.2483	0.000107923	0	0.000107923	sp|P01831|THY1_MOUSE	42
MouseBrain-Z-T-1.10837.10837.3.0.dta	3190.65	2780.21	1	NPJGTVTVISR	null	1157.63	5 4 0 0 0	172	1622.58	2	59.5162	44.1302	88.0902	0.00177	0.63783	0.000107936	0	0.000107936	sp|Q9JKF6|PVRL1_MOUSE	202
MouseBrain-Z-T-2.22896.22896.3.0.dta	6469.97	2932.25	1	FFHVJGSAFLPR	null	1391.72	7 2 0 0 0	121	1540.53	4	60.324	45.3734	88.0894	-0.00032	-0.10834	0.000107949	0	0.000107949	sp|Q9DB72|BTBDH_MOUSE	307
MouseBrain-Z-T-5.9810.9810.4.1.dta	2982.98	3661.61	1	HAHSITTLNHPLJLTK	null	1796.98	9 2 0 0 0	343	1864.63	12	98.8483	104.646	88.0806	0.00191	0.52035	0.000107974	0	0.000107974	sp|Q91V24|ABCA7_MOUSE	1532
MouseBrain-Z-T-2.4773.4773.3.0.dta	1600.6	3004.21	1	EICSGJSSQCAPNVHK	3,Carbamidomethyl[C];10,Carbamidomethyl[C];	1787.78	5 2 0 0 0	31	1216.42	5	83.7366	81.4043	88.0678	0.0044	1.46505	0.000108	0	0.000108	sp|Q9R1V6|ADA22_MOUSE	517
MouseBrain-Z-T-4.22472.22472.4.0.dta	6374.37	4531.96	1	GKAJYSLQIYPDESHYFHSVALK	null	2667.32	9 2 0 0 0	340	1864.63	3	81.6238	78.1649	88.0474	0.00317	0.70021	0.00010805	0	0.00010805	sp|Q9Z218|DPP6_MOUSE	752
MouseBrain-Z-T-3.22723.22723.2.0.dta	6426.02	2893.23	1	ETWNJVTVWGSR	null	1448.69	3 4 0 0 1	88	1444.53	4	63.2388	49.9102	87.9919	0.00295	1.01904	0.000108165	0	0.000108165	sp|Q810U3|NFASC_MOUSE	778
MouseBrain-Z-T-1.14369.14369.4.0.dta	4139.47	3473.53	1	LHVAQPEJDSHVALLK	null	1770.95	8 2 0 0 0	206	1702.58	7	87.4662	87.1968	87.9665	0.00161	0.46417	0.00010819	0	0.00010819	sp|Q3UUQ7|PGAP1_MOUSE	558
MouseBrain-Z-T-5.11437.11437.2.0.dta	3420.35	2246.91	1	MSJITFR	null	868.435	6 2 0 0 0	61	1378.48	2	58.2991	42.3354	87.946	0.00042	0.18573	0.000108215	0	0.000108215	sp|Q9CQF9|PCYOX_MOUSE	323
MouseBrain-Z-T-5.17314.17314.3.0.dta	5006.42	3318.41	1	GJETIVNLIHSTR	null	1453.78	9 2 0 0 0	347	1864.63	1	84.8814	83.2338	87.9413	0.0023	0.6944	0.000108228	0	0.000108228	sp|Q00493|CBPE_MOUSE	139
MouseBrain-Z-T-4.10973.10973.3.0.dta	3278.38	3516.53	1	VLVAPPSEEAJTTK	null	1455.77	5 4 0 0 3	613	2060.76	10	88.6761	89.0747	87.9359	0.00264	0.75168	0.000108241	0	0.000108241	sp|P43006|EAA2_MOUSE	205
MouseBrain-Z-T-5.10132.10132.3.0.dta	3069.81	3277.51	1	GKAJSTGTLVITNPTR	null	1629.89	3 5 0 0 1	186	1647.61	3	68.9991	58.8027	87.9352	0.0016	0.48736	0.000108253	0	0.000108253	sp|P12960|CNTN1_MOUSE	494
MouseBrain-Z-T-5.19123.19123.3.0.dta	5493.4	2894.31	1	FHVJYTQPLVAVK	null	1515.83	6 2 0 0 0	60	1378.48	3	124.039	143.481	87.9328	0.00266	0.92019	0.000108266	0	0.000108266	sp|P14231|AT1B2_MOUSE	238
MouseBrain-Z-T-3.5985.5985.3.0.dta	1931.74	2932.16	1	SVAHJMTMPNK	null	1229.58	8 2 0 0 0	212	1702.58	4	80.9056	77.1251	87.9265	0.00233	0.79543	0.000108291	0	0.000108291	sp|P62812|GBRA1_MOUSE	137
MouseBrain-Z-T-2.16563.16563.3.0.dta	4764.59	2939.27	1	LYWISSGJHTIJR	null	1560.79	6 2 0 0 0	60	1378.48	7	80.5606	76.6111	87.8954	0.00144	0.49105	0.000108342	0	0.000108342	sp|Q91ZX7|LRP1_MOUSE	1764
MouseBrain-Z-T-1.10076.10076.3.0.dta	2985.58	3571.44	1	PGDPGKDLASGEJGTECR	17,Carbamidomethyl[C];	1859.82	5 3 0 0 2	222	1711.62	12	66.4369	54.9122	87.84	0.00231	0.64577	0.000108431	0	0.000108431	sp|Q71M36|CSPG5_MOUSE	355
MouseBrain-Z-T-2.10616.10616.3.0.dta	3163.08	3335.39	1	EDNPDKNPEAPLJVSR	null	1794.86	7 2 0 0 0	115	1540.53	12	68.1246	57.509	87.8393	-0.00219	-0.6559	0.000108443	0	0.000108443	sp|Q9QUR8|SEM7A_MOUSE	256
MouseBrain-Z-T-1.3820.3820.3.0.dta	1332.21	2888.15	1	SVSHJMTAPNK	null	1185.57	8 2 0 0 0	205	1702.58	4	72.8784	64.8245	87.8357	0.00173	0.59807	0.000108456	0	0.000108456	sp|Q9D6F4|GBRA4_MOUSE	144
MouseBrain-Z-T-1.27067.27067.2.0.dta	7557.1	2673.2	1	VLTLAJFTTK	null	1107.64	5 3 0 0 1	134	1565.56	5	70.2569	60.7932	87.8325	0.00174	0.64915	0.000108468	0	0.000108468	sp|P01831|THY1_MOUSE	94
MouseBrain-Z-T-3.8559.8559.3.0.dta	2612.07	2375.01	1	KMSJITFR	null	996.529	6 2 0 0 0	63	1378.48	3	59.9345	44.9379	87.7854	0.00043	0.18203	0.000108557	0	0.000108557	sp|Q9CQF9|PCYOX_MOUSE	323
MouseBrain-Z-T-4.12598.12598.3.0.dta	3716.66	3378.39	1	QMVEJFSPJQTK	null	1422.67	4 5 0 0 2	471	1955.72	8	62.7399	49.2657	87.7635	0.00181	0.53585	0.000108607	0	0.000108607	sp|Q810U3|NFASC_MOUSE	881
MouseBrain-Z-T-3.23838.23838.3.1.dta	6726.61	2876.28	1	VLTLAJFTTK	null	1107.64	5 4 0 0 1	280	1768.64	5	86.2224	85.4077	87.7355	0.00118	0.40932	0.000108696	0	0.000108696	sp|P01831|THY1_MOUSE	94
MouseBrain-Z-T-1.5041.5041.3.0.dta	1654.59	2736.15	1	KSVAHJMTMPNK	null	1357.67	6 2 0 0 0	62	1378.48	5	88.0897	88.2912	87.7156	0.00271	0.99019	0.000108733	0	0.000108733	sp|P62812|GBRA1_MOUSE	137
MouseBrain-Z-T-5.12246.12246.4.0.dta	3639.08	3473.53	1	LHVAQPEJDSHVALLK	null	1770.95	8 2 0 0 0	213	1702.58	7	97.8017	103.25	87.6842	0.00126	0.36399	0.000108809	0	0.000108809	sp|Q3UUQ7|PGAP1_MOUSE	558
MouseBrain-Z-T-3.24051.24051.3.0.dta	6783.58	2876.28	1	VLTLAJFTTK	null	1107.64	5 4 0 0 1	272	1768.64	5	90.7989	92.4836	87.6702	0.00147	0.50945	0.000108834	0	0.000108834	sp|P01831|THY1_MOUSE	94
MouseBrain-Z-T-1.5874.5874.2.0.dta	1873.28	2386	1	AJATIEVK	null	845.473	7 2 0 0 0	114	1540.53	1	81.3369	77.9359	87.6531	0.00089	0.37314	0.000108859	0	0.000108859	sp|P97300|NPTN_MOUSE	228
MouseBrain-Z-T-1.11257.11257.4.0.dta	3303.47	2989.24	1	RJESHLIDFR	null	1286.66	8 2 0 0 0	215	1702.58	1	73.0881	65.2663	87.6144	0.00119	0.39887	0.000108922	0	0.000108922	sp|Q99JP7|GGT7_MOUSE	198
MouseBrain-Z-T-1.21716.21716.3.0.dta	6116.59	3666.51	1	GJGTLITFHSAFQCCGK	14,Carbamidomethyl[C];15,Carbamidomethyl[C];	1897.87	5 4 0 0 1	279	1768.64	1	62.2168	48.5444	87.6084	0.00298	0.81285	0.000108947	0	0.000108947	sp|Q922J6|TSN2_MOUSE	139
MouseBrain-Z-T-5.5059.5059.2.0.dta	1704.92	3037.16	1	AMSSJETAAYK	null	1172.53	9 2 0 0 0	344	1864.63	4	76.1603	70.0003	87.6002	0.0021	0.68989	0.000108972	0	0.000108972	sp|Q3TDQ1|STT3B_MOUSE	638
MouseBrain-Z-T-4.2724.2724.3.0.dta	1072.16	3109.27	1	FJHTQTIQQK	null	1244.64	9 2 0 0 0	346	1864.63	1	79.9017	75.7659	87.5826	0.00061	0.19532	0.000108997	0	0.000108997	sp|Q810U4|NRCAM_MOUSE	217
MouseBrain-Z-T-5.23091.23091.3.0.dta	6559.82	2932.25	1	FFHVJGSAFLPR	null	1391.72	7 2 0 0 0	115	1540.53	4	70.3887	61.1346	87.5749	0.00197	0.67331	0.000109009	0	0.000109009	sp|Q9DB72|BTBDH_MOUSE	307
MouseBrain-Z-T-1.18904.18904.3.0.dta	5359.95	2796.17	1	IQDFJYTDHTLGR	null	1579.75	5 2 0 0 0	35	1216.42	4	79.1474	74.6113	87.5715	0.0014	0.49937	0.000109035	0	0.000109035	sp|Q80T41|GABR2_MOUSE	388
MouseBrain-Z-T-5.23364.23364.3.0.dta	6632.9	2876.28	1	VLTLAJFTTK	null	1107.64	5 4 0 0 1	280	1768.64	5	79.2429	74.765	87.559	0.00078	0.2706	0.000109047	0	0.000109047	sp|P01831|THY1_MOUSE	94
MouseBrain-Z-T-2.2184.2184.4.1.dta	909.257	2876.16	1	HMJETSHTQGSLR	null	1497.69	6 2 0 0 0	62	1378.48	2	71.3191	62.6456	87.4269	0.00133	0.46149	0.00010921	0	0.00010921	sp|P15209|NTRK2_MOUSE	241
MouseBrain-Z-T-5.3211.3211.3.0.dta	1214.4	2736.15	1	KSVAHJMTMPNK	null	1357.67	6 2 0 0 0	63	1378.48	5	73.3502	65.7893	87.3919	0.00395	1.44192	0.000109235	0	0.000109235	sp|P62812|GBRA1_MOUSE	137
MouseBrain-Z-T-1.4459.4459.3.0.dta	1502.61	2623.12	1	FJHTQTIQQK	null	1244.64	6 2 0 0 0	61	1378.48	1	103.657	112.416	87.3907	0.002	0.76372	0.000109248	0	0.000109248	sp|Q810U4|NRCAM_MOUSE	217
MouseBrain-Z-T-3.15584.15584.2.0.dta	4502.67	3058.29	1	VFGSQJLTTVK	null	1193.65	9 2 0 0 0	349	1864.63	5	87.9315	88.2239	87.3886	0.00248	0.80938	0.00010926	0	0.00010926	sp|Q9JKR6|HYOU1_MOUSE	515
MouseBrain-Z-T-4.23470.23470.2.0.dta	6643.68	2876.28	1	VLTLAJFTTK	null	1107.64	5 4 0 0 1	272	1768.64	5	71.1875	62.4673	87.3821	0.00248	0.86338	0.000109273	0	0.000109273	sp|P01831|THY1_MOUSE	94
MouseBrain-Z-T-4.18837.18837.3.0.dta	5394.75	3542.52	1	FHVJYTQPLVAVK	null	1515.83	10 2 0 0 0	553	2026.69	3	62.5888	49.2408	87.3779	0.00297	0.83904	0.000109285	0	0.000109285	sp|P14231|AT1B2_MOUSE	238
MouseBrain-Z-T-1.19864.19864.3.0.dta	5618.49	3318.41	1	GJETIVNLIHSTR	null	1453.78	9 2 0 0 0	344	1864.63	1	70.8356	61.9318	87.3714	0.00213	0.64287	0.000109311	0	0.000109311	sp|Q00493|CBPE_MOUSE	139
MouseBrain-Z-T-2.5034.5034.2.0.dta	1670.51	3038.23	1	LSVECAJK	5,Carbamidomethyl[C];	920.451	5 5 0 0 2	737	2117.78	6	58.8726	43.5414	87.3449	0.00369	1.21528	0.000109336	0	0.000109336	sp|Q62277|SYPH_MOUSE	59
MouseBrain-Z-T-2.15509.15509.4.0.dta	4480.7	3022.4	1	KFHVJYTQPLVAVK	null	1643.93	6 2 0 0 0	65	1378.48	4	100.097	106.971	87.3295	0.0016	0.52915	0.000109373	0	0.000109373	sp|P14231|AT1B2_MOUSE	238
MouseBrain-Z-T-2.8503.8503.2.0.dta	2595.09	2094.86	1	GAWLJR	null	716.384	6 2 0 0 0	66	1378.48	4	58.0185	42.2379	87.3253	0.00053	0.25458	0.000109386	0	0.000109386	sp|Q80Z24|NEGR1_MOUSE	67
MouseBrain-Z-T-5.23353.23353.2.0.dta	6630	3022.34	1	VLTLAJFTTK	null	1107.64	5 4 0 0 2	414	1914.7	5	67.367	56.6213	87.3232	0.0029	0.95962	0.000109398	0	0.000109398	sp|P01831|THY1_MOUSE	94
MouseBrain-Z-T-5.16539.16539.3.0.dta	4796.32	3213.33	1	TJYTLHVIEMK	null	1348.69	9 2 0 0 0	349	1864.63	1	72.5837	64.6817	87.2588	0.00043	0.13454	0.000109486	0	0.000109486	sp|P23818|GRIA1_MOUSE	363
MouseBrain-Z-T-4.11335.11335.4.0.dta	3375.52	3548.5	1	HEJNTKDNSIQHEFSLTR	null	2170.03	6 2 0 0 0	63	1378.48	2	59.8726	45.1267	87.2578	0.00072	0.20158	0.000109499	0	0.000109499	sp|P01831|THY1_MOUSE	42
MouseBrain-Z-T-5.5256.5256.2.0.dta	1757.57	2648.08	1	DAVNJITAK	null	945.5	8 2 0 0 0	215	1702.58	4	82.542	80.0048	87.2539	0.00174	0.65871	0.000109511	0	0.000109511	sp|O08532|CA2D1_MOUSE	324
MouseBrain-Z-T-1.6351.6351.2.0.dta	2000.88	3184.29	1	LSVECAJK	5,Carbamidomethyl[C];	920.451	5 5 0 0 3	1017	2263.83	6	63.0122	49.9593	87.2533	0.00106	0.33393	0.000109524	0	0.000109524	sp|Q62277|SYPH_MOUSE	59
MouseBrain-Z-T-3.11019.11019.3.0.dta	3275.48	3382.54	1	GKAJSTGTLVITNPTR	null	1629.89	4 4 0 0 2	259	1752.64	3	65.3872	53.6281	87.2257	0.00265	0.78353	0.000109562	0	0.000109562	sp|P12960|CNTN1_MOUSE	494
MouseBrain-Z-T-5.2762.2762.3.0.dta	1093.72	2785.17	1	FJHTQTIQQK	null	1244.64	7 2 0 0 0	120	1540.53	1	95.9058	100.58	87.2256	0.00264	0.94907	0.000109574	0	0.000109574	sp|Q810U4|NRCAM_MOUSE	217
MouseBrain-Z-T-3.2900.2900.3.0.dta	1115.45	3064.22	1	SVAHJMTTPNK	null	1199.58	9 2 0 0 0	341	1864.63	4	67.4984	56.8777	87.2225	0.00127	0.41489	0.000109612	0	0.000109612	sp|P26049|GBRA3_MOUSE	163
MouseBrain-Z-T-1.18201.18201.3.0.dta	5170.68	3022.4	1	KFHVJYTQPLVAVK	null	1643.93	6 2 0 0 0	63	1378.48	4	107.41	118.282	87.2191	0.00116	0.3849	0.000109649	0	0.000109649	sp|P14231|AT1B2_MOUSE	238
MouseBrain-Z-T-4.5012.5012.3.0.dta	1678.86	2932.16	1	SVAHJMTMPNK	null	1229.58	8 2 0 0 0	215	1702.58	4	82.6009	80.1566	87.1403	0.00165	0.56113	0.000109724	0	0.000109724	sp|P62812|GBRA1_MOUSE	137
MouseBrain-Z-T-4.12586.12586.3.0.dta	3713.43	3191.31	1	QMVEJFSPJQTK	null	1422.67	5 4 0 0 1	272	1768.64	8	67.138	56.3862	87.1056	0.00287	0.8991	0.000109762	0	0.000109762	sp|Q810U3|NFASC_MOUSE	881
MouseBrain-Z-T-4.15567.15567.4.0.dta	4514.58	3346.51	1	KFHVJYTQPLVAVK	null	1643.93	8 2 0 0 0	209	1702.58	4	58.2944	42.7822	87.1028	0.00213	0.63598	0.000109799	0	0.000109799	sp|P14231|AT1B2_MOUSE	238
MouseBrain-Z-T-3.4782.4782.2.0.dta	1608.44	2710.11	1	AJATIEVK	null	845.473	9 2 0 0 0	339	1864.63	1	72.9593	65.361	87.0705	0.00193	0.71116	0.000109874	0	0.000109874	sp|P97300|NPTN_MOUSE	228
MouseBrain-Z-T-3.9282.9282.3.0.dta	2806.7	3041.19	1	EQYIHEJYSR	null	1338.61	8 2 0 0 0	211	1702.58	6	67.2542	56.5864	87.0659	0.00139	0.45749	0.000109899	0	0.000109899	sp|Q9R0E1|PLOD3_MOUSE	551
MouseBrain-Z-T-3.11496.11496.3.0.dta	3403.87	3277.51	1	GKAJSTGTLVITNPTR	null	1629.89	3 5 0 0 1	186	1647.61	3	63.2495	50.4289	87.0592	0.00171	0.52031	0.000109912	0	0.000109912	sp|P12960|CNTN1_MOUSE	494
MouseBrain-Z-T-2.4884.4884.3.0.dta	1630.34	3094.21	1	SVAHJMTMPNK	null	1229.58	9 2 0 0 0	345	1864.63	4	77.2639	71.9913	87.0557	-0.00305	-0.98626	0.000109924	0	0.000109924	sp|P62812|GBRA1_MOUSE	137
MouseBrain-Z-T-4.4683.4683.2.0.dta	1590.04	3079.26	1	LSVECAJK	5,Carbamidomethyl[C];	920.451	4 6 0 0 2	793	2158.8	6	68.2127	58.0667	87.0554	0.00221	0.71781	0.000109936	0	0.000109936	sp|Q62277|SYPH_MOUSE	59
MouseBrain-Z-T-2.23169.23169.2.0.dta	6543.41	2876.28	1	VLTLAJFTTK	null	1107.64	5 4 0 0 1	272	1768.64	5	70.9888	62.3402	87.0505	0.00276	0.95794	0.000109949	0	0.000109949	sp|P01831|THY1_MOUSE	94
MouseBrain-Z-T-3.5843.5843.3.0.dta	1893.67	2932.16	1	SVAHJMTMPNK	null	1229.58	8 2 0 0 0	206	1702.58	4	83.2686	81.2456	87.0257	0.00194	0.66242	0.000109999	0	0.000109999	sp|P62812|GBRA1_MOUSE	137
MouseBrain-Z-T-2.3352.3352.3.0.dta	1222.25	2916.18	1	SIAHJMTTPNK	null	1213.6	8 2 0 0 0	210	1702.58	4	78.3014	73.6104	87.0132	0.00158	0.54328	0.000110048	0	0.000110048	sp|Q8BHJ7|GBRA5_MOUSE	145
MouseBrain-Z-T-1.41368.41368.4.0.dta	11404.7	3991.9	1	CJLTSIPTEALSHLHGLIVLR	1,Carbamidomethyl[C];	2344.28	3 5 0 0 1	186	1647.61	1	61.7298	48.1355	86.9764	0.00185	0.46327	0.000110111	0	0.000110111	sp|Q9D1T0|LIGO1_MOUSE	196
MouseBrain-Z-T-1.4354.4354.3.0.dta	1474.82	2785.17	1	FJHTQTIQQK	null	1244.64	7 2 0 0 0	114	1540.53	1	93.5642	97.1126	86.9743	0.00177	0.63454	0.000110123	0	0.000110123	sp|Q810U4|NRCAM_MOUSE	217
MouseBrain-Z-T-4.7074.7074.3.0.dta	2229.46	3402.44	1	NQKDEIJETDLK	null	1446.71	4 5 0 0 2	477	1955.72	6	63.4008	50.7243	86.9429	0.00579	1.70034	0.000110173	0	0.000110173	sp|P10852|4F2_MOUSE	166
MouseBrain-Z-T-5.3650.3650.3.0.dta	1330.16	3037.13	1	DJHTSCAECLK	6,Carbamidomethyl[C];9,Carbamidomethyl[C];	1334.55	8 2 0 0 0	206	1702.58	1	93.8107	97.5113	86.9382	0.00221	0.72842	0.000110198	0	0.000110198	sp|P11835|ITB2_MOUSE	626
MouseBrain-Z-T-3.12227.12227.5.0.dta	3600.19	3548.5	1	HEJNTKDNSIQHEFSLTR	null	2170.03	6 2 0 0 0	64	1378.48	2	116.224	132	86.9266	0.00056	0.15903	0.000110222	0	0.000110222	sp|P01831|THY1_MOUSE	42
MouseBrain-Z-T-5.7336.7336.3.0.dta	2315.79	2375.01	1	KMSJITFR	null	996.529	6 2 0 0 0	60	1378.48	3	59.7349	45.0998	86.9144	0.00052	0.21739	0.00011026	0	0.00011026	sp|Q9CQF9|PCYOX_MOUSE	323
MouseBrain-Z-T-4.22852.22852.3.0.dta	6476.75	3371.48	1	VLTLAJFTTK	null	1107.64	5 5 0 0 3	1017	2263.83	5	83.5356	81.7298	86.8891	0.00206	0.60962	0.000110272	0	0.000110272	sp|P01831|THY1_MOUSE	94
MouseBrain-Z-T-1.26913.26913.3.0.dta	7515.77	2876.28	1	VLTLAJFTTK	null	1107.64	5 4 0 0 1	272	1768.64	5	74.7282	68.1861	86.8779	0.00178	0.62001	0.000110284	0	0.000110284	sp|P01831|THY1_MOUSE	94
MouseBrain-Z-T-2.5046.5046.2.0.dta	1673.7	2876.18	1	LSVECAJK	5,Carbamidomethyl[C];	920.451	4 5 0 0 2	471	1955.72	6	74.1938	67.3671	86.872	0.00183	0.63463	0.000110297	0	0.000110297	sp|Q62277|SYPH_MOUSE	59
MouseBrain-Z-T-3.33909.33909.3.0.dta	9437.54	3487.57	1	LSALDNLLJHSSIFLK	null	1784.99	8 2 0 0 0	205	1702.58	8	92.5593	95.6358	86.8458	0.00216	0.62001	0.000110346	0	0.000110346	sp|Q9JKR6|HYOU1_MOUSE	830
MouseBrain-Z-T-3.5511.5511.2.0.dta	1804.31	3184.29	1	LSVECAJK	5,Carbamidomethyl[C];	920.451	5 5 0 0 3	1017	2263.83	6	70.9857	62.4474	86.8425	0.00183	0.57323	0.000110359	0	0.000110359	sp|Q62277|SYPH_MOUSE	59
MouseBrain-Z-T-3.9374.9374.3.0.dta	2831.59	2513.1	1	WTGHJVTVVQR	null	1296.68	5 2 0 0 0	31	1216.42	4	93.1209	96.5094	86.828	0.00136	0.54208	0.000110384	0	0.000110384	sp|Q91ZX7|LRP1_MOUSE	1512
MouseBrain-Z-T-3.5656.5656.2.0.dta	1843.12	2981.21	1	LSVECAJK	5,Carbamidomethyl[C];	920.451	5 4 0 0 3	613	2060.76	6	60.3842	46.149	86.821	0.00308	1.03425	0.000110408	0	0.000110408	sp|Q62277|SYPH_MOUSE	59
MouseBrain-Z-T-4.21296.21296.3.0.dta	6056.57	4123.76	1	TTLVDJNTWJNSHIALVGK	null	2097.07	10 2 0 0 0	552	2026.69	9	63.0755	50.3027	86.7965	0.00456	1.10538	0.000110458	0	0.000110458	sp|Q3TDQ1|STT3B_MOUSE	624
MouseBrain-Z-T-5.23187.23187.3.0.dta	6585.6	2932.25	1	FFHVJGSAFLPR	null	1391.72	7 2 0 0 0	120	1540.53	4	61.2333	47.4754	86.7836	0.00127	0.43186	0.000110483	0	0.000110483	sp|Q9DB72|BTBDH_MOUSE	307
MouseBrain-Z-T-2.17247.17247.3.0.dta	4948.8	4202.64	1	WGCHSJQTAFHGCMELLK	3,Carbamidomethyl[C];13,Carbamidomethyl[C];	2175.95	10 2 0 0 0	544	2026.69	5	63.3715	50.7852	86.7461	0.00179	0.42647	0.000110582	0	0.000110582	sp|O54991|CNTP1_MOUSE	500
MouseBrain-Z-T-3.10202.10202.2.0.dta	3054.53	2236	1	LLJQTLR	null	857.52	6 2 0 0 0	63	1378.48	2	61.7685	48.3357	86.7151	0.00161	0.71884	0.000110643	0	0.000110643	sp|Q9CQF9|PCYOX_MOUSE	196
MouseBrain-Z-T-5.23507.23507.3.0.dta	6671.08	2876.28	1	VLTLAJFTTK	null	1107.64	5 4 0 0 1	272	1768.64	5	87.5074	87.949	86.6875	0.00139	0.48233	0.000110668	0	0.000110668	sp|P01831|THY1_MOUSE	94
MouseBrain-Z-T-5.5099.5099.2.0.dta	1715.73	2740.08	1	SCJISVTEK	2,Carbamidomethyl[C];	1037.49	8 2 0 0 0	215	1702.58	2	72.3812	64.6966	86.6526	0.00245	0.89571	0.000110705	0	0.000110705	sp|P21995|EMB_MOUSE	62
MouseBrain-Z-T-1.6473.6473.2.0.dta	2033.28	3184.29	1	LSVECAJK	5,Carbamidomethyl[C];	920.451	5 5 0 0 3	1017	2263.83	6	65.4885	54.0939	86.6498	0.00168	0.52675	0.000110718	0	0.000110718	sp|Q62277|SYPH_MOUSE	59
MouseBrain-Z-T-3.5510.5510.3.0.dta	1804.04	3004.28	1	AJATIEVK	null	845.473	4 6 0 0 2	788	2158.8	1	62.7275	49.8641	86.6167	0.00191	0.63586	0.00011078	0	0.00011078	sp|P97300|NPTN_MOUSE	228
MouseBrain-Z-T-4.4528.4528.2.0.dta	1548.56	2165.9	1	HIJFTR	null	787.421	6 2 0 0 0	63	1378.48	2	59.3781	44.7199	86.6005	0.00138	0.63499	0.000110817	0	0.000110817	sp|P15209|NTRK2_MOUSE	121
MouseBrain-Z-T-4.17420.17420.3.0.dta	5013.9	3210.41	1	ISPGKJATGMEVGWYR	null	1765.87	3 4 0 0 1	95	1444.53	5	58.048	42.6793	86.59	0.00277	0.86323	0.000110829	0	0.000110829	sp|Q61885|MOG_MOUSE	59
MouseBrain-Z-T-1.16569.16569.2.0.dta	4730.62	3058.29	1	VFGSQJLTTVK	null	1193.65	9 2 0 0 0	344	1864.63	5	66.5502	55.7628	86.5839	0.00227	0.74333	0.000110841	0	0.000110841	sp|Q9JKR6|HYOU1_MOUSE	515
MouseBrain-Z-T-3.3565.3565.3.0.dta	1290.81	2922.15	1	ENQJHSYSLK	null	1219.57	8 2 0 0 0	214	1702.58	3	65.7351	54.5244	86.555	0.0023	0.78857	0.000110891	0	0.000110891	sp|P43406|ITAV_MOUSE	941
MouseBrain-Z-T-1.9517.9517.2.0.dta	2835.6	2520.02	1	VVWJGSR	null	817.432	8 2 0 0 0	211	1702.58	3	57.3325	41.5983	86.5531	0.00237	0.94139	0.000110903	0	0.000110903	sp|P97952|SCN1B_MOUSE	93
MouseBrain-Z-T-2.1848.1848.2.0.dta	818.025	2493.01	1	JTTEVVK	null	790.431	8 2 0 0 0	206	1702.58	0	69.4015	60.1662	86.5528	0.00307	1.23157	0.000110916	0	0.000110916	sp|P22723|GBRG2_MOUSE	246
MouseBrain-Z-T-5.5830.5830.3.0.dta	1912.4	2896.17	1	DAJLTAMSDKK	null	1193.58	8 2 0 0 0	209	1702.58	2	62.4879	49.533	86.5472	0.00073	0.25078	0.000110928	0	0.000110928	sp|O35684|NEUS_MOUSE	321
MouseBrain-Z-T-3.5498.5498.3.0.dta	1800.83	3184.29	1	LSVECAJK	5,Carbamidomethyl[C];	920.451	5 5 0 0 3	1017	2263.83	6	62.5161	49.5975	86.5077	0.00438	1.37592	0.00011099	0	0.00011099	sp|Q62277|SYPH_MOUSE	59
MouseBrain-Z-T-1.10843.10843.2.0.dta	3192.18	2236	1	LLJQTLR	null	857.52	6 2 0 0 0	63	1378.48	2	58.998	44.1912	86.4963	0.00089	0.39594	0.000111027	0	0.000111027	sp|Q9CQF9|PCYOX_MOUSE	196
MouseBrain-Z-T-5.3478.3478.3.0.dta	1284.04	2916.18	1	SIAHJMTTPNK	null	1213.6	8 2 0 0 0	206	1702.58	4	79.2733	75.39	86.4852	0.00219	0.75212	0.000111039	0	0.000111039	sp|Q8BHJ7|GBRA5_MOUSE	145
MouseBrain-Z-T-4.5801.5801.2.0.dta	1891.49	2568.07	1	LSVECAJK	5,Carbamidomethyl[C];	920.451	3 5 0 0 1	186	1647.61	6	60.6926	46.8067	86.4808	0.00291	1.13132	0.000111051	0	0.000111051	sp|Q62277|SYPH_MOUSE	59
MouseBrain-Z-T-5.9619.9619.3.0.dta	2931.66	3382.54	1	GKAJSTGTLVITNPTR	null	1629.89	4 4 0 0 2	259	1752.64	3	70.2006	61.4367	86.4763	0.00208	0.61413	0.000111064	0	0.000111064	sp|P12960|CNTN1_MOUSE	494
MouseBrain-Z-T-5.4285.4285.2.0.dta	1497.37	2386	1	AJATIEVK	null	845.473	7 2 0 0 0	117	1540.53	1	79.9988	76.5145	86.4697	0.00121	0.50642	0.000111088	0	0.000111088	sp|P97300|NPTN_MOUSE	228
MouseBrain-Z-T-2.22827.22827.3.0.dta	6451.22	3449.38	1	SMVDFMNTDJFTSHR	null	1801.76	3 5 0 0 1	191	1647.61	9	57.1657	41.3913	86.4611	-0.00071	-0.20458	0.000111101	0	0.000111101	sp|O88998|NOE1_MOUSE	288
MouseBrain-Z-T-4.4925.4925.3.0.dta	1655.53	3004.21	1	EICSGJSSQCAPNVHK	3,Carbamidomethyl[C];10,Carbamidomethyl[C];	1787.78	5 2 0 0 0	35	1216.42	5	89.7439	91.5156	86.4536	0.00279	0.9288	0.000111125	0	0.000111125	sp|Q9R1V6|ADA22_MOUSE	517
MouseBrain-Z-T-5.5204.5204.2.0.dta	1743.77	3038.23	1	LSVECAJK	5,Carbamidomethyl[C];	920.451	5 5 0 0 2	737	2117.78	6	62.5205	49.6588	86.4065	0.00339	1.11654	0.000111162	0	0.000111162	sp|Q62277|SYPH_MOUSE	59
MouseBrain-Z-T-4.5890.5890.2.0.dta	1915.3	2854.05	1	JYTADYDK	null	989.421	9 2 0 0 0	346	1864.63	0	65.7144	54.5929	86.3686	-0.00114	-0.39897	0.000111249	0	0.000111249	sp|Q91X78|ERLN1_MOUSE	106
MouseBrain-Z-T-4.7773.7773.3.0.dta	2417.79	3115.33	1	TAJHSAPSLENSVQPGK	null	1736.86	6 2 0 0 0	62	1378.48	2	107.141	118.335	86.3532	0.00181	0.57981	0.000111261	0	0.000111261	sp|Q99JP7|GGT7_MOUSE	523
MouseBrain-Z-T-3.17908.17908.3.0.dta	5129.51	2850.25	1	TJYTLHVIEMK	null	1348.69	3 5 0 0 0	106	1501.56	1	81.6374	79.1194	86.3138	0.00167	0.58462	0.000111298	0	0.000111298	sp|P23818|GRIA1_MOUSE	363
MouseBrain-Z-T-3.12283.12283.3.0.dta	3615.08	3335.39	1	EDNPDKNPEAPLJVSR	null	1794.86	7 2 0 0 0	118	1540.53	12	60.6957	46.9094	86.299	-4e-05	-0.0128	0.000111335	0	0.000111335	sp|Q9QUR8|SEM7A_MOUSE	256
MouseBrain-Z-T-2.12603.12603.3.0.dta	3698.99	3969.64	1	KDDEPLETTGDFJTTK	null	1810.83	4 6 0 0 2	792	2158.8	12	72.1191	64.4955	86.2774	0.00588	1.48208	0.000111384	0	0.000111384	sp|P21995|EMB_MOUSE	118
MouseBrain-Z-T-4.8292.8292.4.0.dta	2557.42	2793.37	1	LLLPAKJTTHLK	null	1348.83	3 4 0 0 1	88	1444.53	6	63.7447	51.6386	86.2274	0.00076	0.27219	0.000111483	0	0.000111483	sp|O35136|NCAM2_MOUSE	445
MouseBrain-Z-T-2.7032.7032.3.0.dta	2198.42	2375.01	1	KMSJITFR	null	996.529	6 2 0 0 0	60	1378.48	3	58.5097	43.6346	86.1349	0.00063	0.26666	0.00011157	0	0.00011157	sp|Q9CQF9|PCYOX_MOUSE	323
MouseBrain-Z-T-4.4551.4551.2.0.dta	1554.6	3184.29	1	LSVECAJK	5,Carbamidomethyl[C];	920.451	5 5 0 0 3	1017	2263.83	6	65.4328	54.2883	86.1297	0.00295	0.92495	0.000111582	0	0.000111582	sp|Q62277|SYPH_MOUSE	59
MouseBrain-Z-T-4.3479.3479.3.0.dta	1269.46	2916.18	1	SIAHJMTTPNK	null	1213.6	8 2 0 0 0	206	1702.58	4	78.4505	74.3392	86.0858	0.00188	0.6441	0.000111644	0	0.000111644	sp|Q8BHJ7|GBRA5_MOUSE	145
MouseBrain-Z-T-5.13868.13868.3.0.dta	4077.07	3452.48	1	GJLSSAPAPAMPTALHSK	null	1749.9	8 2 0 0 0	213	1702.58	1	82.9834	81.3327	86.049	0.00254	0.73666	0.000111656	0	0.000111656	sp|Q99J85|NPTXR_MOUSE	211
MouseBrain-Z-T-5.16960.16960.3.0.dta	4910.85	3515.41	1	EVKEDDIGJYTCELK	12,Carbamidomethyl[C];	1812.83	8 2 0 0 0	209	1702.58	8	76.922	72.0262	86.0144	-0.00237	-0.67551	0.000111706	0	0.000111706	sp|P59823|IRPL1_MOUSE	213
MouseBrain-Z-T-4.11072.11072.5.0.dta	3304.55	3548.5	1	HEJNTKDNSIQHEFSLTR	null	2170.03	6 2 0 0 0	64	1378.48	2	91.9158	95.0987	86.0047	0.00118	0.33375	0.000111743	0	0.000111743	sp|P01831|THY1_MOUSE	42
MouseBrain-Z-T-1.5251.5251.3.0.dta	1709	3257.22	1	LTCECEHJTTGPDCGK	3,Carbamidomethyl[C];5,Carbamidomethyl[C];14,Carbamidomethyl[C];	1878.74	6 2 0 0 0	65	1378.48	7	87.8275	88.8113	86.0005	0.0023	0.70714	0.000111756	0	0.000111756	sp|Q8R4G0|NTNG1_MOUSE	320
MouseBrain-Z-T-1.12368.12368.3.0.dta	3601.8	3277.51	1	GKAJSTGTLVITNPTR	null	1629.89	3 5 0 0 1	186	1647.61	3	63.2695	51.0333	85.9938	0.00209	0.63656	0.000111781	0	0.000111781	sp|P12960|CNTN1_MOUSE	494
MouseBrain-Z-T-1.7374.7374.2.0.dta	2272.86	1984.8	1	VJFTCK	5,Carbamidomethyl[C];	768.371	5 2 0 0 0	31	1216.42	1	70.7528	62.5489	85.9885	0.00141	0.71207	0.000111793	0	0.000111793	sp|P97797|SHPS1_MOUSE	168
MouseBrain-Z-T-3.5080.5080.2.0.dta	1688.6	2386	1	AJATIEVK	null	845.473	7 2 0 0 0	114	1540.53	1	78.8235	74.9688	85.9824	0.00129	0.54162	0.000111805	0	0.000111805	sp|P97300|NPTN_MOUSE	228
MouseBrain-Z-T-4.2425.2425.3.0.dta	991.747	2302.96	1	TLJCSGAHVK	4,Carbamidomethyl[C];	1086.54	5 2 0 0 0	34	1216.42	2	83.8647	82.7259	85.9796	0.00126	0.54813	0.00011183	0	0.00011183	sp|Q9R1V6|ADA22_MOUSE	632
MouseBrain-Z-T-5.8275.8275.4.0.dta	2568.97	2793.37	1	LLLPAKJTTHLK	null	1348.83	3 4 0 0 1	88	1444.53	6	73.0821	66.1521	85.952	0.00085	0.30512	0.000111867	0	0.000111867	sp|O35136|NCAM2_MOUSE	445
MouseBrain-Z-T-4.2292.2292.3.0.dta	955.86	2888.15	1	SVSHJMTAPNK	null	1185.57	8 2 0 0 0	210	1702.58	4	68.2478	58.7254	85.9322	0.00138	0.47654	0.000111917	0	0.000111917	sp|Q9D6F4|GBRA4_MOUSE	144
MouseBrain-Z-T-5.2569.2569.3.0.dta	1042.08	2986.16	1	DHIHCLGJR	5,Carbamidomethyl[C];	1121.53	9 2 0 0 0	346	1864.63	7	59.1803	44.7916	85.9021	0.00356	1.19193	0.000112003	0	0.000112003	sp|Q8BJ83|TM2D3_MOUSE	183
MouseBrain-Z-T-2.8650.8650.3.0.dta	2634.71	2679.2	1	DIILHSTGHJISR	null	1462.78	5 2 0 0 0	35	1216.42	9	82.8724	81.2523	85.8812	0.00135	0.50325	0.00011204	0	0.00011204	sp|Q8C129|LCAP_MOUSE	215
MouseBrain-Z-T-2.3818.3818.3.0.dta	1344.11	3001.16	1	SPJDSEAWHQK	null	1298.58	8 2 0 0 0	205	1702.58	2	60.37	46.6373	85.8736	0.00146	0.48492	0.000112065	0	0.000112065	sp|Q3TVI8|PBIP1_MOUSE	455
MouseBrain-Z-T-5.5095.5095.3.0.dta	1714.59	2932.16	1	SVAHJMTMPNK	null	1229.58	8 2 0 0 0	210	1702.58	4	79.5733	76.1883	85.8595	0.0022	0.74938	0.000112077	0	0.000112077	sp|P62812|GBRA1_MOUSE	137
MouseBrain-Z-T-2.9678.9678.4.0.dta	2911.36	3661.61	1	HAHSITTLNHPLJLTK	null	1796.98	9 2 0 0 0	349	1864.63	12	89.6541	91.7041	85.847	0.002	0.54547	0.000112114	0	0.000112114	sp|Q91V24|ABCA7_MOUSE	1532
MouseBrain-Z-T-2.2202.2202.3.0.dta	914.049	2714.11	1	HMJETSHTQGSLR	null	1497.69	5 2 0 0 0	34	1216.42	2	66.0904	55.455	85.8418	0.00153	0.56236	0.000112139	0	0.000112139	sp|P15209|NTRK2_MOUSE	241
MouseBrain-Z-T-3.4189.4189.4.0.dta	1452.97	3145.28	1	VSHVLJDTHMK	null	1280.64	9 2 0 0 0	348	1864.63	5	73.4677	66.8148	85.8231	0.00204	0.64964	0.000112188	0	0.000112188	sp|Q9QZC2|PLXC1_MOUSE	717
MouseBrain-Z-T-3.2347.2347.3.0.dta	967.343	2314.01	1	VIYQNHJK	null	1015.53	3 4 0 0 0	55	1298.48	6	64.8112	53.5006	85.8167	0.00083	0.35882	0.000112213	0	0.000112213	sp|P11627|L1CAM_MOUSE	293
MouseBrain-Z-T-5.2286.2286.3.0.dta	966.204	2714.11	1	HMJETSHTQGSLR	null	1497.69	5 2 0 0 0	31	1216.42	2	68.7933	59.633	85.8053	0.00159	0.58668	0.00011225	0	0.00011225	sp|P15209|NTRK2_MOUSE	241
MouseBrain-Z-T-4.5355.5355.2.0.dta	1771.1	2648.08	1	DAVNJITAK	null	945.5	8 2 0 0 0	214	1702.58	4	82.236	80.3167	85.8004	0.00155	0.58469	0.000112262	0	0.000112262	sp|O08532|CA2D1_MOUSE	324
MouseBrain-Z-T-4.16410.16410.3.0.dta	4741.66	3725.69	1	KLVQVGIYJGTHVIPNDR	null	2023.11	8 2 0 0 0	211	1702.58	8	60.5341	46.9389	85.7824	0.00297	0.79671	0.000112324	0	0.000112324	sp|P35438|NMDZ1_MOUSE	368
MouseBrain-Z-T-5.3727.3727.3.0.dta	1350.79	3141.35	1	VGVHIJNTQTK	null	1210.65	6 4 0 0 1	432	1930.69	5	59.6939	45.6476	85.7799	0.00327	1.03978	0.000112336	0	0.000112336	sp|Q9CPW0|CNTP2_MOUSE	436
MouseBrain-Z-T-1.3844.3844.3.0.dta	1338.66	2714.11	1	HMJETSHTQGSLR	null	1497.69	5 2 0 0 0	35	1216.42	2	65.6677	54.8429	85.7708	0.00164	0.60547	0.000112348	0	0.000112348	sp|P15209|NTRK2_MOUSE	241
MouseBrain-Z-T-4.10275.10275.4.1.dta	3091.58	3645.52	1	KKENGVFEEISJSSGR	null	1780.88	9 2 0 0 0	348	1864.63	11	67.2406	57.2673	85.7624	-0.00054	-0.14777	0.00011236	0	0.00011236	sp|P97300|NPTN_MOUSE	283
MouseBrain-Z-T-1.13488.13488.2.0.dta	3902.13	2246.91	1	MSJITFR	null	868.435	6 2 0 0 0	61	1378.48	2	57.7966	42.7624	85.7171	0.00134	0.59607	0.00011241	0	0.00011241	sp|Q9CQF9|PCYOX_MOUSE	323
MouseBrain-Z-T-2.4176.4176.2.0.dta	1440.19	2386	1	AJATIEVK	null	845.473	7 2 0 0 0	114	1540.53	1	78.4068	74.4819	85.6959	0.00095	0.39661	0.000112483	0	0.000112483	sp|P97300|NPTN_MOUSE	228
MouseBrain-Z-T-2.13673.13673.3.0.dta	3985.86	3452.48	1	GJLSSAPAPAMPTALHSK	null	1749.9	8 2 0 0 0	215	1702.58	1	77.2441	72.694	85.6944	0.00227	0.65759	0.000112496	0	0.000112496	sp|Q99J85|NPTXR_MOUSE	211
MouseBrain-Z-T-2.5132.5132.2.0.dta	1696.68	2648.08	1	DAVNJITAK	null	945.5	8 2 0 0 0	214	1702.58	4	75.5597	70.1091	85.6822	0.00132	0.49935	0.000112545	0	0.000112545	sp|O08532|CA2D1_MOUSE	324
MouseBrain-Z-T-1.5202.5202.3.0.dta	1696.02	2916.18	1	SIAHJMTTPNK	null	1213.6	8 2 0 0 0	210	1702.58	4	77.8125	73.5844	85.6646	0.00236	0.81076	0.000112581	0	0.000112581	sp|Q8BHJ7|GBRA5_MOUSE	145
MouseBrain-Z-T-5.27473.27473.3.0.dta	7736.43	3008.43	1	IJNTHALVSLLQNLNK	null	1792.01	5 2 0 0 0	31	1216.42	1	149.057	183.204	85.6419	0.00127	0.42325	0.000112618	0	0.000112618	sp|Q9WTR5|CAD13_MOUSE	638
MouseBrain-Z-T-4.12662.12662.3.2.dta	3733.96	3394.39	1	QMVEJFSPJQTK	null	1422.67	5 5 0 0 1	494	1971.72	8	67.0052	56.9869	85.6105	-0.00196	-0.57792	0.000112679	0	0.000112679	sp|Q810U3|NFASC_MOUSE	881
MouseBrain-Z-T-3.21367.21367.4.0.dta	6060.96	3592.56	1	HNFRPGTDFVVEYIDSJHTK	null	2376.14	5 2 0 0 0	35	1216.42	16	73.0915	66.3717	85.5711	0.00017	0.04657	0.000112704	0	0.000112704	sp|Q810U3|NFASC_MOUSE	1047
MouseBrain-Z-T-1.7255.7255.3.0.dta	2241.3	2608.05	1	SVAHJMTMPNK	null	1229.58	6 2 0 0 0	61	1378.48	4	94.4384	99.2194	85.5592	0.00124	0.47404	0.000112716	0	0.000112716	sp|P62812|GBRA1_MOUSE	137
MouseBrain-Z-T-3.11045.11045.4.0.dta	3282.5	3661.61	1	HAHSITTLNHPLJLTK	null	1796.98	9 2 0 0 0	341	1864.63	12	79.7029	76.5519	85.5548	0.00195	0.53127	0.000112728	0	0.000112728	sp|Q91V24|ABCA7_MOUSE	1532
MouseBrain-Z-T-1.21776.21776.3.0.dta	6132.7	3218.42	1	FHVJYTQPLVAVK	null	1515.83	8 2 0 0 0	206	1702.58	3	85.1675	84.9593	85.5541	0.00263	0.81758	0.00011274	0	0.00011274	sp|P14231|AT1B2_MOUSE	238
MouseBrain-Z-T-4.29511.29511.3.0.dta	8269.2	3060.36	1	FQLLJFSSSELK	null	1412.74	3 5 0 0 1	186	1647.61	4	59.3314	45.2185	85.5409	0.00105	0.34287	0.000112765	0	0.000112765	sp|Q8R5M8|CADM1_MOUSE	104
MouseBrain-Z-T-4.1968.1968.3.0.dta	868.191	2314.01	1	VIYQNHJK	null	1015.53	3 4 0 0 0	55	1298.48	6	74.6039	68.7207	85.5299	0.00155	0.66997	0.000112789	0	0.000112789	sp|P11627|L1CAM_MOUSE	293
MouseBrain-Z-T-2.16776.16776.2.0.dta	4822.26	2866.24	1	QJVSLSILK	null	1001.6	9 2 0 0 0	346	1864.63	1	71.2902	63.6235	85.5284	0.00288	1.00526	0.000112802	0	0.000112802	sp|P35438|NMDZ1_MOUSE	771
MouseBrain-Z-T-4.4290.4290.2.0.dta	1484.55	2386	1	AJATIEVK	null	845.473	7 2 0 0 0	117	1540.53	1	78.8157	75.2442	85.4485	0.00101	0.42176	0.000112949	0	0.000112949	sp|P97300|NPTN_MOUSE	228
MouseBrain-Z-T-2.17362.17362.4.0.dta	4979.99	3554.43	1	WGCHSJQTAFHGCMELLK	3,Carbamidomethyl[C];13,Carbamidomethyl[C];	2175.95	6 2 0 0 0	65	1378.48	5	65.6133	54.9381	85.4387	0.00185	0.52141	0.000112961	0	0.000112961	sp|O54991|CNTP1_MOUSE	500
MouseBrain-Z-T-4.5081.5081.3.0.dta	1697.63	2932.16	1	SVAHJMTMPNK	null	1229.58	8 2 0 0 0	214	1702.58	4	86.2982	86.7766	85.4099	0.0019	0.64809	0.000113034	0	0.000113034	sp|P62812|GBRA1_MOUSE	137
MouseBrain-Z-T-2.3593.3593.3.0.dta	1285.45	3037.13	1	DJHTSCAECLK	6,Carbamidomethyl[C];9,Carbamidomethyl[C];	1334.55	8 2 0 0 0	207	1702.58	1	80.9427	78.5448	85.396	0.00159	0.52494	0.000113059	0	0.000113059	sp|P11835|ITB2_MOUSE	626
MouseBrain-Z-T-3.17849.17849.3.0.dta	5113.19	2939.27	1	LYWISSGJHTIJR	null	1560.79	6 2 0 0 0	66	1378.48	7	97.5973	104.178	85.3757	0.00136	0.46145	0.000113108	0	0.000113108	sp|Q91ZX7|LRP1_MOUSE	1764
MouseBrain-Z-T-4.22854.22854.3.0.dta	6477.29	4133.72	1	AGVJYTLQVYPDEGYHISDK	null	2269.08	9 2 0 0 0	346	1864.63	3	77.8138	73.7509	85.3591	0.00415	1.00353	0.000113157	0	0.000113157	sp|Q6NXK7|DPP10_MOUSE	749
MouseBrain-Z-T-4.4623.4623.3.1.dta	1573.76	3200.28	1	LSVECAJK	5,Carbamidomethyl[C];	920.451	6 5 0 0 2	1061	2279.83	6	64.2778	52.9314	85.3496	0.00243	0.75847	0.000113181	0	0.000113181	sp|Q62277|SYPH_MOUSE	59
MouseBrain-Z-T-5.12596.12596.2.0.dta	3733.58	2625.13	1	LAYATIJDSR	null	1123.57	3 5 0 0 0	106	1501.56	6	60.0079	46.3773	85.3218	0.00242	0.9235	0.00011323	0	0.00011323	sp|Q9Z218|DPP6_MOUSE	258
MouseBrain-Z-T-4.17495.17495.3.0.dta	5033.99	3318.41	1	GJETIVNLIHSTR	null	1453.78	9 2 0 0 0	349	1864.63	1	72.9037	66.2274	85.3024	0.00181	0.54433	0.000113242	0	0.000113242	sp|Q00493|CBPE_MOUSE	139
MouseBrain-Z-T-5.5167.5167.3.0.dta	1733.89	2932.16	1	SVAHJMTMPNK	null	1229.58	8 2 0 0 0	208	1702.58	4	70.0095	61.7935	85.2678	0.00294	1.00108	0.000113303	0	0.000113303	sp|P62812|GBRA1_MOUSE	137
MouseBrain-Z-T-4.2541.2541.2.0.dta	1022.78	2648.08	1	JATLAEQAK	null	945.5	8 2 0 0 0	209	1702.58	0	70.814	63.0395	85.2522	0.00169	0.63756	0.000113328	0	0.000113328	sp|Q9JKR6|HYOU1_MOUSE	869
MouseBrain-Z-T-5.2348.2348.3.0.dta	982.867	2902.17	1	SVAHJMTTPNK	null	1199.58	8 2 0 0 0	215	1702.58	4	64.8042	53.7997	85.2411	0.00149	0.51214	0.000113352	0	0.000113352	sp|P26049|GBRA3_MOUSE	163
MouseBrain-Z-T-5.33916.33916.3.0.dta	9467.94	3487.57	1	LSALDNLLJHSSIFLK	null	1784.99	8 2 0 0 0	205	1702.58	8	77.1659	72.8209	85.2354	0.00148	0.42388	0.000113376	0	0.000113376	sp|Q9JKR6|HYOU1_MOUSE	830
MouseBrain-Z-T-2.17373.17373.3.0.dta	4982.89	3762.59	1	TILVDJNTWJNTHISR	null	1897.95	9 2 0 0 0	345	1864.63	9	69.6186	61.2099	85.2347	0.00357	0.9481	0.000113389	0	0.000113389	sp|P46978|STT3A_MOUSE	548
MouseBrain-Z-T-5.5587.5587.2.0.dta	1847.11	2611.08	1	IJVSVSK	null	746.441	9 2 0 0 0	349	1864.63	1	63.3728	51.6043	85.2285	0.00175	0.67149	0.000113401	0	0.000113401	sp|Q8BXR5|NALCN_MOUSE	1064
MouseBrain-Z-T-3.13685.13685.2.0.dta	3992.78	2136.91	1	VAWLJR	null	758.431	6 2 0 0 0	63	1378.48	4	56.6281	41.2372	85.2113	0.00072	0.33568	0.000113413	0	0.000113413	sp|Q8HW98|IGLO5_MOUSE	67
MouseBrain-Z-T-4.5095.5095.2.0.dta	1701.43	2740.08	1	SCJISVTEK	2,Carbamidomethyl[C];	1037.49	8 2 0 0 0	215	1702.58	2	74.4924	68.7298	85.1945	0.00254	0.92783	0.000113474	0	0.000113474	sp|P21995|EMB_MOUSE	62
MouseBrain-Z-T-5.4286.4286.2.0.dta	1497.67	2858.22	1	AJATIEVK	null	845.473	4 6 0 0 1	530	2012.75	1	74.3585	68.525	85.1921	0.00253	0.88353	0.000113486	0	0.000113486	sp|P97300|NPTN_MOUSE	228
MouseBrain-Z-T-5.21157.21157.3.0.dta	6040.33	3961.71	1	TTLVDJNTWJNSHIALVGK	null	2097.07	9 2 0 0 0	343	1864.63	9	59.3315	45.4178	85.1713	0.00266	0.67252	0.000113535	0	0.000113535	sp|Q3TDQ1|STT3B_MOUSE	624
MouseBrain-Z-T-2.4213.4213.2.0.dta	1450.22	2623.03	1	LSVECAJK	5,Carbamidomethyl[C];	920.451	8 2 0 0 0	212	1702.58	6	72.9482	66.3913	85.1252	0.00211	0.80453	0.00011362	0	0.00011362	sp|Q62277|SYPH_MOUSE	59
MouseBrain-Z-T-3.4699.4699.3.0.dta	1585.86	3001.16	1	SPJDSEAWHQK	null	1298.58	8 2 0 0 0	207	1702.58	2	69.6107	61.2603	85.1185	0.00163	0.5419	0.000113644	0	0.000113644	sp|Q3TVI8|PBIP1_MOUSE	455
MouseBrain-Z-T-3.13914.13914.3.0.dta	4054.71	3191.32	1	QMVEJFSPJQTK	null	1422.67	5 4 0 0 1	272	1768.64	8	67.4448	57.9291	85.1169	0.00827	2.59213	0.000113657	0	0.000113657	sp|Q810U3|NFASC_MOUSE	881
MouseBrain-Z-T-1.21778.21778.3.0.dta	6133.27	2894.31	1	FHVJYTQPLVAVK	null	1515.83	6 2 0 0 0	60	1378.48	3	111.919	126.367	85.0858	0.00376	1.30059	0.000113754	0	0.000113754	sp|P14231|AT1B2_MOUSE	238
MouseBrain-Z-T-5.19000.19000.3.1.dta	5460.58	3138.41	1	FHVJYTQPLVAVK	null	1515.83	5 4 0 0 0	172	1622.58	3	87.1109	88.2163	85.058	-0.00048	-0.15252	0.000113814	0	0.000113814	sp|P14231|AT1B2_MOUSE	238
MouseBrain-Z-T-3.13841.13841.2.0.dta	4034.89	2625.13	1	LAYATIJDSR	null	1123.57	3 5 0 0 0	106	1501.56	6	65.2574	54.5961	85.0569	0.00233	0.88846	0.000113839	0	0.000113839	sp|Q9Z218|DPP6_MOUSE	258
MouseBrain-Z-T-5.12999.12999.3.0.dta	3842.76	3473.51	1	NVETJJSTVLIEGK	null	1517.78	4 5 0 0 2	477	1955.72	4	80.6445	78.282	85.032	0.00146	0.41955	0.000113935	0	0.000113935	sp|Q9Z218|DPP6_MOUSE	112
MouseBrain-Z-T-1.2055.2055.2.0.dta	872.819	2462.98	1	NLGJNTK	null	760.395	8 2 0 0 0	214	1702.58	3	61.9473	49.5294	85.009	0.00218	0.88361	0.000113959	0	0.000113959	sp|Q64676|CGT_MOUSE	333
MouseBrain-Z-T-4.10842.10842.3.0.dta	3243.46	3719.61	1	VLVAPPSEEAJTTK	null	1455.77	5 5 0 0 3	1018	2263.83	10	65.6087	55.1655	85.0032	0.00425	1.14295	0.000113984	0	0.000113984	sp|P43006|EAA2_MOUSE	205
MouseBrain-Z-T-4.2837.2837.3.0.dta	1102.3	2785.17	1	FJHTQTIQQK	null	1244.64	7 2 0 0 0	121	1540.53	1	91.0049	94.2391	84.9985	0.00229	0.82304	0.000113996	0	0.000113996	sp|Q810U4|NRCAM_MOUSE	217
MouseBrain-Z-T-1.15807.15807.3.0.dta	4526.53	2339.09	1	GVTHLJISGLK	null	1138.66	4 2 0 0 1	29	1200.43	5	85.3419	85.5296	84.9935	0.00029	0.12582	0.000114008	0	0.000114008	sp|Q91ZX7|LRP1_MOUSE	3954
MouseBrain-Z-T-1.27151.27151.2.0.dta	7579.63	2552.18	1	VLTLAJFTTK	null	1107.64	3 4 0 0 1	95	1444.53	5	78.3893	74.8629	84.9383	0.0032	1.25552	0.000114044	0	0.000114044	sp|P01831|THY1_MOUSE	94
MouseBrain-Z-T-2.3358.3358.4.1.dta	1223.95	2983.22	1	VSHVLJDTHMK	null	1280.64	8 2 0 0 0	215	1702.58	5	88.7588	90.8196	84.9317	0.00104	0.34939	0.000114056	0	0.000114056	sp|Q9QZC2|PLXC1_MOUSE	717
MouseBrain-Z-T-4.5649.5649.2.0.dta	1850.21	2611.08	1	IJVSVSK	null	746.441	9 2 0 0 0	341	1864.63	1	61.8727	49.4593	84.9262	0.00205	0.78562	0.000114068	0	0.000114068	sp|Q8BXR5|NALCN_MOUSE	1064
MouseBrain-Z-T-2.5509.5509.3.0.dta	1798.09	2568.07	1	LSVECAJK	5,Carbamidomethyl[C];	920.451	3 5 0 0 1	186	1647.61	6	59.0037	45.0573	84.9043	0.00118	0.45922	0.000114153	0	0.000114153	sp|Q62277|SYPH_MOUSE	59
MouseBrain-Z-T-1.5629.5629.2.0.dta	1807.64	2710.11	1	AJATIEVK	null	845.473	9 2 0 0 0	349	1864.63	1	65.0347	54.3597	84.8597	0.00131	0.48165	0.000114177	0	0.000114177	sp|P97300|NPTN_MOUSE	228
MouseBrain-Z-T-1.2876.2876.3.0.dta	1087.16	3106.19	1	YHSQTYGJGSK	null	1241.55	9 2 0 0 0	349	1864.63	7	71.7812	64.7432	84.8517	0.00122	0.39222	0.000114189	0	0.000114189	sp|Q8K2C7|OS9_MOUSE	177
MouseBrain-Z-T-5.23293.23293.3.1.dta	6613.89	2876.28	1	VLTLAJFTTK	null	1107.64	5 4 0 0 1	280	1768.64	5	86.8238	87.8999	84.8254	0.00091	0.31649	0.000114238	0	0.000114238	sp|P01831|THY1_MOUSE	94
MouseBrain-Z-T-3.5150.5150.2.0.dta	1707.51	2785.09	1	LSVECAJK	5,Carbamidomethyl[C];	920.451	9 2 0 0 0	342	1864.63	6	71.3139	64.051	84.8022	0.00329	1.18248	0.000114322	0	0.000114322	sp|Q62277|SYPH_MOUSE	59
MouseBrain-Z-T-1.5520.5520.2.0.dta	1778.78	2638.09	1	NJVSLVK	null	773.452	9 2 0 0 0	347	1864.63	1	59.4963	45.8764	84.7905	0.00114	0.43035	0.000114347	0	0.000114347	sp|Q5FWI3|TMEM2_MOUSE	914
MouseBrain-Z-T-1.3665.3665.2.0.dta	1290.79	2392	1	LLTTJK	null	689.419	8 2 0 0 0	207	1702.58	4	61.0941	48.3398	84.7806	0.00069	0.29026	0.000114383	0	0.000114383	sp|Q80TS3|LPHN3_MOUSE	911
MouseBrain-Z-T-5.2484.2484.2.0.dta	1019.33	2810.13	1	JATLAEQAK	null	945.5	9 2 0 0 0	346	1864.63	0	61.512	48.9905	84.7662	0.00086	0.3065	0.000114407	0	0.000114407	sp|Q9JKR6|HYOU1_MOUSE	869
MouseBrain-Z-T-1.26795.26795.2.0.dta	7484.15	2755.26	1	VLTLAJFTTK	null	1107.64	3 5 0 0 1	191	1647.61	5	82.0807	80.6684	84.7035	0.00288	1.04503	0.000114492	0	0.000114492	sp|P01831|THY1_MOUSE	94
MouseBrain-Z-T-2.12783.12783.4.0.dta	3746.87	3982.55	1	IWQGHAJASFCPHGYGCR	11,Carbamidomethyl[C];17,Carbamidomethyl[C];	2117.92	9 2 0 0 0	339	1864.63	6	57.4686	42.806	84.699	0.00265	0.66423	0.000114516	0	0.000114516	sp|Q61001|LAMA5_MOUSE	1335
MouseBrain-Z-T-1.6894.6894.2.0.dta	2145.91	3037.16	1	AMSSJETAAYK	null	1172.53	9 2 0 0 0	341	1864.63	4	75.4195	70.4338	84.6787	0.00148	0.48575	0.000114552	0	0.000114552	sp|Q3TDQ1|STT3B_MOUSE	638
MouseBrain-Z-T-1.3954.3954.2.0.dta	1368.22	2648.08	1	JATLAEQAK	null	945.5	8 2 0 0 0	212	1702.58	0	67.381	58.0724	84.6683	0.00218	0.82487	0.000114588	0	0.000114588	sp|Q9JKR6|HYOU1_MOUSE	869
MouseBrain-Z-T-1.6186.6186.3.0.dta	1956.38	3387.37	1	LSVECAJK	5,Carbamidomethyl[C];	920.451	5 6 0 0 3	1538	2466.91	6	61.3761	48.8348	84.667	0.00251	0.73961	0.0001146	0	0.0001146	sp|Q62277|SYPH_MOUSE	59
MouseBrain-Z-T-3.6520.6520.2.0.dta	2074.06	3045.2	1	YEQLQJETR	null	1180.56	9 2 0 0 0	346	1864.63	5	58.8017	44.895	84.6285	0.00258	0.8457	0.000114673	0	0.000114673	sp|P24638|PPAL_MOUSE	167
MouseBrain-Z-T-1.26515.26515.3.0.dta	7408.88	3330.45	1	VLTLAJFTTK	null	1107.64	6 4 0 0 3	922	2222.81	5	65.3032	54.8983	84.6265	0.00132	0.39584	0.000114685	0	0.000114685	sp|P01831|THY1_MOUSE	94
MouseBrain-Z-T-1.26830.26830.3.0.dta	7493.52	3022.34	1	VLTLAJFTTK	null	1107.64	5 4 0 0 2	423	1914.7	5	69.8689	61.9397	84.5944	0.0015	0.49608	0.000114721	0	0.000114721	sp|P01831|THY1_MOUSE	94
MouseBrain-Z-T-1.26050.26050.3.0.dta	7283.41	3371.48	1	VLTLAJFTTK	null	1107.64	5 5 0 0 3	1017	2263.83	5	78.7047	75.5466	84.5698	0.00304	0.90237	0.000114757	0	0.000114757	sp|P01831|THY1_MOUSE	94
MouseBrain-Z-T-4.1992.1992.3.0.dta	874.624	2851.16	1	SVTTSLHJK	null	986.527	9 2 0 0 0	346	1864.63	7	57.3874	42.7525	84.5664	0.00192	0.67457	0.000114769	0	0.000114769	sp|O88307|SORL_MOUSE	1895
MouseBrain-Z-T-2.5200.5200.2.0.dta	1715.27	2648.08	1	DAVNJITAK	null	945.5	8 2 0 0 0	212	1702.58	4	81.0724	79.1945	84.5601	0.00199	0.75161	0.000114781	0	0.000114781	sp|O08532|CA2D1_MOUSE	324
MouseBrain-Z-T-5.6998.6998.3.0.dta	2224.99	3402.44	1	NQKDEIJETDLK	null	1446.71	4 5 0 0 2	471	1955.72	6	65.6037	55.3979	84.5572	0.00665	1.95428	0.000114805	0	0.000114805	sp|P10852|4F2_MOUSE	166
MouseBrain-Z-T-3.9241.9241.3.0.dta	2795.39	3115.33	1	TAJHSAPSLENSVQPGK	null	1736.86	6 2 0 0 0	60	1378.48	2	109.006	122.173	84.5531	0.00168	0.53841	0.000114817	0	0.000114817	sp|Q99JP7|GGT7_MOUSE	523
MouseBrain-Z-T-4.17066.17066.2.0.dta	4918.33	2866.24	1	QJVSLSILK	null	1001.6	9 2 0 0 0	346	1864.63	1	71.2546	64.1067	84.5293	0.0025	0.87268	0.000114914	0	0.000114914	sp|P35438|NMDZ1_MOUSE	771
MouseBrain-Z-T-2.33674.33674.3.0.dta	9373.4	3487.57	1	LSALDNLLJHSSIFLK	null	1784.99	8 2 0 0 0	214	1702.58	8	85.4462	85.9504	84.5098	0.00162	0.46517	0.000114986	0	0.000114986	sp|Q9JKR6|HYOU1_MOUSE	830
MouseBrain-Z-T-4.15778.15778.4.0.dta	4571.62	3022.4	1	KFHVJYTQPLVAVK	null	1643.93	6 2 0 0 0	63	1378.48	4	78.6399	75.4796	84.5089	0.00088	0.29093	0.00011501	0	0.00011501	sp|P14231|AT1B2_MOUSE	238
MouseBrain-Z-T-4.8351.8351.3.0.dta	2573.19	3314.32	1	JATQHTSGYFGSDVK	null	1611.74	8 2 0 0 0	213	1702.58	0	65.2447	54.8852	84.4839	-0.00302	-0.91141	0.000115082	0	0.000115082	sp|Q9R0M0|CELR2_MOUSE	2062
MouseBrain-Z-T-4.12563.12563.2.0.dta	3707.25	2625.13	1	LAYATIJDSR	null	1123.57	3 5 0 0 0	106	1501.56	6	64.7742	54.1617	84.4831	0.00232	0.88388	0.000115094	0	0.000115094	sp|Q9Z218|DPP6_MOUSE	258
MouseBrain-Z-T-5.5596.5596.2.0.dta	1849.45	1984.79	1	VJFTCK	5,Carbamidomethyl[C];	768.371	5 2 0 0 0	31	1216.42	1	67.2807	58.037	84.4476	0.00034	0.17096	0.000115154	0	0.000115154	sp|P97797|SHPS1_MOUSE	168
MouseBrain-Z-T-3.5201.5201.2.0.dta	1721.05	2858.22	1	AJATIEVK	null	845.473	4 6 0 0 1	534	2012.75	1	60.0961	46.9842	84.4467	0.0021	0.73518	0.000115166	0	0.000115166	sp|P97300|NPTN_MOUSE	228
MouseBrain-Z-T-3.9968.9968.2.0.dta	2991.33	2094.86	1	GAWLJR	null	716.384	6 2 0 0 0	63	1378.48	4	56.6866	41.7558	84.4152	0.00057	0.27368	0.000115213	0	0.000115213	sp|Q80Z24|NEGR1_MOUSE	67
MouseBrain-Z-T-1.11880.11880.3.0.dta	3470.67	3049.4	1	GKAJSTGTLVITNPTR	null	1629.89	5 3 0 0 0	78	1419.5	3	58.2833	44.2255	84.3906	0.0018	0.58907	0.000115273	0	0.000115273	sp|P12960|CNTN1_MOUSE	494
MouseBrain-Z-T-2.4344.4344.2.0.dta	1485.31	2981.21	1	LSVECAJK	5,Carbamidomethyl[C];	920.451	5 4 0 0 3	613	2060.76	6	57.4359	42.9292	84.377	0.0022	0.73705	0.000115297	0	0.000115297	sp|Q62277|SYPH_MOUSE	59
MouseBrain-Z-T-3.9254.9254.3.0.dta	2798.91	3733.49	1	PGDPGKDLASGEJGTECR	17,Carbamidomethyl[C];	1859.82	6 3 0 0 2	360	1873.67	12	57.461	42.979	84.356	0.00373	0.99861	0.000115369	0	0.000115369	sp|Q71M36|CSPG5_MOUSE	355
MouseBrain-Z-T-5.12524.12524.2.0.dta	3713.97	2625.13	1	LAYATIJDSR	null	1123.57	3 5 0 0 0	106	1501.56	6	63.4333	52.1752	84.341	0.00234	0.89227	0.000115381	0	0.000115381	sp|Q9Z218|DPP6_MOUSE	258
MouseBrain-Z-T-3.16284.16284.3.0.dta	4691.46	3314.41	1	KDVJYTQIVVDR	null	1449.77	9 2 0 0 0	343	1864.63	3	57.7034	43.3617	84.3379	0.00194	0.58451	0.000115393	0	0.000115393	sp|O09126|SEM4D_MOUSE	419
MouseBrain-Z-T-1.9791.9791.3.0.dta	2908.82	3567.53	1	EASJHSSGAGLVQIJK	null	1611.81	4 5 0 0 2	471	1955.72	3	56.5153	41.5391	84.3282	0.0015	0.42139	0.000115417	0	0.000115417	sp|P24668|MPRD_MOUSE	84
MouseBrain-Z-T-1.20346.20346.4.1.dta	5748.15	4040.59	1	WGCHSJQTAFHGCMELLK	3,Carbamidomethyl[C];13,Carbamidomethyl[C];	2175.95	9 2 0 0 0	349	1864.63	5	63.4674	52.2537	84.2929	0.00202	0.50075	0.000115476	0	0.000115476	sp|O54991|CNTP1_MOUSE	500
MouseBrain-Z-T-4.9771.9771.4.1.dta	2956.14	3661.61	1	HAHSITTLNHPLJLTK	null	1796.98	9 2 0 0 0	343	1864.63	12	67.3113	58.1799	84.2696	0.00217	0.59354	0.000115548	0	0.000115548	sp|Q91V24|ABCA7_MOUSE	1532
MouseBrain-Z-T-4.8594.8594.3.0.dta	2638.64	3150.38	1	VLKDAVNJITAK	null	1285.75	9 2 0 0 0	339	1864.63	7	84.8152	85.1124	84.2632	-0.00035	-0.11132	0.000115584	0	0.000115584	sp|O08532|CA2D1_MOUSE	324
MouseBrain-Z-T-1.21788.21788.3.0.dta	6135.91	3666.51	1	GJGTLITFHSAFQCCGK	14,Carbamidomethyl[C];15,Carbamidomethyl[C];	1897.87	5 4 0 0 1	272	1768.64	1	57.4128	42.9601	84.2535	0.00226	0.61729	0.000115596	0	0.000115596	sp|Q922J6|TSN2_MOUSE	139
MouseBrain-Z-T-3.8870.8870.3.0.dta	2695.68	3329.33	1	LSVECAJK	5,Carbamidomethyl[C];	920.451	5 5 1 0 2	1359	2408.87	6	62.0053	50.0271	84.2506	0.00227	0.68161	0.000115607	0	0.000115607	sp|Q62277|SYPH_MOUSE	59
MouseBrain-Z-T-4.4671.4671.3.0.dta	1586.83	3079.26	1	LSVECAJK	5,Carbamidomethyl[C];	920.451	4 6 0 0 2	793	2158.8	6	63.593	52.4728	84.2446	0.00243	0.78958	0.000115643	0	0.000115643	sp|Q62277|SYPH_MOUSE	59
MouseBrain-Z-T-1.32593.32593.3.0.dta	9042.82	4263.71	1	LDWLGJCSGLNDDSYGYR	7,Carbamidomethyl[C];	2104.9	4 6 0 0 2	793	2158.8	5	68.837	60.5486	84.2299	0.00531	1.24617	0.000115667	0	0.000115667	sp|P14094|AT1B1_MOUSE	158
MouseBrain-Z-T-3.15154.15154.3.0.dta	4388.56	3452.48	1	GJLSSAPAPAMPTALHSK	null	1749.9	8 2 0 0 0	206	1702.58	1	80.5251	78.5333	84.2241	0.00268	0.77663	0.000115691	0	0.000115691	sp|Q99J85|NPTXR_MOUSE	211
MouseBrain-Z-T-2.1970.1970.3.0.dta	851.056	2527.06	1	SVTTSLHJK	null	986.527	7 2 0 0 0	121	1540.53	7	67.7626	58.9226	84.1798	0.00115	0.45322	0.000115774	0	0.000115774	sp|O88307|SORL_MOUSE	1895
MouseBrain-Z-T-4.12495.12495.2.0.dta	3688.78	2625.13	1	LAYATIJDSR	null	1123.57	3 5 0 0 0	106	1501.56	6	60.8187	48.2443	84.171	0.00235	0.89455	0.00011581	0	0.00011581	sp|Q9Z218|DPP6_MOUSE	258
MouseBrain-Z-T-1.9110.9110.3.0.dta	2726.51	3402.43	1	NQKDEIJETDLK	null	1446.71	4 5 0 0 2	471	1955.72	6	64.66	54.1566	84.1665	0.00325	0.95617	0.000115821	0	0.000115821	sp|P10852|4F2_MOUSE	166
MouseBrain-Z-T-3.19785.19785.3.1.dta	5635.9	3138.41	1	FHVJYTQPLVAVK	null	1515.83	5 4 0 0 0	178	1622.58	3	67.3243	58.2575	84.1626	-0.0003	-0.09517	0.000115845	0	0.000115845	sp|P14231|AT1B2_MOUSE	238
MouseBrain-Z-T-5.5051.5051.3.0.dta	1702.83	3094.2	1	SVAHJMTMPNK	null	1229.58	9 2 0 0 0	342	1864.63	4	72.7001	66.5397	84.1408	-0.00734	-2.37078	0.000115869	0	0.000115869	sp|P62812|GBRA1_MOUSE	137
MouseBrain-Z-T-1.5766.5766.2.0.dta	1844.4	2548.06	1	AJATIEVK	null	845.473	8 2 0 0 0	208	1702.58	1	73.0567	67.1094	84.1017	0.00223	0.87452	0.000115952	0	0.000115952	sp|P97300|NPTN_MOUSE	228
MouseBrain-Z-T-5.14214.14214.3.0.dta	4169.51	3881.67	1	VLVAPPSEEAJTTK	null	1455.77	6 5 0 0 3	1423	2425.89	10	62.8445	51.4059	84.0876	0.01292	3.3288	0.000115988	0	0.000115988	sp|P43006|EAA2_MOUSE	205
MouseBrain-Z-T-1.13144.13144.4.1.dta	3809.38	3751.58	1	HEJNTKDNSIQHEFSLTR	null	2170.03	6 3 0 0 0	142	1581.56	2	69.6408	61.8758	84.0614	0.00179	0.47748	0.000116059	0	0.000116059	sp|P01831|THY1_MOUSE	42
MouseBrain-Z-T-5.16032.16032.2.0.dta	4658.99	2790.2	1	VELVAMJETDPK	null	1345.67	3 4 0 0 1	88	1444.53	6	70.3043	62.8997	84.0559	0.00426	1.52832	0.00011607	0	0.00011607	sp|Q01097|NMDE2_MOUSE	74
MouseBrain-Z-T-1.18194.18194.4.0.dta	5168.89	3022.4	1	KFHVJYTQPLVAVK	null	1643.93	6 2 0 0 0	64	1378.48	4	100.928	110.022	84.0382	-0.00021	-0.07037	0.000116106	0	0.000116106	sp|P14231|AT1B2_MOUSE	238
MouseBrain-Z-T-5.18459.18459.3.0.dta	5314.29	3068.29	1	SLEVLJLSSNK	null	1203.66	9 2 0 0 0	341	1864.63	5	83.0569	82.5286	84.038	0.00178	0.57958	0.000116118	0	0.000116118	sp|Q63912|OMGP_MOUSE	152
MouseBrain-Z-T-4.2889.2889.4.0.dta	1116.13	3488.49	1	IKTPEKJDTAAAGQGER	null	1785.91	8 2 0 0 0	210	1702.58	6	59.502	46.2959	84.0276	0.00152	0.43466	0.000116165	0	0.000116165	sp|P43406|ITAV_MOUSE	869
MouseBrain-Z-T-5.4455.4455.3.0.dta	1542.89	3492.4	1	LSVECAJK	5,Carbamidomethyl[C];	920.451	6 5 0 0 4	1840	2571.95	6	59.0822	45.6594	84.0103	0.00221	0.63232	0.000116201	0	0.000116201	sp|Q62277|SYPH_MOUSE	59
MouseBrain-Z-T-4.5307.5307.3.0.dta	1758.26	2608.05	1	SVAHJMTMPNK	null	1229.58	6 2 0 0 0	66	1378.48	4	85.32	86.0261	84.0088	0.00118	0.45103	0.000116212	0	0.000116212	sp|P62812|GBRA1_MOUSE	137
MouseBrain-Z-T-4.17044.17044.3.0.dta	4912.47	2850.25	1	TJYTLHVIEMK	null	1348.69	3 5 0 0 0	106	1501.56	1	84.9116	85.4211	83.9653	0.00144	0.50673	0.00011626	0	0.00011626	sp|P23818|GRIA1_MOUSE	363
MouseBrain-Z-T-5.7627.7627.3.0.dta	2394.4	3329.32	1	LSVECAJK	5,Carbamidomethyl[C];	920.451	5 5 1 0 2	1359	2408.87	6	58.935	45.4662	83.9484	0.00191	0.57438	0.000116283	0	0.000116283	sp|Q62277|SYPH_MOUSE	59
MouseBrain-Z-T-4.16592.16592.3.0.dta	4790.8	3499.43	1	RGDLNIJMTSPMGTK	null	1634.8	9 2 0 0 0	346	1864.63	6	73.315	67.5915	83.9444	0.00188	0.53789	0.000116307	0	0.000116307	sp|P21661|NEC2_MOUSE	523
MouseBrain-Z-T-3.21962.21962.3.0.dta	6221.15	3067.34	1	GETASLLCJISVR	8,Carbamidomethyl[C];	1419.73	3 5 0 0 1	186	1647.61	8	66.3429	56.8675	83.9399	0.00167	0.5452	0.000116331	0	0.000116331	sp|Q8R366|IGSF8_MOUSE	461
MouseBrain-Z-T-2.22978.22978.3.0.dta	6492.4	2876.28	1	VLTLAJFTTK	null	1107.64	5 4 0 0 1	280	1768.64	5	79.6093	77.2931	83.9107	0.00072	0.24869	0.000116366	0	0.000116366	sp|P01831|THY1_MOUSE	94
MouseBrain-Z-T-4.16103.16103.2.0.dta	4659.17	2790.2	1	VELVAMJETDPK	null	1345.67	3 4 0 0 1	88	1444.53	6	66.1367	56.5699	83.9035	0.00305	1.09251	0.000116402	0	0.000116402	sp|Q01097|NMDE2_MOUSE	74
MouseBrain-Z-T-2.28656.28656.3.0.dta	8020.45	4278.68	1	DEGDYFCELQVSGANPMSSJK	7,Carbamidomethyl[C];	2347.98	6 4 0 0 1	435	1930.69	19	98.0879	105.733	83.8905	0.00485	1.1343	0.000116413	0	0.000116413	sp|P01831|THY1_MOUSE	118
MouseBrain-Z-T-1.7084.7084.3.0.dta	2196.51	3094.21	1	SVAHJMTMPNK	null	1229.58	9 2 0 0 0	343	1864.63	4	73.7328	68.2675	83.8828	-6e-05	-0.01961	0.000116425	0	0.000116425	sp|P62812|GBRA1_MOUSE	137
MouseBrain-Z-T-4.29996.29996.3.0.dta	8399.78	3824.6	1	FKLDWLGJCSGLNDDSYGYR	9,Carbamidomethyl[C];	2380.07	3 4 0 0 1	88	1444.53	7	66.4793	57.1087	83.8819	0.00318	0.83206	0.000116437	0	0.000116437	sp|P14094|AT1B1_MOUSE	158
MouseBrain-Z-T-2.16740.16740.3.0.dta	4812.62	2850.25	1	TJYTLHVIEMK	null	1348.69	3 5 0 0 0	106	1501.56	1	86.4834	87.8862	83.8782	0.00165	0.57936	0.000116461	0	0.000116461	sp|P23818|GRIA1_MOUSE	363
MouseBrain-Z-T-2.15429.15429.3.0.dta	4459.28	3022.4	1	KFHVJYTQPLVAVK	null	1643.93	6 2 0 0 0	61	1378.48	4	69.5863	61.8916	83.8766	0.0017	0.56257	0.000116473	0	0.000116473	sp|P14231|AT1B2_MOUSE	238
MouseBrain-Z-T-1.15388.15388.3.0.dta	4414.04	3003.29	1	GVTHLJISGLK	null	1138.66	9 2 0 0 0	345	1864.63	5	59.1314	45.808	83.8748	-0.00073	-0.24196	0.000116484	0	0.000116484	sp|Q91ZX7|LRP1_MOUSE	3954
MouseBrain-Z-T-4.2829.2829.3.0.dta	1100.2	2623.12	1	FJHTQTIQQK	null	1244.64	6 2 0 0 0	62	1378.48	1	93.9127	99.32	83.8706	0.00158	0.60131	0.000116496	0	0.000116496	sp|Q810U4|NRCAM_MOUSE	217
MouseBrain-Z-T-1.19540.19540.3.0.dta	5531.23	2777.22	1	LYWISSGJHTIJR	null	1560.79	5 2 0 0 0	31	1216.42	7	75.6499	71.2247	83.868	0.00164	0.59099	0.000116508	0	0.000116508	sp|Q91ZX7|LRP1_MOUSE	1764
MouseBrain-Z-T-5.14429.14429.2.0.dta	4226.83	3058.29	1	VFGSQJLTTVK	null	1193.65	9 2 0 0 0	346	1864.63	5	78.1491	75.0699	83.8677	0.00201	0.65831	0.00011652	0	0.00011652	sp|Q9JKR6|HYOU1_MOUSE	515
MouseBrain-Z-T-3.6054.6054.2.0.dta	1950.71	2347.03	1	AJATIEVK	null	845.473	3 5 0 0 0	106	1501.56	1	67.7437	59.0673	83.857	0.00186	0.79348	0.000116555	0	0.000116555	sp|P97300|NPTN_MOUSE	228
MouseBrain-Z-T-1.15208.15208.3.0.dta	4365.59	3106.26	1	FINYJQTVSR	null	1241.63	9 2 0 0 0	341	1864.63	4	58.7604	45.2556	83.8409	0.001	0.32268	0.00011659	0	0.00011659	sp|Q8C7X2|EMC1_MOUSE	917
MouseBrain-Z-T-1.5933.5933.2.0.dta	1889.18	2785.09	1	LSVECAJK	5,Carbamidomethyl[C];	920.451	9 2 0 0 0	340	1864.63	6	68.9776	60.9745	83.8405	0.00204	0.73223	0.000116614	0	0.000116614	sp|Q62277|SYPH_MOUSE	59
MouseBrain-Z-T-3.17852.17852.3.0.dta	5114.07	3901.67	1	TJETQTYWGGSLPVHQK	null	1945.94	4 5 0 0 2	471	1955.72	1	59.7687	46.815	83.8254	0.00152	0.3894	0.000116637	0	0.000116637	sp|Q99P47|CNTP4_MOUSE	708
MouseBrain-Z-T-2.7326.7326.3.0.dta	2276.93	3329.32	1	LSVECAJK	5,Carbamidomethyl[C];	920.451	5 5 1 0 2	1359	2408.87	6	62.6349	51.2257	83.8235	0.00218	0.65368	0.000116661	0	0.000116661	sp|Q62277|SYPH_MOUSE	59
MouseBrain-Z-T-5.7782.7782.3.0.dta	2436.15	3115.33	1	TAJHSAPSLENSVQPGK	null	1736.86	6 2 0 0 0	66	1378.48	2	103.22	113.673	83.8067	0.00176	0.56633	0.000116708	0	0.000116708	sp|Q99JP7|GGT7_MOUSE	523
MouseBrain-Z-T-4.23364.23364.3.0.dta	6615.47	3038.33	1	VLTLAJFTTK	null	1107.64	6 4 0 0 1	435	1930.69	5	73.8181	68.4408	83.8044	0.00078	0.25616	0.00011672	0	0.00011672	sp|P01831|THY1_MOUSE	94
MouseBrain-Z-T-4.12423.12423.3.0.dta	3669.39	3149.43	1	LHVAQPEJDSHVALLK	null	1770.95	6 2 0 0 0	62	1378.48	7	75.2332	70.6235	83.7942	0.00306	0.97107	0.000116743	0	0.000116743	sp|Q3UUQ7|PGAP1_MOUSE	558
MouseBrain-Z-T-1.15578.15578.3.0.dta	4465.1	3143.39	1	KJITDLVEGAK	null	1187.66	4 5 0 0 2	477	1955.72	1	56.7259	42.1515	83.7926	0.00325	1.03306	0.000116755	0	0.000116755	sp|Q8BY89|CTL2_MOUSE	200
MouseBrain-Z-T-1.5731.5731.2.0.dta	1835	2386	1	AJATIEVK	null	845.473	7 2 0 0 0	118	1540.53	1	76.6868	72.8636	83.7871	0.00102	0.4293	0.000116778	0	0.000116778	sp|P97300|NPTN_MOUSE	228
MouseBrain-Z-T-4.17114.17114.3.0.dta	4931.21	2850.25	1	TJYTLHVIEMK	null	1348.69	3 5 0 0 0	106	1501.56	1	81.2364	79.8671	83.7796	0.00148	0.51936	0.00011679	0	0.00011679	sp|P23818|GRIA1_MOUSE	363
MouseBrain-Z-T-5.10883.10883.3.0.dta	3271.39	3881.66	1	VLVAPPSEEAJTTK	null	1455.77	6 5 0 0 3	1423	2425.89	10	68.6464	60.5033	83.7693	0.00206	0.53104	0.000116813	0	0.000116813	sp|P43006|EAA2_MOUSE	205
MouseBrain-Z-T-4.9853.9853.4.0.dta	2978.17	3661.61	1	HAHSITTLNHPLJLTK	null	1796.98	9 2 0 0 0	339	1864.63	12	88.521	91.1019	83.7279	0.00311	0.85026	0.000116837	0	0.000116837	sp|Q91V24|ABCA7_MOUSE	1532
MouseBrain-Z-T-4.15541.15541.4.2.dta	4507.57	3725.69	1	LVQVGIYJGTHVIPNDRK	null	2023.11	8 2 0 0 0	213	1702.58	7	57.5052	43.3861	83.7263	0.00151	0.40484	0.000116849	0	0.000116849	sp|P35438|NMDZ1_MOUSE	368
MouseBrain-Z-T-2.4367.4367.2.0.dta	1491.45	2165.9	1	HIJFTR	null	787.421	6 2 0 0 0	63	1378.48	2	58.9082	45.5523	83.7122	0.00077	0.35427	0.000116884	0	0.000116884	sp|P15209|NTRK2_MOUSE	121
MouseBrain-Z-T-5.6848.6848.3.0.dta	2184.37	2471.06	1	GCKDJATDSVPLR	2,Carbamidomethyl[C];	1432.68	3 2 0 0 1	15	1038.38	4	60.1046	47.3998	83.6994	0.00072	0.29029	0.000116943	0	0.000116943	sp|Q91ZX7|LRP1_MOUSE	2128
MouseBrain-Z-T-1.4367.4367.2.0.dta	1478.33	2577	1	NPCJITR	3,Carbamidomethyl[C];	874.42	8 2 0 0 0	208	1702.58	3	59.9868	47.266	83.6113	0.00237	0.92135	0.000117118	0	0.000117118	sp|P56528|CD38_MOUSE	104
MouseBrain-Z-T-4.10560.10560.3.0.dta	3168.43	2853.25	1	KIYIPLJK	null	988.619	9 2 0 0 0	344	1864.63	6	57.6616	43.6913	83.6064	0.00139	0.48762	0.00011713	0	0.00011713	sp|P57716|NICA_MOUSE	44
MouseBrain-Z-T-1.6558.6558.2.0.dta	2056.21	3079.26	1	LSVECAJK	5,Carbamidomethyl[C];	920.451	4 6 0 0 2	797	2158.8	6	61.3376	49.3468	83.6064	0.00163	0.53075	0.000117142	0	0.000117142	sp|Q62277|SYPH_MOUSE	59
MouseBrain-Z-T-1.5911.5911.2.0.dta	1883.16	2548.06	1	AJATIEVK	null	845.473	8 2 0 0 0	211	1702.58	1	70.3038	63.1422	83.6038	0.0021	0.82585	0.000117165	0	0.000117165	sp|P97300|NPTN_MOUSE	228
MouseBrain-Z-T-1.26704.26704.3.0.dta	7459.56	3184.39	1	VLTLAJFTTK	null	1107.64	6 4 0 0 2	649	2076.75	5	72.9743	67.2591	83.5881	0.00202	0.63413	0.000117224	0	0.000117224	sp|P01831|THY1_MOUSE	94
MouseBrain-Z-T-1.6964.6964.3.0.dta	2164.64	3004.21	1	EICSGJSSQCAPNVHK	3,Carbamidomethyl[C];10,Carbamidomethyl[C];	1787.78	5 2 0 0 0	35	1216.42	5	87.107	89.0057	83.5807	0.00589	1.95936	0.000117247	0	0.000117247	sp|Q9R1V6|ADA22_MOUSE	517
MouseBrain-Z-T-2.15432.15432.4.0.dta	4460.12	3022.4	1	KFHVJYTQPLVAVK	null	1643.93	6 2 0 0 0	60	1378.48	4	113.866	130.2	83.5318	0.00163	0.53974	0.000117294	0	0.000117294	sp|P14231|AT1B2_MOUSE	238
MouseBrain-Z-T-4.14041.14041.3.0.dta	4104.29	3705.62	1	GJLSSAPAPAMPTALHSK	null	1749.9	4 5 0 0 2	471	1955.72	1	59.3315	46.3012	83.5304	0.00219	0.58973	0.000117306	0	0.000117306	sp|Q99J85|NPTXR_MOUSE	211
MouseBrain-Z-T-3.18545.18545.4.1.dta	5301.09	3554.43	1	WGCHSJQTAFHGCMELLK	3,Carbamidomethyl[C];13,Carbamidomethyl[C];	2175.95	6 2 0 0 0	63	1378.48	5	56.5388	42.0129	83.5155	0.00133	0.37399	0.000117352	0	0.000117352	sp|O54991|CNTP1_MOUSE	500
MouseBrain-Z-T-5.3545.3545.4.0.dta	1302.06	2983.22	1	VSHVLJDTHMK	null	1280.64	8 2 0 0 0	209	1702.58	5	80.0396	78.1855	83.483	0.00146	0.48884	0.000117411	0	0.000117411	sp|Q9QZC2|PLXC1_MOUSE	717
MouseBrain-Z-T-5.8702.8702.3.0.dta	2684.17	3138.27	1	NTJFTHVVADR	null	1273.63	9 2 0 0 0	348	1864.63	2	57.2283	43.0955	83.4749	0.00269	0.85854	0.000117446	0	0.000117446	sp|Q64151|SEM4C_MOUSE	419
MouseBrain-Z-T-2.2473.2473.2.1.dta	986.773	2810.13	1	JATLAEQAK	null	945.5	9 2 0 0 0	345	1864.63	0	67.7232	59.2489	83.4614	0.00071	0.25099	0.000117469	0	0.000117469	sp|Q9JKR6|HYOU1_MOUSE	869
MouseBrain-Z-T-1.7328.7328.3.0.dta	2260.67	2608.05	1	SVAHJMTMPNK	null	1229.58	6 2 0 0 0	66	1378.48	4	97.5938	105.21	83.4502	0.00099	0.37971	0.000117481	0	0.000117481	sp|P62812|GBRA1_MOUSE	137
MouseBrain-Z-T-4.4170.4170.2.0.dta	1452.45	2548.06	1	AJATIEVK	null	845.473	8 2 0 0 0	205	1702.58	1	67.287	58.5984	83.423	0.00188	0.73794	0.000117504	0	0.000117504	sp|P97300|NPTN_MOUSE	228
MouseBrain-Z-T-2.23121.23121.3.0.dta	6530.59	2876.28	1	VLTLAJFTTK	null	1107.64	5 4 0 0 1	272	1768.64	5	85.6714	86.8855	83.4166	0.00134	0.46564	0.000117516	0	0.000117516	sp|P01831|THY1_MOUSE	94
MouseBrain-Z-T-3.5853.5853.3.0.dta	1896.33	3004.21	1	EICSGJSSQCAPNVHK	3,Carbamidomethyl[C];10,Carbamidomethyl[C];	1787.78	5 2 0 0 0	35	1216.42	5	89.2409	92.421	83.335	0.0036	1.19942	0.000117586	0	0.000117586	sp|Q9R1V6|ADA22_MOUSE	517
MouseBrain-Z-T-3.2952.2952.2.0.dta	1129.46	2810.14	1	JATLAEQAK	null	945.5	9 2 0 0 0	342	1864.63	0	64.661	54.6162	83.3157	0.00285	1.01252	0.000117633	0	0.000117633	sp|Q9JKR6|HYOU1_MOUSE	869
MouseBrain-Z-T-4.23396.23396.3.0.dta	6623.95	2876.28	1	VLTLAJFTTK	null	1107.64	5 4 0 0 1	272	1768.64	5	80.0183	78.2584	83.2867	0.00098	0.34048	0.000117692	0	0.000117692	sp|P01831|THY1_MOUSE	94
MouseBrain-Z-T-3.11665.11665.4.2.dta	3449.12	3645.52	1	KKENGVFEEISJSSGR	null	1780.88	9 2 0 0 0	344	1864.63	11	57.8928	44.2244	83.2771	0.00109	0.29991	0.000117715	0	0.000117715	sp|P97300|NPTN_MOUSE	283
MouseBrain-Z-T-3.6174.6174.3.0.dta	1982.84	2608.05	1	SVAHJMTMPNK	null	1229.58	6 2 0 0 0	60	1378.48	4	87.3564	89.5545	83.2742	0.00115	0.44183	0.000117739	0	0.000117739	sp|P62812|GBRA1_MOUSE	137
MouseBrain-Z-T-5.8795.8795.2.0.dta	2709.08	2236	1	LLJQTLR	null	857.52	6 2 0 0 0	63	1378.48	2	58.7292	45.5304	83.2412	0.0015	0.67232	0.000117774	0	0.000117774	sp|Q9CQF9|PCYOX_MOUSE	196
MouseBrain-Z-T-2.4798.4798.3.0.dta	1607.3	2932.16	1	SVAHJMTMPNK	null	1229.58	8 2 0 0 0	211	1702.58	4	71.6627	65.4408	83.2176	0.00175	0.59694	0.000117798	0	0.000117798	sp|P62812|GBRA1_MOUSE	137
MouseBrain-Z-T-3.8978.8978.2.0.dta	2724.62	3329.32	1	LSVECAJK	5,Carbamidomethyl[C];	920.451	5 5 1 0 2	1359	2408.87	6	62.93	52.0246	83.183	0.00081	0.24429	0.000117845	0	0.000117845	sp|Q62277|SYPH_MOUSE	59
MouseBrain-Z-T-5.8656.8656.3.0.dta	2671.66	2988.33	1	VLKDAVNJITAK	null	1285.75	8 2 0 0 0	205	1702.58	7	83.0833	83.0398	83.164	-0.00041	-0.13877	0.00011788	0	0.00011788	sp|O08532|CA2D1_MOUSE	324
MouseBrain-Z-T-3.14946.14946.4.0.dta	4332.52	3367.63	1	KLVQVGIYJGTHVIPNDRK	null	2151.2	5 2 0 0 0	31	1216.42	8	78.0811	75.3616	83.1316	0.001	0.29555	0.000117915	0	0.000117915	sp|P35438|NMDZ1_MOUSE	368
MouseBrain-Z-T-3.2781.2781.3.0.dta	1083.55	2714.11	1	HMJETSHTQGSLR	null	1497.69	5 2 0 0 0	35	1216.42	2	75.3636	71.183	83.1275	0.00137	0.50489	0.000117927	0	0.000117927	sp|P15209|NTRK2_MOUSE	241
MouseBrain-Z-T-1.15960.15960.3.0.dta	4567.21	3881.67	1	VLVAPPSEEAJTTK	null	1455.77	6 5 0 0 3	1423	2425.89	10	57.5524	43.7897	83.1117	0.01332	3.43082	0.000117939	0	0.000117939	sp|P43006|EAA2_MOUSE	205
MouseBrain-Z-T-2.5551.5551.2.0.dta	1809.53	2854.06	1	JYTADYDK	null	989.421	9 2 0 0 0	344	1864.63	0	72.2124	66.3505	83.0988	0.00238	0.83366	0.000117986	0	0.000117986	sp|Q91X78|ERLN1_MOUSE	106
MouseBrain-Z-T-3.6971.6971.2.0.dta	2193.08	2854.06	1	JYTADYDK	null	989.421	9 2 0 0 0	342	1864.63	0	65.7575	56.425	83.0893	0.00164	0.57298	0.000118021	0	0.000118021	sp|Q91X78|ERLN1_MOUSE	106
MouseBrain-Z-T-5.5179.5179.2.0.dta	1737.09	2876.18	1	LSVECAJK	5,Carbamidomethyl[C];	920.451	4 5 0 0 2	471	1955.72	6	72.4862	66.7992	83.0477	0.00232	0.80569	0.000118092	0	0.000118092	sp|Q62277|SYPH_MOUSE	59
MouseBrain-Z-T-2.20477.20477.4.1.dta	5818.34	3592.56	1	HNFRPGTDFVVEYIDSJHTK	null	2376.14	5 2 0 0 0	31	1216.42	16	68.7267	61.0257	83.0284	-0.00025	-0.07034	0.000118116	0	0.000118116	sp|Q810U3|NFASC_MOUSE	1047
MouseBrain-Z-T-3.3235.3235.3.0.dta	1205.53	2785.17	1	FJHTQTIQQK	null	1244.64	7 2 0 0 0	116	1540.53	1	93.0031	98.3804	83.0168	0.00189	0.67763	0.000118128	0	0.000118128	sp|Q810U4|NRCAM_MOUSE	217
MouseBrain-Z-T-1.10324.10324.3.0.dta	3052.34	2513.11	1	WTGHJVTVVQR	null	1296.68	5 2 0 0 0	31	1216.42	4	82.5379	82.2829	83.0115	0.00148	0.58745	0.000118139	0	0.000118139	sp|Q91ZX7|LRP1_MOUSE	1512
MouseBrain-Z-T-3.23912.23912.3.0.dta	6746.44	2876.28	1	VLTLAJFTTK	null	1107.64	5 4 0 0 1	280	1768.64	5	79.5374	77.673	82.9999	0.00094	0.32796	0.000118163	0	0.000118163	sp|P01831|THY1_MOUSE	94
MouseBrain-Z-T-3.2280.2280.3.0.dta	949.46	2314.01	1	VIYQNHJK	null	1015.53	3 4 0 0 0	55	1298.48	6	57.4207	43.6522	82.9907	0.00088	0.37956	0.000118175	0	0.000118175	sp|P11627|L1CAM_MOUSE	293
MouseBrain-Z-T-4.5541.5541.2.0.dta	1821.45	3045.2	1	YEQLQJETR	null	1180.56	9 2 0 0 0	349	1864.63	5	64.6035	54.7068	82.9831	0.00212	0.69464	0.000118222	0	0.000118222	sp|P24638|PPAL_MOUSE	167
MouseBrain-Z-T-3.12210.12210.3.0.dta	3595.7	3335.39	1	EDNPDKNPEAPLJVSR	null	1794.86	7 2 0 0 0	117	1540.53	12	71.2089	64.8712	82.9789	1e-05	0.00339	0.000118234	0	0.000118234	sp|Q9QUR8|SEM7A_MOUSE	256
MouseBrain-Z-T-3.24027.24027.3.0.dta	6777.15	4053.73	1	FLJVTPNVEVNVECR	14,Carbamidomethyl[C];	1789.89	5 5 0 0 3	1017	2263.83	2	58.7011	45.6327	82.971	0.00413	1.01939	0.000118257	0	0.000118257	sp|P14231|AT1B2_MOUSE	250
MouseBrain-Z-T-2.16670.16670.3.0.dta	4793.6	2850.25	1	TJYTLHVIEMK	null	1348.69	3 5 0 0 0	106	1501.56	1	78.8523	76.6442	82.9529	0.00169	0.59304	0.000118281	0	0.000118281	sp|P23818|GRIA1_MOUSE	363
MouseBrain-Z-T-4.18948.18948.3.0.dta	5424.65	3218.41	1	FHVJYTQPLVAVK	null	1515.83	8 2 0 0 0	207	1702.58	3	86.659	88.6549	82.9522	0.00173	0.53794	0.000118292	0	0.000118292	sp|P14231|AT1B2_MOUSE	238
MouseBrain-Z-T-4.5276.5276.2.0.dta	1750.04	2648.08	1	DAVNJITAK	null	945.5	8 2 0 0 0	212	1702.58	4	74.8414	70.4753	82.9499	0.002	0.75463	0.000118304	0	0.000118304	sp|O08532|CA2D1_MOUSE	324
MouseBrain-Z-T-2.17387.17387.3.0.dta	4986.68	3554.43	1	WGCHSJQTAFHGCMELLK	3,Carbamidomethyl[C];13,Carbamidomethyl[C];	2175.95	6 2 0 0 0	62	1378.48	5	83.0549	83.1151	82.9431	0.00116	0.32532	0.000118328	0	0.000118328	sp|O54991|CNTP1_MOUSE	500
MouseBrain-Z-T-2.8728.8728.3.0.dta	2655.64	2679.2	1	DIILHSTGHJISR	null	1462.78	5 2 0 0 0	31	1216.42	9	84.6703	85.6082	82.9285	0.00135	0.50325	0.000118363	0	0.000118363	sp|Q8C129|LCAP_MOUSE	215
MouseBrain-Z-T-1.10246.10246.3.0.dta	3031.18	2513.11	1	WTGHJVTVVQR	null	1296.68	5 2 0 0 0	31	1216.42	4	92.4753	97.6183	82.9239	0.00147	0.58386	0.000118387	0	0.000118387	sp|Q91ZX7|LRP1_MOUSE	1512
MouseBrain-Z-T-1.7000.7000.3.0.dta	2174.26	2932.16	1	SVAHJMTMPNK	null	1229.58	8 2 0 0 0	207	1702.58	4	81.9044	81.3613	82.9132	0.00339	1.15761	0.000118422	0	0.000118422	sp|P62812|GBRA1_MOUSE	137
MouseBrain-Z-T-4.16351.16351.3.0.dta	4725.62	3517.37	1	JLSFSEDGYQMHPK	null	1652.74	9 2 0 0 0	347	1864.63	0	90.9747	95.3449	82.8588	0.0023	0.65455	0.000118492	0	0.000118492	sp|Q01097|NMDE2_MOUSE	348
MouseBrain-Z-T-4.9560.9560.3.0.dta	2899.31	3321.41	1	LJGTDPIVAADSKR	null	1456.78	9 2 0 0 0	348	1864.63	1	56.8216	42.8222	82.8206	0.00065	0.19489	0.000118551	0	0.000118551	sp|Q91ZX7|LRP1_MOUSE	4076
MouseBrain-Z-T-2.2125.2125.3.0.dta	893.415	2167.88	1	RACQFJR	3,Carbamidomethyl[C];	951.458	5 2 0 0 0	34	1216.42	5	70.9885	64.6552	82.7502	0.00198	0.9144	0.000118751	0	0.000118751	sp|P14231|AT1B2_MOUSE	153
MouseBrain-Z-T-3.9027.9027.3.0.dta	2737.75	3439.44	1	TAJHSAPSLENSVQPGK	null	1736.86	8 2 0 0 0	206	1702.58	2	73.4071	68.38	82.7432	0.0017	0.49319	0.000118775	0	0.000118775	sp|Q99JP7|GGT7_MOUSE	523
MouseBrain-Z-T-1.6976.6976.2.0.dta	2167.85	2578.02	1	SCJISVTEK	2,Carbamidomethyl[C];	1037.49	7 2 0 0 0	119	1540.53	2	78.6011	76.3859	82.715	0.00208	0.80617	0.000118868	0	0.000118868	sp|P21995|EMB_MOUSE	62
MouseBrain-Z-T-4.5144.5144.2.0.dta	1714.58	2347.03	1	AJATIEVK	null	845.473	3 5 0 0 0	106	1501.56	1	61.556	50.171	82.6996	0.00164	0.69804	0.000118903	0	0.000118903	sp|P97300|NPTN_MOUSE	228
MouseBrain-Z-T-4.7858.7858.3.0.dta	2440.62	3241.33	1	NMANGQPHSVJITR	null	1538.75	8 2 0 0 0	209	1702.58	10	67.6886	59.6182	82.6766	0.00112	0.34687	0.000118974	0	0.000118974	sp|Q9CPW0|CNTP2_MOUSE	1117
MouseBrain-Z-T-3.23885.23885.3.0.dta	6739.17	3022.34	1	VLTLAJFTTK	null	1107.64	5 4 0 0 2	423	1914.7	5	73.5048	68.5763	82.6578	0.00178	0.59037	0.000118997	0	0.000118997	sp|P01831|THY1_MOUSE	94
MouseBrain-Z-T-5.23436.23436.3.0.dta	6652.13	2876.28	1	VLTLAJFTTK	null	1107.64	5 4 0 0 1	272	1768.64	5	82.7577	82.8286	82.6262	0.00132	0.45834	0.000119079	0	0.000119079	sp|P01831|THY1_MOUSE	94
MouseBrain-Z-T-5.12896.12896.3.0.dta	3814.8	3191.31	1	QMVEJFSPJQTK	null	1422.67	5 4 0 0 1	280	1768.64	8	56.5314	42.5048	82.5806	0.00159	0.4977	0.000119172	0	0.000119172	sp|Q810U3|NFASC_MOUSE	881
MouseBrain-Z-T-3.12427.12427.3.0.dta	3653.6	3580.5	1	CEGPGVPTVTVHJTTDK	1,Carbamidomethyl[C];	1811.86	5 4 0 0 1	267	1768.64	12	59.2881	46.7573	82.5596	0.00139	0.38942	0.000119196	0	0.000119196	sp|Q9Z218|DPP6_MOUSE	505
MouseBrain-Z-T-3.16187.16187.2.0.dta	4665.48	2364.99	1	GTEWLVJSSR	null	1148.57	5 2 0 0 0	31	1216.42	6	88.8063	92.1763	82.5475	0.0007	0.294	0.000119219	0	0.000119219	sp|P12960|CNTN1_MOUSE	457
MouseBrain-Z-T-3.17531.17531.3.0.dta	5027.27	3337.38	1	RGDLNIJMTSPMGTK	null	1634.8	8 2 0 0 0	208	1702.58	6	67.6232	59.5937	82.5351	0.00479	1.43655	0.000119243	0	0.000119243	sp|P21661|NEC2_MOUSE	523
MouseBrain-Z-T-3.30152.30152.3.0.dta	8426.34	4027.68	1	FKLDWLGJCSGLNDDSYGYR	9,Carbamidomethyl[C];	2380.07	3 5 0 0 1	191	1647.61	7	65.6034	56.4939	82.521	0.00414	1.02821	0.000119289	0	0.000119289	sp|P14094|AT1B1_MOUSE	158
MouseBrain-Z-T-2.17100.17100.3.0.dta	4909.29	3318.41	1	GJETIVNLIHSTR	null	1453.78	9 2 0 0 0	340	1864.63	1	59.1032	46.5007	82.5078	0.00137	0.41144	0.000119313	0	0.000119313	sp|Q00493|CBPE_MOUSE	139
MouseBrain-Z-T-4.17958.17958.3.0.dta	5158.26	2670.2	1	GJETIVNLIHSTR	null	1453.78	5 2 0 0 0	33	1216.42	1	95.718	102.835	82.5005	0.0013	0.48585	0.000119336	0	0.000119336	sp|Q00493|CBPE_MOUSE	139
MouseBrain-Z-T-2.16708.16708.2.0.dta	4803.88	2866.24	1	QJVSLSILK	null	1001.6	9 2 0 0 0	346	1864.63	1	67.0226	58.7142	82.4526	0.00279	0.97177	0.000119418	0	0.000119418	sp|P35438|NMDZ1_MOUSE	771
MouseBrain-Z-T-3.5857.5857.3.1.dta	1897.46	3094.21	1	SVAHJMTMPNK	null	1229.58	9 2 0 0 0	340	1864.63	4	68.9228	61.6441	82.4403	-0.00523	-1.68919	0.000119453	0	0.000119453	sp|P62812|GBRA1_MOUSE	137
MouseBrain-Z-T-4.2001.2001.3.0.dta	877.153	2527.06	1	SVTTSLHJK	null	986.527	7 2 0 0 0	115	1540.53	7	60.907	49.3377	82.3927	0.0016	0.63367	0.000119511	0	0.000119511	sp|O88307|SORL_MOUSE	1895
MouseBrain-Z-T-5.5819.5819.2.0.dta	1909.43	2854.05	1	JYTADYDK	null	989.421	9 2 0 0 0	344	1864.63	0	69.5029	62.5655	82.3866	-0.00189	-0.66386	0.000119535	0	0.000119535	sp|Q91X78|ERLN1_MOUSE	106
MouseBrain-Z-T-2.11816.11816.2.0.dta	3486.81	2543.08	1	LAYATIJDSR	null	1123.57	5 3 0 0 0	78	1419.5	6	59.2035	46.7265	82.3752	0.00334	1.31192	0.00011957	0	0.00011957	sp|Q9Z218|DPP6_MOUSE	258
MouseBrain-Z-T-3.25501.25501.2.0.dta	7174.11	2645.15	1	GIAJLSNFIR	null	1104.62	7 2 0 0 0	122	1540.53	3	68.7587	61.4309	82.3675	0.002	0.75698	0.000119582	0	0.000119582	sp|P97797|SHPS1_MOUSE	246
MouseBrain-Z-T-1.19287.19287.2.0.dta	5462.98	2866.24	1	QJVSLSILK	null	1001.6	9 2 0 0 0	347	1864.63	1	69.6678	62.8319	82.3629	0.0029	1.01294	0.000119593	0	0.000119593	sp|P35438|NMDZ1_MOUSE	771
MouseBrain-Z-T-1.9957.9957.3.0.dta	2953.4	3224.29	1	LSVECAJK	5,Carbamidomethyl[C];	920.451	4 6 1 0 1	1100	2303.84	6	60.711	49.0566	82.3547	0.00314	0.97302	0.000119628	0	0.000119628	sp|Q62277|SYPH_MOUSE	59
MouseBrain-Z-T-2.10311.10311.3.0.dta	3081.8	2853.25	1	KIYIPLJK	null	988.619	9 2 0 0 0	344	1864.63	6	58.8432	46.1931	82.336	0.00083	0.29206	0.000119675	0	0.000119675	sp|P57716|NICA_MOUSE	44
MouseBrain-Z-T-1.5838.5838.2.0.dta	1863.68	2548.06	1	AJATIEVK	null	845.473	8 2 0 0 0	215	1702.58	1	66.1407	57.4303	82.3172	0.00234	0.91847	0.000119699	0	0.000119699	sp|P97300|NPTN_MOUSE	228
MouseBrain-Z-T-4.11801.11801.3.0.dta	3502.12	3637.44	1	LSVECAJK	5,Carbamidomethyl[C];	920.451	6 5 1 0 3	2284	2716.98	6	56.8908	43.2059	82.3055	0.0105	2.88755	0.00011971	0	0.00011971	sp|Q62277|SYPH_MOUSE	59
MouseBrain-Z-T-4.4233.4233.3.0.dta	1469.35	2826.22	1	LJSSSQTNSLK	null	1178.6	3 5 0 0 1	191	1647.61	1	56.7595	43.007	82.2999	0.00137	0.48309	0.000119722	0	0.000119722	sp|Q62443|NPTX1_MOUSE	154
MouseBrain-Z-T-2.12258.12258.2.0.dta	3605.69	2422.05	1	LAYATIJDSR	null	1123.57	3 4 0 0 0	55	1298.48	6	59.502	47.2274	82.2976	0.0017	0.70078	0.000119734	0	0.000119734	sp|Q9Z218|DPP6_MOUSE	258
MouseBrain-Z-T-5.22723.22723.3.0.dta	6460.52	4295.76	1	AGVJYTLQVYPDEGYHISDK	null	2269.08	10 2 0 0 0	553	2026.69	3	65.9011	57.0814	82.2806	-0.00396	-0.92177	0.000119792	0	0.000119792	sp|Q6NXK7|DPP10_MOUSE	749
MouseBrain-Z-T-4.11778.11778.4.0.dta	3495.96	3386.45	1	HEJNTKDNSIQHEFSLTR	null	2170.03	5 2 0 0 0	32	1216.42	2	59.2942	46.9272	82.2616	0.00072	0.21241	0.000119827	0	0.000119827	sp|P01831|THY1_MOUSE	42
MouseBrain-Z-T-3.16808.16808.4.1.dta	4832.23	3022.4	1	KFHVJYTQPLVAVK	null	1643.93	6 2 0 0 0	66	1378.48	4	102.327	113.133	82.2582	0.00085	0.28034	0.000119839	0	0.000119839	sp|P14231|AT1B2_MOUSE	238
MouseBrain-Z-T-1.8628.8628.3.0.dta	2599.5	3710.54	1	NQKDEIJETDLK	null	1446.71	5 5 0 0 3	1019	2263.83	6	58.6124	45.8849	82.2491	0.0028	0.75361	0.000119885	0	0.000119885	sp|P10852|4F2_MOUSE	166
MouseBrain-Z-T-3.25049.25049.4.0.dta	7052.49	4339.02	1	VDVIVAJLTVTDKDQPHTPAWNAAYR	null	2894.48	3 4 0 0 1	88	1444.53	6	63.2172	52.972	82.2442	0.00359	0.82699	0.000119909	0	0.000119909	sp|P15116|CADH2_MOUSE	402
MouseBrain-Z-T-5.5334.5334.2.0.dta	1778.66	2648.08	1	DAVNJITAK	null	945.5	8 2 0 0 0	208	1702.58	4	73.7058	69.1111	82.239	0.00169	0.63983	0.00011992	0	0.00011992	sp|O08532|CA2D1_MOUSE	324
MouseBrain-Z-T-1.6354.6354.2.0.dta	2001.55	2655.14	1	AJATIEVK	null	845.473	4 5 0 0 1	303	1809.67	1	65.519	56.5209	82.2298	0.0024	0.90327	0.000119932	0	0.000119932	sp|P97300|NPTN_MOUSE	228
MouseBrain-Z-T-4.7727.7727.3.0.dta	2405.13	3079.28	1	NMANGQPHSVJITR	null	1538.75	7 2 0 0 0	121	1540.53	10	59.0474	46.5805	82.2001	0.00482	1.56443	0.000119979	0	0.000119979	sp|Q9CPW0|CNTP2_MOUSE	1117
MouseBrain-Z-T-3.6001.6001.2.0.dta	1936.3	2578.02	1	SCJISVTEK	2,Carbamidomethyl[C];	1037.49	7 2 0 0 0	116	1540.53	2	72.1565	66.7502	82.1967	0.00242	0.93883	0.00011999	0	0.00011999	sp|P21995|EMB_MOUSE	62
MouseBrain-Z-T-3.4402.4402.3.0.dta	1508.87	3257.22	1	LTCECEHJTTGPDCGK	3,Carbamidomethyl[C];5,Carbamidomethyl[C];14,Carbamidomethyl[C];	1878.74	6 2 0 0 0	64	1378.48	7	85.9397	87.9574	82.1926	0.00219	0.67214	0.000120002	0	0.000120002	sp|Q8R4G0|NTNG1_MOUSE	320
MouseBrain-Z-T-4.15981.15981.3.0.dta	4626.19	4079.71	1	SDVPJTSPJSTSQHVAEFETER	null	2432.1	3 5 0 0 1	191	1647.61	8	57.9023	44.829	82.1812	0.00208	0.51016	0.000120037	0	0.000120037	sp|B9EKR1|PRPTZ_MOUSE	501
MouseBrain-Z-T-4.5236.5236.3.0.dta	1739.29	2608.05	1	SVAHJMTMPNK	null	1229.58	6 2 0 0 0	64	1378.48	4	86.3759	88.648	82.1564	0.001	0.38316	0.000120072	0	0.000120072	sp|P62812|GBRA1_MOUSE	137
MouseBrain-Z-T-4.6651.6651.3.0.dta	2115.76	3710.55	1	NQKDEIJETDLK	null	1446.71	5 5 0 0 3	1019	2263.83	6	63.6938	53.7692	82.125	0.00538	1.44974	0.00012013	0	0.00012013	sp|P10852|4F2_MOUSE	166
MouseBrain-Z-T-5.18845.18845.3.0.dta	5418.91	3542.52	1	FHVJYTQPLVAVK	null	1515.83	10 2 0 0 0	544	2026.69	3	70.4937	64.2326	82.1215	0.00231	0.65104	0.000120142	0	0.000120142	sp|P14231|AT1B2_MOUSE	238
MouseBrain-Z-T-2.4011.4011.2.0.dta	1395.82	2710.11	1	AJATIEVK	null	845.473	9 2 0 0 0	349	1864.63	1	59.5484	47.4018	82.1064	0.00165	0.60932	0.000120165	0	0.000120165	sp|P97300|NPTN_MOUSE	228
MouseBrain-Z-T-2.4643.4643.2.0.dta	1565.54	3079.26	1	LSVECAJK	5,Carbamidomethyl[C];	920.451	4 6 0 0 2	797	2158.8	6	55.8851	41.7717	82.0957	0.00229	0.74314	0.0001202	0	0.0001202	sp|Q62277|SYPH_MOUSE	59
MouseBrain-Z-T-4.7587.7587.3.0.dta	2367.37	3439.44	1	TAJHSAPSLENSVQPGK	null	1736.86	8 2 0 0 0	205	1702.58	2	74.8988	71.0298	82.0841	0.0017	0.49319	0.000120235	0	0.000120235	sp|Q99JP7|GGT7_MOUSE	523
MouseBrain-Z-T-3.18296.18296.3.0.dta	5234.17	3318.41	1	GJETIVNLIHSTR	null	1453.78	9 2 0 0 0	341	1864.63	1	62.4406	51.8634	82.0839	0.00198	0.59586	0.000120247	0	0.000120247	sp|Q00493|CBPE_MOUSE	139
MouseBrain-Z-T-5.29975.29975.3.0.dta	8408.32	3824.6	1	FKLDWLGJCSGLNDDSYGYR	9,Carbamidomethyl[C];	2380.07	3 4 0 0 1	88	1444.53	7	61.9574	51.1289	82.0676	0.0039	1.02032	0.000120282	0	0.000120282	sp|P14094|AT1B1_MOUSE	158
MouseBrain-Z-T-4.3583.3583.3.0.dta	1297.14	2983.22	1	VSHVLJDTHMK	null	1280.64	8 2 0 0 0	215	1702.58	5	72.7378	67.7267	82.0443	0.0021	0.70438	0.000120305	0	0.000120305	sp|Q9QZC2|PLXC1_MOUSE	717
MouseBrain-Z-T-4.13895.13895.3.0.dta	4065.34	3452.48	1	GJLSSAPAPAMPTALHSK	null	1749.9	8 2 0 0 0	215	1702.58	1	84.8784	86.4135	82.0273	0.00233	0.67584	0.000120363	0	0.000120363	sp|Q99J85|NPTXR_MOUSE	211
MouseBrain-Z-T-3.30080.30080.3.0.dta	8406.91	4027.68	1	FKLDWLGJCSGLNDDSYGYR	9,Carbamidomethyl[C];	2380.07	3 5 0 0 1	188	1647.61	7	63.3419	53.2828	82.0231	0.00367	0.91127	0.000120387	0	0.000120387	sp|P14094|AT1B1_MOUSE	158
MouseBrain-Z-T-4.23504.23504.3.0.dta	6652.71	3022.34	1	VLTLAJFTTK	null	1107.64	5 4 0 0 2	423	1914.7	5	72.4587	67.3163	82.0087	0.00176	0.58343	0.000120433	0	0.000120433	sp|P01831|THY1_MOUSE	94
MouseBrain-Z-T-4.18960.18960.3.0.dta	5427.86	2894.31	1	FHVJYTQPLVAVK	null	1515.83	6 2 0 0 0	60	1378.48	3	135.788	164.752	81.9993	0.00512	1.76806	0.000120445	0	0.000120445	sp|P14231|AT1B2_MOUSE	238
MouseBrain-Z-T-1.13248.13248.3.0.dta	3837.49	3580.5	1	CEGPGVPTVTVHJTTDK	1,Carbamidomethyl[C];	1811.86	5 4 0 0 1	267	1768.64	12	60.0653	48.2613	81.9872	0.00097	0.27128	0.00012048	0	0.00012048	sp|Q9Z218|DPP6_MOUSE	505
MouseBrain-Z-T-1.13041.13041.5.0.dta	3782.03	3548.51	1	HEJNTKDNSIQHEFSLTR	null	2170.03	6 2 0 0 0	61	1378.48	2	77.3691	74.8858	81.9809	0.00265	0.7466	0.000120515	0	0.000120515	sp|P01831|THY1_MOUSE	42
MouseBrain-Z-T-5.4381.4381.2.0.dta	1523.09	2623.03	1	LSVECAJK	5,Carbamidomethyl[C];	920.451	8 2 0 0 0	214	1702.58	6	66.7741	58.5879	81.977	0.00241	0.91967	0.000120538	0	0.000120538	sp|Q62277|SYPH_MOUSE	59
MouseBrain-Z-T-1.18882.18882.4.0.dta	5354.08	3563.64	1	KLVQVGIYJGTHVIPNDR	null	2023.11	7 2 0 0 0	118	1540.53	8	73.4464	68.8564	81.9708	0.0019	0.53325	0.000120549	0	0.000120549	sp|P35438|NMDZ1_MOUSE	368
MouseBrain-Z-T-3.25987.25987.3.0.dta	7305.2	3567.46	1	DJATQEEILHYLEK	null	1702.83	9 2 0 0 0	346	1864.63	1	90.4313	95.0037	81.9397	0.00166	0.46597	0.000120596	0	0.000120596	sp|Q61207|SAP_MOUSE	80
MouseBrain-Z-T-4.18487.18487.2.0.dta	5300.66	3068.29	1	SLEVLJLSSNK	null	1203.66	9 2 0 0 0	344	1864.63	5	79.8166	78.703	81.8847	0.00246	0.80087	0.000120654	0	0.000120654	sp|Q63912|OMGP_MOUSE	152
MouseBrain-Z-T-1.20195.20195.2.0.dta	5707.56	2945.18	1	JETIWYVR	null	1080.55	9 2 0 0 0	339	1864.63	0	55.8492	41.8329	81.8793	0.00228	0.77255	0.000120666	0	0.000120666	sp|Q91XE7|VA0E2_MOUSE	70
MouseBrain-Z-T-4.29853.29853.3.0.dta	8361.52	4027.68	1	FKLDWLGJCSGLNDDSYGYR	9,Carbamidomethyl[C];	2380.07	3 5 0 0 1	188	1647.61	7	63.8406	54.1301	81.8742	0.00368	0.91351	0.000120689	0	0.000120689	sp|P14094|AT1B1_MOUSE	158
MouseBrain-Z-T-3.6109.6109.2.0.dta	1965.38	2648.08	1	DAVNJITAK	null	945.5	8 2 0 0 0	207	1702.58	4	75.8589	72.6273	81.8603	0.00205	0.77502	0.000120724	0	0.000120724	sp|O08532|CA2D1_MOUSE	324
MouseBrain-Z-T-1.10039.10039.3.0.dta	2975.35	3115.33	1	TAJHSAPSLENSVQPGK	null	1736.86	6 2 0 0 0	62	1378.48	2	104.055	116.006	81.8603	0.00234	0.75219	0.000120735	0	0.000120735	sp|Q99JP7|GGT7_MOUSE	523
MouseBrain-Z-T-4.17139.17139.2.0.dta	4937.92	2866.24	1	QJVSLSILK	null	1001.6	9 2 0 0 0	345	1864.63	1	59.8949	48.0899	81.8184	0.00269	0.93688	0.000120817	0	0.000120817	sp|P35438|NMDZ1_MOUSE	771
MouseBrain-Z-T-5.2107.2107.3.0.dta	917.829	2517.09	1	VIYQNHJK	null	1015.53	3 5 0 0 0	106	1501.56	6	56.292	42.5471	81.8181	0.00109	0.43316	0.000120828	0	0.000120828	sp|P11627|L1CAM_MOUSE	293
MouseBrain-Z-T-2.7507.7507.3.0.dta	2325.83	3115.33	1	TAJHSAPSLENSVQPGK	null	1736.86	6 2 0 0 0	62	1378.48	2	106.789	120.26	81.7704	0.00214	0.68574	0.000120921	0	0.000120921	sp|Q99JP7|GGT7_MOUSE	523
MouseBrain-Z-T-4.12492.12492.2.0.dta	3687.92	2422.05	1	LAYATIJDSR	null	1123.57	3 4 0 0 0	55	1298.48	6	61.4633	50.5364	81.7563	0.00176	0.72472	0.000120933	0	0.000120933	sp|Q9Z218|DPP6_MOUSE	258
MouseBrain-Z-T-2.2295.2295.3.0.dta	938.987	2302.96	1	TLJCSGAHVK	4,Carbamidomethyl[C];	1086.54	5 2 0 0 0	33	1216.42	2	78.5365	76.8072	81.7479	0.00129	0.56115	0.000120945	0	0.000120945	sp|Q9R1V6|ADA22_MOUSE	632
MouseBrain-Z-T-5.23148.23148.3.0.dta	6575.09	3330.45	1	VLTLAJFTTK	null	1107.64	6 4 0 0 3	922	2222.81	5	57.1298	43.8785	81.7395	0.00123	0.36971	0.000120968	0	0.000120968	sp|P01831|THY1_MOUSE	94
MouseBrain-Z-T-4.2333.2333.3.0.dta	966.793	2714.11	1	HMJETSHTQGSLR	null	1497.69	5 2 0 0 0	33	1216.42	2	68.7406	61.7494	81.7242	0.00142	0.52257	0.00012098	0	0.00012098	sp|P15209|NTRK2_MOUSE	241
MouseBrain-Z-T-1.26925.26925.2.0.dta	7518.99	2876.28	1	VLTLAJFTTK	null	1107.64	5 4 0 0 1	272	1768.64	5	57.1132	43.8781	81.6928	0.00265	0.92039	0.000121061	0	0.000121061	sp|P01831|THY1_MOUSE	94
MouseBrain-Z-T-5.10514.10514.3.0.dta	3172.78	2853.25	1	KIYIPLJK	null	988.619	9 2 0 0 0	344	1864.63	6	61.7262	50.985	81.674	0.00102	0.35725	0.000121108	0	0.000121108	sp|P57716|NICA_MOUSE	44
MouseBrain-Z-T-2.10640.10640.5.0.dta	3169.52	3548.5	1	HEJNTKDNSIQHEFSLTR	null	2170.03	6 2 0 0 0	62	1378.48	2	86.7481	89.4877	81.6604	0.00158	0.44647	0.000121166	0	0.000121166	sp|P01831|THY1_MOUSE	42
MouseBrain-Z-T-1.15267.15267.2.0.dta	4381.42	3106.26	1	FINYJQTVSR	null	1241.63	9 2 0 0 0	345	1864.63	4	59.964	48.2882	81.6476	0.00298	0.95849	0.000121201	0	0.000121201	sp|Q8C7X2|EMC1_MOUSE	917
MouseBrain-Z-T-3.2027.2027.2.0.dta	882.638	2493.02	1	JTTEVVK	null	790.431	8 2 0 0 0	206	1702.58	0	63.3176	53.46	81.6246	0.00327	1.31179	0.000121224	0	0.000121224	sp|P22723|GBRG2_MOUSE	246
MouseBrain-Z-T-3.4137.4137.3.0.dta	1439.37	2916.18	1	SIAHJMTTPNK	null	1213.6	8 2 0 0 0	212	1702.58	4	67.2063	59.4444	81.6214	0.00217	0.74389	0.000121247	0	0.000121247	sp|Q8BHJ7|GBRA5_MOUSE	145
MouseBrain-Z-T-4.5646.5646.2.0.dta	1849.33	1984.79	1	VJFTCK	5,Carbamidomethyl[C];	768.371	5 2 0 0 0	31	1216.42	1	66.7172	58.6948	81.616	0.00073	0.36745	0.000121259	0	0.000121259	sp|P97797|SHPS1_MOUSE	168
MouseBrain-Z-T-3.13772.13772.3.0.dta	4016.06	3149.43	1	LHVAQPEJDSHVALLK	null	1770.95	6 2 0 0 0	62	1378.48	7	80.2508	79.5214	81.6052	0.00209	0.66244	0.000121282	0	0.000121282	sp|Q3UUQ7|PGAP1_MOUSE	558
MouseBrain-Z-T-4.9711.9711.3.0.dta	2940.05	3382.54	1	GKAJSTGTLVITNPTR	null	1629.89	4 4 0 0 2	259	1752.64	3	58.6613	46.3154	81.5892	0.00267	0.78974	0.000121294	0	0.000121294	sp|P12960|CNTN1_MOUSE	494
MouseBrain-Z-T-4.4350.4350.2.0.dta	1500.63	2623.03	1	LSVECAJK	5,Carbamidomethyl[C];	920.451	8 2 0 0 0	208	1702.58	6	69.1756	62.4968	81.579	0.00237	0.90518	0.00012134	0	0.00012134	sp|Q62277|SYPH_MOUSE	59
MouseBrain-Z-T-1.35401.35401.3.0.dta	9798.31	3824.6	1	FKLDWLGJCSGLNDDSYGYR	9,Carbamidomethyl[C];	2380.07	3 4 0 0 1	88	1444.53	7	64.7926	55.774	81.5416	0.00344	0.90031	0.000121387	0	0.000121387	sp|P14094|AT1B1_MOUSE	158
MouseBrain-Z-T-2.2737.2737.3.0.dta	1057.53	2623.12	1	FJHTQTIQQK	null	1244.64	6 2 0 0 0	61	1378.48	1	97.1049	105.503	81.5082	0.00167	0.63677	0.000121468	0	0.000121468	sp|Q810U4|NRCAM_MOUSE	217
MouseBrain-Z-T-1.9326.9326.3.0.dta	2784.27	3672.57	1	EASJHSSGAGLVQIJK	null	1611.81	5 4 0 0 3	611	2060.76	3	56.0297	42.3119	81.5054	0.00279	0.76032	0.00012148	0	0.00012148	sp|P24668|MPRD_MOUSE	84
MouseBrain-Z-T-5.5416.5416.2.0.dta	1801.24	2249.92	1	YJLTAK	null	709.388	7 2 0 0 0	115	1540.53	1	58.6028	46.2907	81.468	0.00123	0.54594	0.000121584	0	0.000121584	sp|O89023|TPP1_MOUSE	209
MouseBrain-Z-T-4.10961.10961.2.0.dta	3275.17	3719.6	1	VLVAPPSEEAJTTK	null	1455.77	5 5 0 0 3	1024	2263.83	10	62.7551	52.6827	81.4612	0.00049	0.13047	0.000121596	0	0.000121596	sp|P43006|EAA2_MOUSE	205
MouseBrain-Z-T-3.15082.15082.3.0.dta	4369.29	3452.48	1	GJLSSAPAPAMPTALHSK	null	1749.9	8 2 0 0 0	213	1702.58	1	84.9195	86.7819	81.4608	0.00208	0.60285	0.000121608	0	0.000121608	sp|Q99J85|NPTXR_MOUSE	211
MouseBrain-Z-T-5.23609.23609.2.0.dta	6699.11	2673.2	1	VLTLAJFTTK	null	1107.64	5 3 0 0 1	132	1565.56	5	62.4786	52.2738	81.4304	0.00267	0.99705	0.000121689	0	0.000121689	sp|P01831|THY1_MOUSE	94
MouseBrain-Z-T-2.5444.5444.2.0.dta	1780.6	1984.8	1	VJFTCK	5,Carbamidomethyl[C];	768.371	5 2 0 0 0	31	1216.42	1	64.0978	54.7816	81.3994	0.00165	0.82896	0.000121747	0	0.000121747	sp|P97797|SHPS1_MOUSE	168
MouseBrain-Z-T-4.3679.3679.3.0.dta	1322.88	3199.18	1	DJHTSCAECLK	6,Carbamidomethyl[C];9,Carbamidomethyl[C];	1334.55	9 2 0 0 0	341	1864.63	1	84.7692	86.586	81.3951	0.00217	0.67777	0.000121758	0	0.000121758	sp|P11835|ITB2_MOUSE	626
MouseBrain-Z-T-2.14254.14254.2.0.dta	4141.35	2596.11	1	JATVVWMK	null	948.497	3 5 0 0 1	186	1647.61	0	77.2433	75.0152	81.3811	0.00231	0.88876	0.000121782	0	0.000121782	sp|Q61490|CD166_MOUSE	361
MouseBrain-Z-T-5.23125.23125.3.0.dta	6568.92	3449.38	1	SMVDFMNTDJFTSHR	null	1801.76	3 5 0 0 1	191	1647.61	9	56.8584	43.6557	81.3776	-0.00046	-0.13414	0.000121793	0	0.000121793	sp|O88998|NOE1_MOUSE	288
MouseBrain-Z-T-1.6258.6258.3.0.dta	1975.65	3387.37	1	LSVECAJK	5,Carbamidomethyl[C];	920.451	5 6 0 0 3	1533	2466.91	6	64.3988	55.2589	81.3731	0.0024	0.70861	0.000121805	0	0.000121805	sp|Q62277|SYPH_MOUSE	59
MouseBrain-Z-T-2.4958.4958.2.0.dta	1650.2	2740.08	1	SCJISVTEK	2,Carbamidomethyl[C];	1037.49	8 2 0 0 0	214	1702.58	2	70.7251	64.994	81.3685	0.00229	0.83513	0.000121828	0	0.000121828	sp|P21995|EMB_MOUSE	62
MouseBrain-Z-T-1.35068.35068.3.0.dta	9708.42	4335.79	1	FKLDWLGJCSGLNDDSYGYR	9,Carbamidomethyl[C];	2380.07	4 5 0 0 2	477	1955.72	7	57.7713	45.0682	81.3626	0.00474	1.09399	0.000121851	0	0.000121851	sp|P14094|AT1B1_MOUSE	158
MouseBrain-Z-T-5.4180.4180.2.0.dta	1469.18	2548.06	1	AJATIEVK	null	845.473	8 2 0 0 0	205	1702.58	1	63.3521	53.6616	81.3487	0.00286	1.12255	0.000121897	0	0.000121897	sp|P97300|NPTN_MOUSE	228
MouseBrain-Z-T-4.23385.23385.2.0.dta	6621.02	2755.26	1	VLTLAJFTTK	null	1107.64	3 5 0 0 1	191	1647.61	5	73.4823	69.2719	81.3016	0.00213	0.77282	0.000121955	0	0.000121955	sp|P01831|THY1_MOUSE	94
MouseBrain-Z-T-5.16937.16937.3.0.dta	4904.62	2939.27	1	LYWISSGJHTIJR	null	1560.79	6 2 0 0 0	66	1378.48	7	77.1481	74.9225	81.2812	0.00155	0.52575	0.00012199	0	0.00012199	sp|Q91ZX7|LRP1_MOUSE	1764
MouseBrain-Z-T-2.5333.5333.2.0.dta	1750.99	2883.14	1	YEQLQJETR	null	1180.56	8 2 0 0 0	206	1702.58	5	57.8448	45.2638	81.2096	0.00203	0.7049	0.000122106	0	0.000122106	sp|P24638|PPAL_MOUSE	167
MouseBrain-Z-T-2.15544.15544.3.0.dta	4490.05	2820.17	1	GPCSHLCLINYJR	3,Carbamidomethyl[C];7,Carbamidomethyl[C];	1603.75	5 2 0 0 0	33	1216.42	11	101.643	112.662	81.1791	0.00159	0.56355	0.000122153	0	0.000122153	sp|Q91ZX7|LRP1_MOUSE	1559
MouseBrain-Z-T-3.13673.13673.4.1.dta	3989.57	3635.58	1	LHVAQPEJDSHVALLK	null	1770.95	9 2 0 0 0	349	1864.63	7	61.4828	50.8785	81.1765	-0.00044	-0.12066	0.000122164	0	0.000122164	sp|Q3UUQ7|PGAP1_MOUSE	558
MouseBrain-Z-T-2.18123.18123.2.0.dta	5185.05	3068.29	1	SLEVLJLSSNK	null	1203.66	9 2 0 0 0	349	1864.63	5	77.1428	74.9726	81.1732	0.00229	0.74547	0.000122176	0	0.000122176	sp|Q63912|OMGP_MOUSE	152
MouseBrain-Z-T-5.2407.2407.3.0.dta	998.647	3064.22	1	SVAHJMTTPNK	null	1199.58	9 2 0 0 0	339	1864.63	4	64.8316	56.0341	81.1699	3e-05	0.00957	0.000122188	0	0.000122188	sp|P26049|GBRA3_MOUSE	163
MouseBrain-Z-T-5.7569.7569.3.0.dta	2378.88	3439.44	1	TAJHSAPSLENSVQPGK	null	1736.86	8 2 0 0 0	213	1702.58	2	70.6323	64.9675	81.1527	0.00187	0.54466	0.000122211	0	0.000122211	sp|Q99JP7|GGT7_MOUSE	523
MouseBrain-Z-T-5.5252.5252.3.0.dta	1756.43	2608.05	1	SVAHJMTMPNK	null	1229.58	6 2 0 0 0	60	1378.48	4	90.137	94.9775	81.1475	0.0012	0.45908	0.000122222	0	0.000122222	sp|P62812|GBRA1_MOUSE	137
MouseBrain-Z-T-4.13197.13197.3.0.dta	3877.29	3106.26	1	FINYJQTVSR	null	1241.63	9 2 0 0 0	342	1864.63	4	64.3776	55.3533	81.1371	0.00133	0.42891	0.000122246	0	0.000122246	sp|Q8C7X2|EMC1_MOUSE	917
MouseBrain-Z-T-2.3376.3376.3.0.dta	1228.68	2983.22	1	VSHVLJDTHMK	null	1280.64	8 2 0 0 0	215	1702.58	5	79.6545	78.8738	81.1046	0.00187	0.62594	0.000122316	0	0.000122316	sp|Q9QZC2|PLXC1_MOUSE	717
MouseBrain-Z-T-4.14528.14528.2.0.dta	4234.77	3058.29	1	VFGSQJLTTVK	null	1193.65	9 2 0 0 0	345	1864.63	5	78.205	76.6492	81.0944	0.00203	0.66224	0.000122327	0	0.000122327	sp|Q9JKR6|HYOU1_MOUSE	515
MouseBrain-Z-T-1.10111.10111.3.0.dta	2994.92	3021.21	1	LSVECAJK	5,Carbamidomethyl[C];	920.451	4 5 1 0 1	667	2100.76	6	59.0801	47.2304	81.0865	0.00241	0.79813	0.00012235	0	0.00012235	sp|Q62277|SYPH_MOUSE	59
MouseBrain-Z-T-4.16961.16961.3.0.dta	4890.17	2939.27	1	LYWISSGJHTIJR	null	1560.79	6 2 0 0 0	62	1378.48	7	76.6027	74.1886	81.086	0.00125	0.4247	0.000122362	0	0.000122362	sp|Q91ZX7|LRP1_MOUSE	1764
MouseBrain-Z-T-1.26334.26334.4.0.dta	7360.29	4531.96	1	GKAJYSLQIYPDESHYFHSVALK	null	2667.32	9 2 0 0 0	343	1864.63	3	69.455	63.2135	81.0462	0.00291	0.64107	0.000122455	0	0.000122455	sp|Q9Z218|DPP6_MOUSE	752
MouseBrain-Z-T-1.6825.6825.2.0.dta	2127.52	3037.16	1	AMSSJETAAYK	null	1172.53	9 2 0 0 0	345	1864.63	4	72.5333	67.9592	81.0282	0.00167	0.55029	0.000122501	0	0.000122501	sp|Q3TDQ1|STT3B_MOUSE	638
MouseBrain-Z-T-3.11556.11556.3.0.dta	3419.93	2668.27	1	GKAJSTGTLVITNPTR	null	1629.89	3 2 0 0 1	14	1038.38	3	98.6102	108.085	81.0149	0.00114	0.42736	0.000122548	0	0.000122548	sp|P12960|CNTN1_MOUSE	494
MouseBrain-Z-T-5.29857.29857.3.0.dta	8376.64	4027.68	1	FKLDWLGJCSGLNDDSYGYR	9,Carbamidomethyl[C];	2380.07	3 5 0 0 1	188	1647.61	7	58.3097	46.0869	81.0092	0.00351	0.87031	0.00012256	0	0.00012256	sp|P14094|AT1B1_MOUSE	158
MouseBrain-Z-T-4.10021.10021.3.0.dta	3023.14	2673.2	1	LJGTDPIVAADSKR	null	1456.78	5 2 0 0 0	31	1216.42	1	94.1938	101.304	80.9885	-7e-05	-0.02569	0.000122583	0	0.000122583	sp|Q91ZX7|LRP1_MOUSE	4076
MouseBrain-Z-T-1.6343.6343.2.2.dta	1998.64	2550.11	1	AJATIEVK	null	845.473	3 6 0 0 0	217	1704.63	1	61.261	50.6391	80.9875	0.00515	2.01964	0.000122594	0	0.000122594	sp|P97300|NPTN_MOUSE	228
MouseBrain-Z-T-2.3879.3879.2.0.dta	1360.5	2638.09	1	NJVSLVK	null	773.452	9 2 0 0 0	347	1864.63	1	58.3516	46.1694	80.9756	0.00286	1.08462	0.000122629	0	0.000122629	sp|Q5FWI3|TMEM2_MOUSE	914
MouseBrain-Z-T-4.2274.2274.2.0.dta	950.837	2554.06	1	LLTTJK	null	689.419	9 2 0 0 0	349	1864.63	4	55.2147	41.3469	80.9692	0.00285	1.1156	0.000122652	0	0.000122652	sp|Q80TS3|LPHN3_MOUSE	911
MouseBrain-Z-T-5.13249.13249.2.0.dta	3910.13	3106.26	1	FINYJQTVSR	null	1241.63	9 2 0 0 0	347	1864.63	4	57.627	45.0753	80.9372	0.0025	0.80525	0.00012271	0	0.00012271	sp|Q8C7X2|EMC1_MOUSE	917
MouseBrain-Z-T-5.9966.9966.3.0.dta	3025.05	2673.2	1	LJGTDPIVAADSKR	null	1456.78	5 2 0 0 0	33	1216.42	1	101.967	113.294	80.931	0	0.00124	0.000122757	0	0.000122757	sp|Q91ZX7|LRP1_MOUSE	4076
MouseBrain-Z-T-1.3330.3330.3.0.dta	1204.05	2527.06	1	SVTTSLHJK	null	986.527	7 2 0 0 0	115	1540.53	7	65.7986	57.6627	80.9082	0.00128	0.50664	0.000122815	0	0.000122815	sp|O88307|SORL_MOUSE	1895
MouseBrain-Z-T-4.23325.23325.3.0.dta	6604.68	3184.39	1	VLTLAJFTTK	null	1107.64	6 4 0 0 2	644	2076.75	5	77.4746	75.645	80.8723	0.00104	0.32701	0.000122931	0	0.000122931	sp|P01831|THY1_MOUSE	94
MouseBrain-Z-T-2.14006.14006.3.0.dta	4074.68	3881.67	1	VLVAPPSEEAJTTK	null	1455.77	6 5 0 0 3	1423	2425.89	10	55.8804	42.4272	80.8647	0.01346	3.46792	0.000122954	0	0.000122954	sp|P43006|EAA2_MOUSE	205
MouseBrain-Z-T-3.5782.5782.3.0.dta	1877.18	3004.21	1	EICSGJSSQCAPNVHK	3,Carbamidomethyl[C];10,Carbamidomethyl[C];	1787.78	5 2 0 0 0	33	1216.42	5	79.2167	78.3325	80.8588	0.00333	1.10755	0.000122988	0	0.000122988	sp|Q9R1V6|ADA22_MOUSE	517
MouseBrain-Z-T-3.4274.4274.3.0.dta	1474.95	2983.22	1	VSHVLJDTHMK	null	1280.64	8 2 0 0 0	211	1702.58	5	55.8301	42.356	80.8533	0.00174	0.58169	0.000123	0	0.000123	sp|Q9QZC2|PLXC1_MOUSE	717
MouseBrain-Z-T-1.3935.3935.2.0.dta	1363.05	2810.14	1	JATLAEQAK	null	945.5	9 2 0 0 0	339	1864.63	0	69.1031	62.7783	80.849	0.0024	0.85381	0.000123023	0	0.000123023	sp|Q9JKR6|HYOU1_MOUSE	869
MouseBrain-Z-T-1.20353.20353.4.0.dta	5750.18	3878.53	1	WGCHSJQTAFHGCMELLK	3,Carbamidomethyl[C];13,Carbamidomethyl[C];	2175.95	8 2 0 0 0	209	1702.58	5	63.2273	53.7464	80.8347	0.00091	0.23471	0.000123046	0	0.000123046	sp|O54991|CNTP1_MOUSE	500
MouseBrain-Z-T-4.5104.5104.3.1.dta	1703.79	3094.2	1	SVAHJMTMPNK	null	1229.58	9 2 0 0 0	345	1864.63	4	68.2167	61.428	80.8243	-0.00757	-2.44544	0.000123069	0	0.000123069	sp|P62812|GBRA1_MOUSE	137
MouseBrain-Z-T-1.25241.25241.3.0.dta	7065.37	3320.34	1	AJHSLDVSFYFR	null	1455.7	9 2 0 0 0	340	1864.63	1	55.6906	42.1585	80.8216	0.00311	0.93705	0.000123081	0	0.000123081	sp|O54991|CNTP1_MOUSE	805
MouseBrain-Z-T-1.3797.3797.4.0.dta	1326.07	2876.16	1	HMJETSHTQGSLR	null	1497.69	6 2 0 0 0	62	1378.48	2	76.8908	74.7784	80.8139	0.00089	0.30851	0.000123115	0	0.000123115	sp|P15209|NTRK2_MOUSE	241
MouseBrain-Z-T-5.29032.29032.3.0.dta	8154.86	4278.68	1	DEGDYFCELQVSGANPMSSJK	7,Carbamidomethyl[C];	2347.98	6 4 0 0 1	435	1930.69	19	94.638	102.092	80.7948	0.0043	1.00389	0.000123138	0	0.000123138	sp|P01831|THY1_MOUSE	118
MouseBrain-Z-T-5.12631.12631.3.0.dta	3742.98	3175.32	1	QMVEJFSPJQTK	null	1422.67	4 4 0 0 2	259	1752.64	8	62.9396	53.3276	80.7905	0.00241	0.76034	0.00012315	0	0.00012315	sp|Q810U3|NFASC_MOUSE	881
MouseBrain-Z-T-4.14576.14576.2.0.dta	4247.63	2596.11	1	JATVVWMK	null	948.497	3 5 0 0 1	186	1647.61	0	71.0145	65.7661	80.7615	0.002	0.76858	0.000123185	0	0.000123185	sp|Q61490|CD166_MOUSE	361
MouseBrain-Z-T-5.23531.23531.3.0.dta	6677.53	4053.73	1	FLJVTPNVEVNVECR	14,Carbamidomethyl[C];	1789.89	5 5 0 0 3	1017	2263.83	2	57.5305	45.0238	80.7573	0.00334	0.82401	0.000123196	0	0.000123196	sp|P14231|AT1B2_MOUSE	250
MouseBrain-Z-T-4.14386.14386.3.0.dta	4197.01	3864.64	1	VLVAPPSEEAJTTK	null	1455.77	5 5 1 0 2	1344	2408.87	10	56.9156	44.0875	80.7391	0.00352	0.91064	0.000123219	0	0.000123219	sp|P43006|EAA2_MOUSE	205
MouseBrain-Z-T-4.5152.5152.3.0.dta	1716.66	2932.16	1	SVAHJMTMPNK	null	1229.58	8 2 0 0 0	215	1702.58	4	70.883	65.578	80.735	0.00294	1.0021	0.000123231	0	0.000123231	sp|P62812|GBRA1_MOUSE	137
MouseBrain-Z-T-1.19610.19610.3.0.dta	5550.01	2777.22	1	LYWISSGJHTIJR	null	1560.79	5 2 0 0 0	35	1216.42	7	73.2082	69.169	80.7095	0.00167	0.60287	0.0001233	0	0.0001233	sp|Q91ZX7|LRP1_MOUSE	1764
MouseBrain-Z-T-5.12776.12776.4.0.dta	3782.61	3504.65	1	IAPASJVSHTVVLRPLK	null	1802.06	8 2 0 0 0	215	1702.58	5	56.5723	43.5784	80.704	0.00124	0.35448	0.000123312	0	0.000123312	sp|Q9CPW5|SSRB_MOUSE	88
MouseBrain-Z-T-3.7783.7783.3.0.dta	2403.8	3585.33	1	EGSLQCECEHJTTGPDCGR	6,Carbamidomethyl[C];8,Carbamidomethyl[C];17,Carbamidomethyl[C];	2206.85	6 2 0 0 0	60	1378.48	10	57.722	45.3564	80.6866	-0.0009	-0.25233	0.00012337	0	0.00012337	sp|Q8R4F1|NTNG2_MOUSE	310
MouseBrain-Z-T-5.2430.2430.3.0.dta	1004.76	2792.08	1	JETHFDAGAK	null	1089.5	8 2 0 0 0	213	1702.58	0	67.5579	60.4939	80.6766	0.00328	1.17343	0.000123404	0	0.000123404	sp|P09470|ACE_MOUSE	514
MouseBrain-Z-T-2.4057.4057.2.0.dta	1408.11	2548.06	1	AJATIEVK	null	845.473	8 2 0 0 0	209	1702.58	1	64.2436	55.3966	80.6739	0.00206	0.81015	0.000123416	0	0.000123416	sp|P97300|NPTN_MOUSE	228
MouseBrain-Z-T-4.12947.12947.3.0.dta	3810.53	3286.42	1	NVETJJSTVLIEGK	null	1517.78	5 4 0 0 1	280	1768.64	4	57.3904	44.8601	80.6611	-0.00152	-0.46394	0.000123473	0	0.000123473	sp|Q9Z218|DPP6_MOUSE	112
MouseBrain-Z-T-3.9171.9171.3.0.dta	2776.47	3115.33	1	TAJHSAPSLENSVQPGK	null	1736.86	6 2 0 0 0	66	1378.48	2	89.7152	94.5968	80.6495	0.00171	0.549	0.000123508	0	0.000123508	sp|Q99JP7|GGT7_MOUSE	523
MouseBrain-Z-T-3.2684.2684.3.0.dta	1057.61	2888.15	1	SVSHJMTAPNK	null	1185.57	8 2 0 0 0	206	1702.58	4	61.3094	50.8982	80.6444	0.00187	0.64585	0.000123531	0	0.000123531	sp|Q9D6F4|GBRA4_MOUSE	144
MouseBrain-Z-T-2.5071.5071.3.0.dta	1680.27	2608.05	1	SVAHJMTMPNK	null	1229.58	6 2 0 0 0	66	1378.48	4	95.1528	102.968	80.6388	0.00103	0.39352	0.000123542	0	0.000123542	sp|P62812|GBRA1_MOUSE	137
MouseBrain-Z-T-1.15434.15434.3.0.dta	4426.31	3458.45	1	KDDEPLETTGDFJTTK	null	1810.83	3 5 0 0 1	191	1647.61	12	73.6446	69.8852	80.6265	0.00359	1.03726	0.000123588	0	0.000123588	sp|P21995|EMB_MOUSE	118
MouseBrain-Z-T-5.18380.18380.2.0.dta	5293.14	3068.29	1	SLEVLJLSSNK	null	1203.66	9 2 0 0 0	349	1864.63	5	73.9096	70.2983	80.6165	0.00217	0.70766	0.000123611	0	0.000123611	sp|Q63912|OMGP_MOUSE	152
MouseBrain-Z-T-1.29880.29880.3.0.dta	8312.81	4184.79	1	AJYSLQIYPDESHYFHSVALK	null	2482.2	8 2 0 0 0	210	1702.58	1	75.7346	73.1082	80.612	0.00102	0.24405	0.000123634	0	0.000123634	sp|Q9Z218|DPP6_MOUSE	752
MouseBrain-Z-T-2.8479.8479.3.0.dta	2588.66	3417.35	1	CHLJNSECMPIK	1,Carbamidomethyl[C];8,Carbamidomethyl[C];	1502.65	5 4 0 0 2	417	1914.7	3	55.3575	41.7764	80.5795	-0.00091	-0.26707	0.000123692	0	0.000123692	sp|Q8C419|GP158_MOUSE	333
MouseBrain-Z-T-5.14500.14500.2.0.dta	4246.23	3058.29	1	VFGSQJLTTVK	null	1193.65	9 2 0 0 0	340	1864.63	5	68.0636	61.3337	80.5621	0.00207	0.67597	0.000123726	0	0.000123726	sp|Q9JKR6|HYOU1_MOUSE	515
MouseBrain-Z-T-1.11962.11962.3.0.dta	3492.6	3382.54	1	GKAJSTGTLVITNPTR	null	1629.89	4 4 0 0 2	259	1752.64	3	60.9422	50.3784	80.5606	0.00227	0.67	0.000123738	0	0.000123738	sp|P12960|CNTN1_MOUSE	494
MouseBrain-Z-T-3.2672.2672.4.0.dta	1054.39	2876.16	1	HMJETSHTQGSLR	null	1497.69	6 2 0 0 0	65	1378.48	2	69.0961	62.9294	80.5484	0.00175	0.60891	0.000123784	0	0.000123784	sp|P15209|NTRK2_MOUSE	241
MouseBrain-Z-T-3.19316.19316.2.0.dta	5509.2	3068.29	1	SLEVLJLSSNK	null	1203.66	9 2 0 0 0	344	1864.63	5	79.5408	78.9992	80.5466	0.00252	0.82043	0.000123795	0	0.000123795	sp|Q63912|OMGP_MOUSE	152
MouseBrain-Z-T-2.5623.5623.2.0.dta	1828.85	2854.06	1	JYTADYDK	null	989.421	9 2 0 0 0	348	1864.63	0	65.0638	56.7293	80.5421	0.00219	0.76779	0.000123807	0	0.000123807	sp|Q91X78|ERLN1_MOUSE	106
MouseBrain-Z-T-4.18211.18211.3.0.dta	5226.34	3463.45	1	KFAJYSIMNLQNR	null	1598.81	9 2 0 0 0	341	1864.63	3	59.5077	48.1851	80.5354	0.00067	0.19325	0.000123864	0	0.000123864	sp|P35438|NMDZ1_MOUSE	350
MouseBrain-Z-T-5.15398.15398.3.0.dta	4488.2	3468.38	1	GPCSHLCLINYJR	3,Carbamidomethyl[C];7,Carbamidomethyl[C];	1603.75	9 2 0 0 0	343	1864.63	11	59.1156	47.5938	80.5134	-0.0019	-0.54887	0.00012391	0	0.00012391	sp|Q91ZX7|LRP1_MOUSE	1559
MouseBrain-Z-T-1.13332.13332.3.0.dta	3860	3386.45	1	HEJNTKDNSIQHEFSLTR	null	2170.03	5 2 0 0 0	31	1216.42	2	86.2137	89.3277	80.4305	0.00248	0.73272	0.000124093	0	0.000124093	sp|P01831|THY1_MOUSE	42
MouseBrain-Z-T-1.29543.29543.3.0.dta	8222.58	3405.41	1	DJATQEEILHYLEK	null	1702.83	8 2 0 0 0	206	1702.58	1	71.9321	67.3585	80.4259	0.00158	0.46494	0.000124116	0	0.000124116	sp|Q61207|SAP_MOUSE	80
MouseBrain-Z-T-3.10132.10132.2.0.dta	3035.68	2236	1	LLJQTLR	null	857.52	6 2 0 0 0	63	1378.48	2	54.9982	41.3194	80.4018	0.00184	0.8208	0.000124173	0	0.000124173	sp|Q9CQF9|PCYOX_MOUSE	196
MouseBrain-Z-T-4.16994.16994.3.0.dta	4899.06	3515.41	1	EVKEDDIGJYTCELK	12,Carbamidomethyl[C];	1812.83	8 2 0 0 0	211	1702.58	8	69.176	63.1412	80.3835	-0.00228	-0.64735	0.000124208	0	0.000124208	sp|P59823|IRPL1_MOUSE	213
MouseBrain-Z-T-2.14173.14173.2.0.dta	4119.51	3058.29	1	VFGSQJLTTVK	null	1193.65	9 2 0 0 0	341	1864.63	5	70.2251	64.7555	80.3828	0.00182	0.59488	0.000124219	0	0.000124219	sp|Q9JKR6|HYOU1_MOUSE	515
MouseBrain-Z-T-1.18581.18581.3.0.dta	5273.14	3517.37	1	JLSFSEDGYQMHPK	null	1652.74	9 2 0 0 0	342	1864.63	0	79.4712	78.9885	80.3676	0.0027	0.76884	0.000124242	0	0.000124242	sp|Q01097|NMDE2_MOUSE	348
MouseBrain-Z-T-1.15745.15745.3.0.dta	4510.02	3853.79	1	KLVQVGIYJGTHVIPNDRK	null	2151.2	8 2 0 0 0	214	1702.58	8	58.0146	45.985	80.3552	0.00421	1.09173	0.000124277	0	0.000124277	sp|P35438|NMDZ1_MOUSE	368
MouseBrain-Z-T-5.7765.7765.3.0.dta	2431.67	3186.33	1	YJHTGQVVIYK	null	1321.69	9 2 0 0 0	349	1864.63	1	93.0362	99.8727	80.34	0.0036	1.1293	0.000124322	0	0.000124322	sp|Q3V3R4|ITA1_MOUSE	459
MouseBrain-Z-T-5.25504.25504.3.0.dta	7208.25	3567.46	1	DJATQEEILHYLEK	null	1702.83	9 2 0 0 0	348	1864.63	1	95.7102	103.99	80.3333	0.00038	0.10689	0.000124334	0	0.000124334	sp|Q61207|SAP_MOUSE	80
MouseBrain-Z-T-1.5167.5167.4.1.dta	1686.97	3145.28	1	VSHVLJDTHMK	null	1280.64	9 2 0 0 0	341	1864.63	5	72.2502	67.9011	80.3271	0.00162	0.51357	0.000124345	0	0.000124345	sp|Q9QZC2|PLXC1_MOUSE	717
MouseBrain-Z-T-1.5968.5968.2.0.dta	1898.45	2785.09	1	LSVECAJK	5,Carbamidomethyl[C];	920.451	9 2 0 0 0	342	1864.63	6	67.3333	60.3551	80.2928	0.00203	0.73007	0.000124403	0	0.000124403	sp|Q62277|SYPH_MOUSE	59
MouseBrain-Z-T-5.22804.22804.3.0.dta	6482.33	4133.71	1	AGVJYTLQVYPDEGYHISDK	null	2269.08	9 2 0 0 0	343	1864.63	3	70.1643	64.7189	80.2773	0.00302	0.73138	0.00012446	0	0.00012446	sp|Q6NXK7|DPP10_MOUSE	749
MouseBrain-Z-T-4.33841.33841.3.0.dta	9433.24	3487.57	1	LSALDNLLJHSSIFLK	null	1784.99	8 2 0 0 0	215	1702.58	8	75.9193	73.5784	80.2668	0.00188	0.54001	0.000124494	0	0.000124494	sp|Q9JKR6|HYOU1_MOUSE	830
MouseBrain-Z-T-3.9571.9571.2.0.dta	2884.57	3021.21	1	LSVECAJK	5,Carbamidomethyl[C];	920.451	4 5 1 0 1	673	2100.76	6	56.8475	44.2608	80.2229	0.00237	0.78423	0.000124528	0	0.000124528	sp|Q62277|SYPH_MOUSE	59
MouseBrain-Z-T-2.2471.2471.2.0.dta	986.381	2648.08	1	JATLAEQAK	null	945.5	8 2 0 0 0	208	1702.58	0	69.2294	63.343	80.1615	0.00217	0.81882	0.000124632	0	0.000124632	sp|Q9JKR6|HYOU1_MOUSE	869
MouseBrain-Z-T-4.3291.3291.2.0.dta	1220.49	2011.78	1	ACQFJR	2,Carbamidomethyl[C];	795.357	5 2 0 0 0	31	1216.42	4	56.0225	43.0316	80.1485	0.00069	0.34065	0.000124678	0	0.000124678	sp|P14231|AT1B2_MOUSE	153
MouseBrain-Z-T-4.23360.23360.3.0.dta	6614.33	2755.26	1	VLTLAJFTTK	null	1107.64	3 5 0 0 1	186	1647.61	5	79.5874	79.3066	80.1089	0.00137	0.49626	0.000124747	0	0.000124747	sp|P01831|THY1_MOUSE	94
MouseBrain-Z-T-5.4535.4535.3.0.dta	1564.19	3387.37	1	LSVECAJK	5,Carbamidomethyl[C];	920.451	5 6 0 0 3	1538	2466.91	6	63.467	54.5077	80.1056	0.00497	1.4676	0.000124758	0	0.000124758	sp|Q62277|SYPH_MOUSE	59
MouseBrain-Z-T-4.3569.3569.4.1.dta	1293.31	2983.22	1	VSHVLJDTHMK	null	1280.64	8 2 0 0 0	208	1702.58	5	83.2245	84.9127	80.0891	0.00129	0.43252	0.000124781	0	0.000124781	sp|Q9QZC2|PLXC1_MOUSE	717
MouseBrain-Z-T-3.19306.19306.2.0.dta	5506.57	3230.35	1	SLEVLJLSSNK	null	1203.66	10 2 0 0 0	554	2026.69	5	69.738	64.1741	80.0708	0.0032	0.9907	0.000124827	0	0.000124827	sp|Q63912|OMGP_MOUSE	152
MouseBrain-Z-T-4.18113.18113.3.0.dta	5199.77	2640.19	1	QJITYLLK	null	992.577	3 5 0 0 1	191	1647.61	1	66.3949	59.0348	80.0637	0.00035	0.13193	0.00012485	0	0.00012485	sp|Q63912|OMGP_MOUSE	234
MouseBrain-Z-T-2.4199.4199.3.0.dta	1446.42	2858.22	1	AJATIEVK	null	845.473	4 6 0 0 1	529	2012.75	1	66.3579	58.9793	80.0611	0.00343	1.20016	0.000124862	0	0.000124862	sp|P97300|NPTN_MOUSE	228
MouseBrain-Z-T-1.9839.9839.3.0.dta	2921.64	3439.44	1	TAJHSAPSLENSVQPGK	null	1736.86	8 2 0 0 0	213	1702.58	2	76.82	75.0759	80.0589	0.00192	0.55948	0.000124896	0	0.000124896	sp|Q99JP7|GGT7_MOUSE	523
MouseBrain-Z-T-3.6102.6102.2.0.dta	1963.41	2876.18	1	LSVECAJK	5,Carbamidomethyl[C];	920.451	4 5 0 0 2	471	1955.72	6	68.1358	61.7164	80.0574	0.00162	0.56301	0.000124919	0	0.000124919	sp|Q62277|SYPH_MOUSE	59
MouseBrain-Z-T-5.10775.10775.3.0.dta	3242.23	3881.66	1	VLVAPPSEEAJTTK	null	1455.77	6 5 0 0 3	1423	2425.89	10	59.2356	48.0347	80.0374	0.00299	0.76908	0.000124942	0	0.000124942	sp|P43006|EAA2_MOUSE	205
MouseBrain-Z-T-5.15586.15586.4.0.dta	4538.7	4387.82	1	SDVPJTSPJSTSQHVAEFETER	null	2432.1	4 5 0 0 2	477	1955.72	8	58.1113	46.3217	80.0062	0.00334	0.76195	0.000125045	0	0.000125045	sp|B9EKR1|PRPTZ_MOUSE	501
MouseBrain-Z-T-3.6531.6531.2.0.dta	2076.98	1984.79	1	VJFTCK	5,Carbamidomethyl[C];	768.371	5 2 0 0 0	31	1216.42	1	63.1964	54.1452	80.0057	0.00074	0.37148	0.000125057	0	0.000125057	sp|P97797|SHPS1_MOUSE	168
MouseBrain-Z-T-3.4435.4435.3.0.dta	1517.67	3199.18	1	DJHTSCAECLK	6,Carbamidomethyl[C];9,Carbamidomethyl[C];	1334.55	9 2 0 0 0	345	1864.63	1	64.4766	56.1163	80.0028	0.00258	0.80624	0.000125068	0	0.000125068	sp|P11835|ITB2_MOUSE	626
MouseBrain-Z-T-5.3163.3163.3.0.dta	1201.52	2598.05	1	ENQJHSYSLK	null	1219.57	6 2 0 0 0	63	1378.48	3	69.6917	64.1493	79.9847	0.00175	0.67524	0.000125079	0	0.000125079	sp|P43406|ITAV_MOUSE	941
MouseBrain-Z-T-5.16444.16444.3.0.dta	4770.43	3499.44	1	RGDLNIJMTSPMGTK	null	1634.8	9 2 0 0 0	348	1864.63	6	59.8414	49.0037	79.9686	0.003	0.8568	0.000125091	0	0.000125091	sp|P21661|NEC2_MOUSE	523
MouseBrain-Z-T-2.5142.5142.3.0.dta	1699.32	2608.05	1	SVAHJMTMPNK	null	1229.58	6 2 0 0 0	63	1378.48	4	86.1434	89.4743	79.9574	0.00095	0.36591	0.000125102	0	0.000125102	sp|P62812|GBRA1_MOUSE	137
MouseBrain-Z-T-3.15596.15596.3.0.dta	4505.9	3661.56	1	VLVAPPSEEAJTTK	null	1455.77	5 4 1 0 2	869	2205.79	10	60.6339	50.2336	79.9487	0.0028	0.76397	0.000125114	0	0.000125114	sp|P43006|EAA2_MOUSE	205
MouseBrain-Z-T-4.16667.16667.3.0.dta	4811.21	2796.17	1	IQDFJYTDHTLGR	null	1579.75	5 2 0 0 0	33	1216.42	4	70.0364	64.7061	79.9356	0.00099	0.35453	0.000125137	0	0.000125137	sp|Q80T41|GABR2_MOUSE	388
MouseBrain-Z-T-4.2249.2249.4.1.dta	944.186	2876.16	1	HMJETSHTQGSLR	null	1497.69	6 2 0 0 0	61	1378.48	2	67.03	60.0931	79.913	0.0012	0.41837	0.000125171	0	0.000125171	sp|P15209|NTRK2_MOUSE	241
MouseBrain-Z-T-1.12477.12477.4.0.dta	3631.41	3483.46	1	KKENGVFEEISJSSGR	null	1780.88	8 2 0 0 0	208	1702.58	11	64.16	55.6793	79.9098	0.00118	0.33883	0.000125183	0	0.000125183	sp|P97300|NPTN_MOUSE	283
MouseBrain-Z-T-2.2749.2749.3.0.dta	1060.76	2785.17	1	FJHTQTIQQK	null	1244.64	7 2 0 0 0	123	1540.53	1	78.2037	77.2883	79.9037	0.00225	0.80904	0.000125206	0	0.000125206	sp|Q810U4|NRCAM_MOUSE	217
MouseBrain-Z-T-2.4702.4702.3.0.dta	1581.37	3004.21	1	EICSGJSSQCAPNVHK	3,Carbamidomethyl[C];10,Carbamidomethyl[C];	1787.78	5 2 0 0 0	31	1216.42	5	83.1278	84.8766	79.8798	0.00397	1.32225	0.00012524	0	0.00012524	sp|Q9R1V6|ADA22_MOUSE	517
MouseBrain-Z-T-4.4857.4857.3.0.dta	1637.21	3004.21	1	EICSGJSSQCAPNVHK	3,Carbamidomethyl[C];10,Carbamidomethyl[C];	1787.78	5 2 0 0 0	35	1216.42	5	79.6542	79.5366	79.8725	0.00277	0.92181	0.000125252	0	0.000125252	sp|Q9R1V6|ADA22_MOUSE	517
MouseBrain-Z-T-5.12514.12514.2.0.dta	3711.33	2422.05	1	LAYATIJDSR	null	1123.57	3 4 0 0 0	55	1298.48	6	57.2382	45.0577	79.859	0.00147	0.60829	0.000125275	0	0.000125275	sp|Q9Z218|DPP6_MOUSE	258
MouseBrain-Z-T-5.5287.5287.3.0.dta	1766.01	2810.14	1	DAVNJITAK	null	945.5	9 2 0 0 0	342	1864.63	4	67.9214	61.4968	79.8529	0.00111	0.39618	0.000125298	0	0.000125298	sp|O08532|CA2D1_MOUSE	324
MouseBrain-Z-T-2.7340.7340.3.0.dta	2280.73	3439.44	1	TAJHSAPSLENSVQPGK	null	1736.86	8 2 0 0 0	210	1702.58	2	67.6588	61.1016	79.8363	0.00099	0.28735	0.000125355	0	0.000125355	sp|Q99JP7|GGT7_MOUSE	523
MouseBrain-Z-T-3.16714.16714.4.0.dta	4807.01	3184.46	1	KFHVJYTQPLVAVK	null	1643.93	7 2 0 0 0	115	1540.53	4	56.4042	43.788	79.8344	0.00054	0.16967	0.000125367	0	0.000125367	sp|P14231|AT1B2_MOUSE	238
MouseBrain-Z-T-3.17224.17224.3.0.dta	4944.33	3387.58	1	LVAIAVIDEKJTSLEHTR	null	2009.1	6 2 0 0 0	60	1378.48	10	92.2011	98.8735	79.8096	0.00127	0.37588	0.000125413	0	0.000125413	sp|Q8BXZ1|TMX3_MOUSE	261
MouseBrain-Z-T-2.22741.22741.3.0.dta	6428.06	3492.5	1	VLTLAJFTTK	null	1107.64	7 4 0 0 3	1287	2384.86	5	59.1907	48.091	79.8046	0.00199	0.56902	0.000125436	0	0.000125436	sp|P01831|THY1_MOUSE	94
MouseBrain-Z-T-3.11152.11152.3.0.dta	3311.44	3585.62	1	GKAJSTGTLVITNPTR	null	1629.89	4 5 0 0 2	471	1955.72	3	55.0454	41.7264	79.7806	0.00251	0.69955	0.000125493	0	0.000125493	sp|P12960|CNTN1_MOUSE	494
MouseBrain-Z-T-4.3549.3549.3.0.dta	1287.94	2916.18	1	SIAHJMTTPNK	null	1213.6	8 2 0 0 0	209	1702.58	4	70.8538	66.0525	79.7706	0.002	0.68422	0.000125528	0	0.000125528	sp|Q8BHJ7|GBRA5_MOUSE	145
MouseBrain-Z-T-3.5997.5997.2.0.dta	1935.16	2740.08	1	SCJISVTEK	2,Carbamidomethyl[C];	1037.49	8 2 0 0 0	215	1702.58	2	64.9083	56.9089	79.7643	0.00254	0.92564	0.000125539	0	0.000125539	sp|P21995|EMB_MOUSE	62
MouseBrain-Z-T-5.5060.5060.3.0.dta	1705.2	3037.16	1	AMSSJETAAYK	null	1172.53	9 2 0 0 0	341	1864.63	4	69.7651	64.3812	79.7636	0.00175	0.57762	0.000125562	0	0.000125562	sp|Q3TDQ1|STT3B_MOUSE	638
MouseBrain-Z-T-1.16115.16115.3.0.dta	4608.79	3864.65	1	VLVAPPSEEAJTTK	null	1455.77	5 5 1 0 2	1344	2408.87	10	62.4338	53.1114	79.7469	0.00458	1.18389	0.000125631	0	0.000125631	sp|P43006|EAA2_MOUSE	205
MouseBrain-Z-T-1.11069.11069.2.0.dta	3252.93	1932.81	1	GAWLJR	null	716.384	5 2 0 0 0	34	1216.42	4	61.2216	51.2494	79.7413	0.00091	0.4715	0.000125665	0	0.000125665	sp|Q80Z24|NEGR1_MOUSE	67
MouseBrain-Z-T-2.22527.22527.3.0.dta	6370.61	3971.66	1	AGVJYTLQVYPDEGYHISDK	null	2269.08	8 2 0 0 0	215	1702.58	3	71.2076	66.6263	79.7158	0.00111	0.27906	0.000125734	0	0.000125734	sp|Q6NXK7|DPP10_MOUSE	749
MouseBrain-Z-T-4.12574.12574.3.0.dta	3710.2	3175.32	1	QMVEJFSPJQTK	null	1422.67	4 4 0 0 2	259	1752.64	8	61.7422	52.0657	79.713	0.00241	0.75845	0.000125757	0	0.000125757	sp|Q810U3|NFASC_MOUSE	881
MouseBrain-Z-T-2.23336.23336.2.0.dta	6588.36	2552.18	1	VLTLAJFTTK	null	1107.64	3 4 0 0 1	88	1444.53	5	63.6457	55.002	79.6981	0.00137	0.5377	0.000125803	0	0.000125803	sp|P01831|THY1_MOUSE	94
MouseBrain-Z-T-1.9684.9684.3.0.dta	2880.17	2212.95	1	KMSJITFR	null	996.529	5 2 0 0 0	32	1216.42	3	58.585	47.2174	79.6964	0.00124	0.56003	0.000125814	0	0.000125814	sp|Q9CQF9|PCYOX_MOUSE	323
MouseBrain-Z-T-2.14722.14722.2.0.dta	4268.33	2364.99	1	GTEWLVJSSR	null	1148.57	5 2 0 0 0	33	1216.42	6	76.2492	74.3941	79.6944	0.00071	0.29992	0.000125825	0	0.000125825	sp|P12960|CNTN1_MOUSE	457
MouseBrain-Z-T-3.2866.2866.3.0.dta	1106.34	2954.13	1	JETHFDAGAK	null	1089.5	9 2 0 0 0	341	1864.63	0	61.5977	51.8582	79.6853	0.00175	0.59148	0.00012586	0	0.00012586	sp|P09470|ACE_MOUSE	514
MouseBrain-Z-T-3.17992.17992.3.0.dta	5152.09	2866.23	1	QJVSLSILK	null	1001.6	9 2 0 0 0	343	1864.63	1	67.9384	61.6173	79.6776	0.00109	0.38179	0.000125882	0	0.000125882	sp|P35438|NMDZ1_MOUSE	771
MouseBrain-Z-T-2.13605.13605.3.0.dta	3967.48	3452.48	1	GJLSSAPAPAMPTALHSK	null	1749.9	8 2 0 0 0	215	1702.58	1	71.7564	67.5071	79.648	0.00253	0.73145	0.000125928	0	0.000125928	sp|Q99J85|NPTXR_MOUSE	211
MouseBrain-Z-T-4.11009.11009.4.1.dta	3287.66	3719.61	1	VLVAPPSEEAJTTK	null	1455.77	5 5 0 0 3	1017	2263.83	10	56.9623	44.7596	79.6244	0.00208	0.55848	0.000125997	0	0.000125997	sp|P43006|EAA2_MOUSE	205
MouseBrain-Z-T-1.33546.33546.3.0.dta	9299.65	4278.68	1	DEGDYFCELQVSGANPMSSJK	7,Carbamidomethyl[C];	2347.98	6 4 0 0 1	435	1930.69	19	93.8772	101.567	79.5969	0.0049	1.14552	0.000126065	0	0.000126065	sp|P01831|THY1_MOUSE	118
MouseBrain-Z-T-4.10452.10452.4.1.dta	3139.26	2949.31	1	MHLJGSNVQVLHR	null	1504.78	3 4 0 0 1	88	1444.53	3	66.0062	58.6998	79.5753	0.00053	0.17981	0.000126099	0	0.000126099	sp|Q91ZX7|LRP1_MOUSE	3090
MouseBrain-Z-T-2.7578.7578.3.0.dta	2345.01	3115.33	1	TAJHSAPSLENSVQPGK	null	1736.86	6 2 0 0 0	62	1378.48	2	88.4999	93.3083	79.5701	0.00201	0.64626	0.000126122	0	0.000126122	sp|Q99JP7|GGT7_MOUSE	523
MouseBrain-Z-T-2.22980.22980.3.0.dta	6492.98	2755.26	1	VLTLAJFTTK	null	1107.64	3 5 0 0 1	186	1647.61	5	75.9765	74.0597	79.5362	0.0015	0.54525	0.000126225	0	0.000126225	sp|P01831|THY1_MOUSE	94
MouseBrain-Z-T-5.15096.15096.2.0.dta	4406.95	2364.99	1	GTEWLVJSSR	null	1148.57	5 2 0 0 0	31	1216.42	6	88.673	93.6142	79.4964	0.00079	0.3329	0.000126271	0	0.000126271	sp|P12960|CNTN1_MOUSE	457
MouseBrain-Z-T-4.18567.18567.3.0.dta	5322	3068.29	1	SLEVLJLSSNK	null	1203.66	9 2 0 0 0	343	1864.63	5	85.5701	88.8431	79.4916	0.00191	0.6226	0.000126282	0	0.000126282	sp|Q63912|OMGP_MOUSE	152
MouseBrain-Z-T-4.3168.3168.3.0.dta	1189.02	2760.1	1	ENQJHSYSLK	null	1219.57	7 2 0 0 0	117	1540.53	3	57.4447	45.5791	79.4809	0.00114	0.41423	0.000126305	0	0.000126305	sp|P43406|ITAV_MOUSE	941
MouseBrain-Z-T-1.4606.4606.3.0.dta	1540.95	2922.15	1	ENQJHSYSLK	null	1219.57	8 2 0 0 0	207	1702.58	3	67.3657	60.8468	79.4721	0.00179	0.61404	0.000126328	0	0.000126328	sp|P43406|ITAV_MOUSE	941
MouseBrain-Z-T-1.16151.16151.3.0.dta	4618.44	3452.48	1	GJLSSAPAPAMPTALHSK	null	1749.9	8 2 0 0 0	211	1702.58	1	73.2171	69.855	79.4611	0.00391	1.13116	0.00012635	0	0.00012635	sp|Q99J85|NPTXR_MOUSE	211
MouseBrain-Z-T-1.13176.13176.2.0.dta	3818.19	2018.9	1	SJISILR	null	802.478	5 2 0 0 0	35	1216.42	1	67.2104	60.6188	79.4521	0.00097	0.48111	0.000126373	0	0.000126373	sp|P15116|CADH2_MOUSE	692
MouseBrain-Z-T-1.5542.5542.2.0.dta	1784.6	2548.06	1	AJATIEVK	null	845.473	8 2 0 0 0	207	1702.58	1	61.1137	51.2514	79.4294	0.0013	0.50953	0.000126396	0	0.000126396	sp|P97300|NPTN_MOUSE	228
MouseBrain-Z-T-1.7012.7012.2.0.dta	2177.45	2648.08	1	DAVNJITAK	null	945.5	8 2 0 0 0	211	1702.58	4	77.7436	76.8418	79.4183	0.00184	0.69496	0.000126431	0	0.000126431	sp|O08532|CA2D1_MOUSE	324
MouseBrain-Z-T-5.23532.23532.2.0.dta	6677.81	2876.28	1	VLTLAJFTTK	null	1107.64	5 4 0 0 1	272	1768.64	5	67.03	60.365	79.4078	0.00203	0.70623	0.000126465	0	0.000126465	sp|P01831|THY1_MOUSE	94
MouseBrain-Z-T-3.16760.16760.3.0.dta	4819.34	4184.74	1	SDVPJTSPJSTSQHVAEFETER	null	2432.1	4 4 0 0 2	259	1752.64	8	56.4978	44.1658	79.3999	0.00266	0.63572	0.000126476	0	0.000126476	sp|B9EKR1|PRPTZ_MOUSE	501
MouseBrain-Z-T-5.7476.7476.3.0.dta	2353.49	3329.32	1	LSVECAJK	5,Carbamidomethyl[C];	920.451	5 5 1 0 2	1359	2408.87	6	63.089	54.3073	79.3979	0.00153	0.45995	0.000126499	0	0.000126499	sp|Q62277|SYPH_MOUSE	59
MouseBrain-Z-T-5.25018.25018.2.0.dta	7078.12	2645.15	1	GIAJLSNFIR	null	1104.62	7 2 0 0 0	114	1540.53	3	64.0223	55.7478	79.3893	0.00164	0.62163	0.000126511	0	0.000126511	sp|P97797|SHPS1_MOUSE	246
MouseBrain-Z-T-3.13771.13771.4.0.dta	4015.78	3149.43	1	LHVAQPEJDSHVALLK	null	1770.95	6 2 0 0 0	64	1378.48	7	91.8909	98.6281	79.3791	0.00092	0.29317	0.000126522	0	0.000126522	sp|Q3UUQ7|PGAP1_MOUSE	558
MouseBrain-Z-T-1.7382.7382.2.0.dta	2274.94	1958.83	1	LSVECAJK	5,Carbamidomethyl[C];	920.451	3 2 0 0 1	14	1038.38	6	73.1546	69.8124	79.3615	0.00125	0.63574	0.000126556	0	0.000126556	sp|Q62277|SYPH_MOUSE	59
MouseBrain-Z-T-1.7184.7184.3.0.dta	2223.16	2608.05	1	SVAHJMTMPNK	null	1229.58	6 2 0 0 0	64	1378.48	4	91.1327	97.472	79.3597	0.00135	0.51775	0.000126568	0	0.000126568	sp|P62812|GBRA1_MOUSE	137
MouseBrain-Z-T-4.15117.15117.2.0.dta	4393.07	2364.99	1	GTEWLVJSSR	null	1148.57	5 2 0 0 0	31	1216.42	6	88.8616	93.9873	79.3424	0.00086	0.36504	0.000126591	0	0.000126591	sp|P12960|CNTN1_MOUSE	457
MouseBrain-Z-T-4.13243.13243.2.0.dta	3889.56	3106.26	1	FINYJQTVSR	null	1241.63	9 2 0 0 0	349	1864.63	4	58.6804	47.5584	79.3357	0.00251	0.80718	0.000126636	0	0.000126636	sp|Q8C7X2|EMC1_MOUSE	917
MouseBrain-Z-T-2.17717.17717.3.0.dta	5075.6	2640.19	1	QJITYLLK	null	992.577	3 5 0 0 1	186	1647.61	1	59.5516	48.9065	79.3211	0.00032	0.1217	0.000126659	0	0.000126659	sp|Q63912|OMGP_MOUSE	234
MouseBrain-Z-T-2.22490.22490.3.0.dta	6360.71	3371.48	1	VLTLAJFTTK	null	1107.64	5 5 0 0 3	1017	2263.83	5	78.5668	78.164	79.3149	0.00211	0.62563	0.000126671	0	0.000126671	sp|P01831|THY1_MOUSE	94
MouseBrain-Z-T-2.18722.18722.3.0.dta	5346.28	2894.31	1	FHVJYTQPLVAVK	null	1515.83	6 2 0 0 0	65	1378.48	3	97.4303	107.217	79.2547	0.00127	0.43925	0.000126728	0	0.000126728	sp|P14231|AT1B2_MOUSE	238
MouseBrain-Z-T-1.15733.15733.3.0.dta	4506.81	2355.08	1	GVTHLJISGLK	null	1138.66	5 2 0 0 0	35	1216.42	5	108.917	124.903	79.229	0.00087	0.36955	0.000126797	0	0.000126797	sp|Q91ZX7|LRP1_MOUSE	3954
MouseBrain-Z-T-4.20858.20858.4.1.dta	5938.31	3592.56	1	HNFRPGTDFVVEYIDSJHTK	null	2376.14	5 2 0 0 0	33	1216.42	16	55.4841	42.7152	79.1976	0.0016	0.44629	0.000126843	0	0.000126843	sp|Q810U3|NFASC_MOUSE	1047
MouseBrain-Z-T-1.7765.7765.2.0.dta	2374.8	2692.01	1	JYTADYDK	null	989.421	8 2 0 0 0	206	1702.58	0	71.202	66.9006	79.1902	0.00263	0.9756	0.000126866	0	0.000126866	sp|Q91X78|ERLN1_MOUSE	106
MouseBrain-Z-T-1.26586.26586.3.0.dta	7427.69	3330.45	1	VLTLAJFTTK	null	1107.64	6 4 0 0 3	922	2222.81	5	71.8114	67.853	79.1626	0.0011	0.33008	0.000126911	0	0.000126911	sp|P01831|THY1_MOUSE	94
MouseBrain-Z-T-2.16208.16208.3.0.dta	4668.97	2796.17	1	IQDFJYTDHTLGR	null	1579.75	5 2 0 0 0	35	1216.42	4	69.7654	64.7104	79.1531	0.00077	0.2762	0.000126934	0	0.000126934	sp|Q80T41|GABR2_MOUSE	388
MouseBrain-Z-T-4.13231.13231.3.0.dta	3886.35	3766.56	1	KDDEPLETTGDFJTTK	null	1810.83	4 5 0 0 2	477	1955.72	12	66.9833	60.4309	79.1522	0.00351	0.93064	0.000126946	0	0.000126946	sp|P21995|EMB_MOUSE	118
MouseBrain-Z-T-2.1814.1814.2.0.dta	808.943	2824.12	1	QSJVSEPAK	null	959.479	9 2 0 0 0	346	1864.63	2	57.7374	46.2114	79.1429	0.00385	1.36443	0.000126969	0	0.000126969	sp|P51910|APOD_MOUSE	98
MouseBrain-Z-T-5.17778.17778.3.0.dta	5131.02	2670.2	1	GJETIVNLIHSTR	null	1453.78	5 2 0 0 0	34	1216.42	1	92.769	100.118	79.1207	0.00107	0.39934	0.000126992	0	0.000126992	sp|Q00493|CBPE_MOUSE	139
MouseBrain-Z-T-2.22965.22965.3.0.dta	6488.91	2860.29	1	VLTLAJFTTK	null	1107.64	4 4 0 0 2	259	1752.64	5	78.0338	77.4554	79.1079	0.00192	0.66997	0.000127003	0	0.000127003	sp|P01831|THY1_MOUSE	94
MouseBrain-Z-T-2.11360.11360.5.1.dta	3363.44	3548.5	1	HEJNTKDNSIQHEFSLTR	null	2170.03	6 2 0 0 0	61	1378.48	2	88.8984	94.1772	79.0949	0.00022	0.0618	0.000127026	0	0.000127026	sp|P01831|THY1_MOUSE	42
MouseBrain-Z-T-3.18925.18925.3.0.dta	5403.6	2640.19	1	QJITYLLK	null	992.577	3 5 0 0 1	186	1647.61	1	63.2015	54.6476	79.0872	0.0008	0.30464	0.000127049	0	0.000127049	sp|Q63912|OMGP_MOUSE	234
MouseBrain-Z-T-1.10534.10534.3.0.dta	3108.85	3021.21	1	LSVECAJK	5,Carbamidomethyl[C];	920.451	4 5 1 0 1	673	2100.76	6	57.0404	45.1865	79.0548	0.00171	0.56676	0.000127107	0	0.000127107	sp|Q62277|SYPH_MOUSE	59
MouseBrain-Z-T-4.13980.13980.3.0.dta	4088	3452.48	1	GJLSSAPAPAMPTALHSK	null	1749.9	8 2 0 0 0	209	1702.58	1	80.9285	81.9447	79.0412	0.0026	0.75404	0.000127153	0	0.000127153	sp|Q99J85|NPTXR_MOUSE	211
MouseBrain-Z-T-1.29520.29520.3.0.dta	8216.34	3567.46	1	DJATQEEILHYLEK	null	1702.83	9 2 0 0 0	344	1864.63	1	88.8881	94.191	79.0397	0.00164	0.46092	0.000127176	0	0.000127176	sp|Q61207|SAP_MOUSE	80
MouseBrain-Z-T-1.17080.17080.2.0.dta	4868.28	2364.99	1	GTEWLVJSSR	null	1148.57	5 2 0 0 0	33	1216.42	6	80.8911	81.8882	79.0393	0.00118	0.49865	0.000127187	0	0.000127187	sp|P12960|CNTN1_MOUSE	457
MouseBrain-Z-T-1.34615.34615.4.0.dta	9586.89	4302.75	1	DAJFTLDGYAHHFVLNGDFER	null	2438.12	9 2 0 0 0	344	1864.63	2	76.9535	75.8318	79.0367	0.0003	0.06863	0.00012721	0	0.00012721	sp|O54991|CNTP1_MOUSE	277
MouseBrain-Z-T-5.5323.5323.3.0.dta	1775.69	2608.05	1	SVAHJMTMPNK	null	1229.58	6 2 0 0 0	60	1378.48	4	84.1919	86.9701	79.0324	0.00016	0.05994	0.000127222	0	0.000127222	sp|P62812|GBRA1_MOUSE	137
MouseBrain-Z-T-5.7758.7758.3.0.dta	2429.69	3079.28	1	NMANGQPHSVJITR	null	1538.75	7 2 0 0 0	119	1540.53	10	56.9761	45.1005	79.0309	0.0011	0.3583	0.000127233	0	0.000127233	sp|Q9CPW0|CNTP2_MOUSE	1117
MouseBrain-Z-T-5.10958.10958.5.0.dta	3290.91	3548.5	1	HEJNTKDNSIQHEFSLTR	null	2170.03	6 2 0 0 0	60	1378.48	2	121.182	143.881	79.0271	0.00078	0.21962	0.000127245	0	0.000127245	sp|P01831|THY1_MOUSE	42
MouseBrain-Z-T-1.10005.10005.3.0.dta	2966.27	3079.28	1	NMANGQPHSVJITR	null	1538.75	7 2 0 0 0	117	1540.53	10	64.0791	56.0538	78.9833	0.00376	1.22246	0.000127371	0	0.000127371	sp|Q9CPW0|CNTP2_MOUSE	1117
MouseBrain-Z-T-4.18877.18877.3.0.dta	5405.38	3126.44	1	KLNLDGSJYTLLK	null	1478.82	3 5 0 0 1	186	1647.61	7	60.1492	50.0147	78.9705	0.00249	0.79685	0.000127383	0	0.000127383	sp|Q91ZX7|LRP1_MOUSE	3049
MouseBrain-Z-T-5.8283.8283.3.0.dta	2571.04	2540.05	1	JSTTLVMHMK	null	1161.58	6 2 0 0 0	66	1378.48	0	73.953	71.253	78.9671	0.00046	0.18083	0.000127394	0	0.000127394	sp|Q91ZX7|LRP1_MOUSE	1826
MouseBrain-Z-T-2.23028.23028.2.0.dta	6505.82	2876.28	1	VLTLAJFTTK	null	1107.64	5 4 0 0 1	280	1768.64	5	56.2807	44.0683	78.9609	0.00253	0.88076	0.000127417	0	0.000127417	sp|P01831|THY1_MOUSE	94
MouseBrain-Z-T-3.9384.9384.3.0.dta	2834.23	3409.39	1	PGDPGKDLASGEJGTECR	17,Carbamidomethyl[C];	1859.82	4 3 0 0 2	128	1549.57	12	55.3211	42.598	78.9496	0.00136	0.39811	0.000127451	0	0.000127451	sp|Q71M36|CSPG5_MOUSE	355
MouseBrain-Z-T-2.4028.4028.2.0.dta	1400.44	2386	1	AJATIEVK	null	845.473	7 2 0 0 0	116	1540.53	1	71.133	66.927	78.9443	0.00132	0.5542	0.000127486	0	0.000127486	sp|P97300|NPTN_MOUSE	228
MouseBrain-Z-T-3.6104.6104.3.0.dta	1963.98	2608.05	1	SVAHJMTMPNK	null	1229.58	6 2 0 0 0	60	1378.48	4	85.5065	89.0489	78.9276	0.00083	0.3176	0.000127554	0	0.000127554	sp|P62812|GBRA1_MOUSE	137
MouseBrain-Z-T-5.23351.23351.3.0.dta	6629.42	2755.26	1	VLTLAJFTTK	null	1107.64	3 5 0 0 1	186	1647.61	5	85.8478	89.5748	78.926	0.00131	0.47666	0.000127566	0	0.000127566	sp|P01831|THY1_MOUSE	94
MouseBrain-Z-T-4.5821.5821.2.0.dta	1896.82	2854.06	1	JYTADYDK	null	989.421	9 2 0 0 0	346	1864.63	0	67.0544	60.668	78.9148	-4e-05	-0.01355	0.000127577	0	0.000127577	sp|Q91X78|ERLN1_MOUSE	106
MouseBrain-Z-T-2.5027.5027.2.0.dta	1668.72	2578.02	1	SCJISVTEK	2,Carbamidomethyl[C];	1037.49	7 2 0 0 0	120	1540.53	2	74.2031	71.6707	78.9061	0.00206	0.79841	0.0001276	0	0.0001276	sp|P21995|EMB_MOUSE	62
MouseBrain-Z-T-1.26727.26727.3.0.dta	7465.81	2755.26	1	VLTLAJFTTK	null	1107.64	3 5 0 0 1	186	1647.61	5	76.5428	75.2703	78.906	0.00217	0.78588	0.000127612	0	0.000127612	sp|P01831|THY1_MOUSE	94
MouseBrain-Z-T-5.22679.22679.3.0.dta	6448.84	4133.72	1	AGVJYTLQVYPDEGYHISDK	null	2269.08	9 2 0 0 0	344	1864.63	3	61.4067	51.9849	78.9043	0.00386	0.93459	0.000127623	0	0.000127623	sp|Q6NXK7|DPP10_MOUSE	749
MouseBrain-Z-T-3.17545.17545.3.0.dta	5031.08	2796.17	1	IQDFJYTDHTLGR	null	1579.75	5 2 0 0 0	31	1216.42	4	73.8739	71.168	78.8992	0.00079	0.28371	0.000127657	0	0.000127657	sp|Q80T41|GABR2_MOUSE	388
MouseBrain-Z-T-3.8957.8957.3.0.dta	2719.05	3439.44	1	TAJHSAPSLENSVQPGK	null	1736.86	8 2 0 0 0	213	1702.58	2	59.7213	49.3995	78.8903	0.00134	0.3894	0.000127692	0	0.000127692	sp|Q99JP7|GGT7_MOUSE	523
MouseBrain-Z-T-1.5145.5145.4.0.dta	1681.44	2983.22	1	VSHVLJDTHMK	null	1280.64	8 2 0 0 0	215	1702.58	5	82.8604	85	78.8867	0.00148	0.49554	0.000127703	0	0.000127703	sp|Q9QZC2|PLXC1_MOUSE	717
MouseBrain-Z-T-3.25762.25762.3.0.dta	7244.42	4508.89	1	AJYSLQIYPDESHYFHSVALK	null	2482.2	10 2 0 0 0	547	2026.69	1	66.4208	59.7163	78.8721	-0.00034	-0.07578	0.000127749	0	0.000127749	sp|Q9Z218|DPP6_MOUSE	752
MouseBrain-Z-T-5.18245.18245.2.0.dta	5256.62	2459.02	1	JETIWYVR	null	1080.55	6 2 0 0 0	63	1378.48	0	66.7213	60.1852	78.8597	0.00153	0.62273	0.000127794	0	0.000127794	sp|Q91XE7|VA0E2_MOUSE	70
MouseBrain-Z-T-1.4173.4173.3.0.dta	1426.74	3042.26	1	TLJCSGAHVK	4,Carbamidomethyl[C];	1086.54	4 5 0 0 2	477	1955.72	2	55.0784	42.2892	78.8297	0.00127	0.41788	0.000127851	0	0.000127851	sp|Q9R1V6|ADA22_MOUSE	632
MouseBrain-Z-T-2.15958.15958.3.0.dta	4601.39	3517.37	1	JLSFSEDGYQMHPK	null	1652.74	9 2 0 0 0	347	1864.63	0	78.8209	78.8169	78.8283	0.00198	0.56415	0.000127863	0	0.000127863	sp|Q01097|NMDE2_MOUSE	348
MouseBrain-Z-T-2.12558.12558.4.1.dta	3686.94	3504.65	1	IAPASJVSHTVVLRPLK	null	1802.06	8 2 0 0 0	215	1702.58	5	54.8913	42.0072	78.8189	0.00062	0.17757	0.000127874	0	0.000127874	sp|Q9CPW5|SSRB_MOUSE	88
MouseBrain-Z-T-4.19055.19055.3.0.dta	5453.21	3056.36	1	FHVJYTQPLVAVK	null	1515.83	7 2 0 0 0	117	1540.53	3	82.6988	84.7914	78.8126	-0.00048	-0.15695	0.000127897	0	0.000127897	sp|P14231|AT1B2_MOUSE	238
MouseBrain-Z-T-3.12355.12355.3.0.dta	3634.28	3580.5	1	CEGPGVPTVTVHJTTDK	1,Carbamidomethyl[C];	1811.86	5 4 0 0 1	267	1768.64	12	62.0751	53.0663	78.8057	0.00096	0.26877	0.000127908	0	0.000127908	sp|Q9Z218|DPP6_MOUSE	505
MouseBrain-Z-T-4.8258.8258.4.0.dta	2548.34	2996.44	1	LLLPAKJTTHLK	null	1348.83	3 5 0 0 1	186	1647.61	6	55.851	43.5183	78.7545	-1e-05	-0.0029	0.000128	0	0.000128	sp|O35136|NCAM2_MOUSE	445
MouseBrain-Z-T-2.4212.4212.2.0.dta	1449.92	2858.22	1	AJATIEVK	null	845.473	4 6 0 0 1	530	2012.75	1	60.1082	50.0689	78.7527	0.00289	1.01088	0.000128011	0	0.000128011	sp|P97300|NPTN_MOUSE	228
MouseBrain-Z-T-5.10800.10800.3.0.dta	3248.92	3497.44	1	EDNPDKNPEAPLJVSR	null	1794.86	8 2 0 0 0	205	1702.58	12	56.2748	44.1926	78.7132	0.0008	0.22797	0.00012808	0	0.00012808	sp|Q9QUR8|SEM7A_MOUSE	256
MouseBrain-Z-T-1.5986.5986.2.0.dta	1903.2	2548.06	1	AJATIEVK	null	845.473	8 2 0 0 0	208	1702.58	1	64.9141	57.4881	78.7053	0.00228	0.89335	0.000128103	0	0.000128103	sp|P97300|NPTN_MOUSE	228
MouseBrain-Z-T-1.6941.6941.2.0.dta	2158.5	2740.08	1	SCJISVTEK	2,Carbamidomethyl[C];	1037.49	8 2 0 0 0	214	1702.58	2	69.036	63.8295	78.7053	0.00209	0.76141	0.000128114	0	0.000128114	sp|P21995|EMB_MOUSE	62
MouseBrain-Z-T-2.22717.22717.3.0.dta	6421.56	3063.37	1	VLTLAJFTTK	null	1107.64	4 5 0 0 2	477	1955.72	5	74.7261	72.6227	78.6322	0.00171	0.55668	0.000128183	0	0.000128183	sp|P01831|THY1_MOUSE	94
MouseBrain-Z-T-5.23297.23297.3.0.dta	6615.03	3038.33	1	VLTLAJFTTK	null	1107.64	6 4 0 0 1	435	1930.69	5	61.404	52.1354	78.6172	0.00118	0.38749	0.000128206	0	0.000128206	sp|P01831|THY1_MOUSE	94
MouseBrain-Z-T-5.13172.13172.3.0.dta	3889.5	3106.26	1	FINYJQTVSR	null	1241.63	9 2 0 0 0	348	1864.63	4	58.1556	47.1413	78.6108	0.00102	0.32847	0.000128217	0	0.000128217	sp|Q8C7X2|EMC1_MOUSE	917
MouseBrain-Z-T-2.5119.5119.2.0.dta	1693.16	2648.08	1	DAVNJITAK	null	945.5	8 2 0 0 0	206	1702.58	4	54.5599	41.6129	78.6043	0.00112	0.42231	0.000128252	0	0.000128252	sp|O08532|CA2D1_MOUSE	324
MouseBrain-Z-T-3.28759.28759.3.0.dta	8051.27	3752.52	1	LDWLGJCSGLNDDSYGYR	7,Carbamidomethyl[C];	2104.9	3 5 0 0 1	186	1647.61	5	74.85	72.8288	78.6037	0.00365	0.97276	0.000128263	0	0.000128263	sp|P14094|AT1B1_MOUSE	158
MouseBrain-Z-T-1.10914.10914.2.0.dta	3211.23	2236	1	LLJQTLR	null	857.52	6 2 0 0 0	64	1378.48	2	55.3378	42.811	78.6018	0.00077	0.34406	0.000128275	0	0.000128275	sp|Q9CQF9|PCYOX_MOUSE	196
MouseBrain-Z-T-3.5179.5179.2.0.dta	1715.2	2623.03	1	LSVECAJK	5,Carbamidomethyl[C];	920.451	8 2 0 0 0	215	1702.58	6	66.0445	59.2846	78.5986	0.00273	1.04166	0.000128286	0	0.000128286	sp|Q62277|SYPH_MOUSE	59
MouseBrain-Z-T-1.9901.9901.2.0.dta	2938.45	2535.01	1	LQWJGSK	null	832.431	8 2 0 0 0	213	1702.58	3	54.8763	42.1093	78.5863	0.00235	0.92872	0.000128309	0	0.000128309	sp|Q8BHK2|SCN3B_MOUSE	95
MouseBrain-Z-T-5.8045.8045.3.0.dta	2506.89	3409.39	1	PGDPGKDLASGEJGTECR	17,Carbamidomethyl[C];	1859.82	4 3 0 0 2	128	1549.57	12	67.4735	61.4965	78.5738	0.00192	0.56178	0.000128332	0	0.000128332	sp|Q71M36|CSPG5_MOUSE	355
MouseBrain-Z-T-3.13839.13839.2.0.dta	4034.31	2422.05	1	LAYATIJDSR	null	1123.57	3 4 0 0 0	55	1298.48	6	65.5288	58.509	78.5655	0.00148	0.61159	0.000128343	0	0.000128343	sp|Q9Z218|DPP6_MOUSE	258
MouseBrain-Z-T-2.23193.23193.3.0.dta	6549.85	2876.28	1	VLTLAJFTTK	null	1107.64	5 4 0 0 1	272	1768.64	5	74.1688	71.8108	78.5478	0.0013	0.45208	0.000128378	0	0.000128378	sp|P01831|THY1_MOUSE	94
MouseBrain-Z-T-5.13741.13741.4.0.dta	4043.16	3367.63	1	KLVQVGIYJGTHVIPNDRK	null	2151.2	5 2 0 0 0	35	1216.42	8	78.6465	78.7006	78.546	0.00232	0.68752	0.000128389	0	0.000128389	sp|P35438|NMDZ1_MOUSE	368
MouseBrain-Z-T-5.16586.16586.3.0.dta	4808.95	2796.17	1	IQDFJYTDHTLGR	null	1579.75	5 2 0 0 0	33	1216.42	4	72.4548	69.1795	78.5376	0.00099	0.35345	0.000128401	0	0.000128401	sp|Q80T41|GABR2_MOUSE	388
MouseBrain-Z-T-3.3369.3369.3.0.dta	1240.1	2623.12	1	FJHTQTIQQK	null	1244.64	6 2 0 0 0	60	1378.48	1	84.5435	87.7777	78.5373	0.00231	0.88151	0.000128412	0	0.000128412	sp|Q810U4|NRCAM_MOUSE	217
MouseBrain-Z-T-2.22974.22974.3.0.dta	6491.45	3038.33	1	VLTLAJFTTK	null	1107.64	6 4 0 0 1	436	1930.69	5	57.2017	45.7148	78.5346	0.00099	0.32726	0.000128424	0	0.000128424	sp|P01831|THY1_MOUSE	94
MouseBrain-Z-T-3.25632.25632.2.0.dta	7209.33	2483.09	1	GIAJLSNFIR	null	1104.62	6 2 0 0 0	61	1378.48	3	61.5858	52.4615	78.5308	0.00118	0.47655	0.000128435	0	0.000128435	sp|P97797|SHPS1_MOUSE	246
MouseBrain-Z-T-4.7611.7611.3.0.dta	2373.8	2212.95	1	KMSJITFR	null	996.529	5 2 0 0 0	31	1216.42	3	60.2454	50.4053	78.52	0.00071	0.31872	0.000128458	0	0.000128458	sp|Q9CQF9|PCYOX_MOUSE	323
MouseBrain-Z-T-1.26541.26541.3.0.dta	7415.87	3971.66	1	AGVJYTLQVYPDEGYHISDK	null	2269.08	8 2 0 0 0	212	1702.58	3	63.9908	56.1791	78.4982	0.00321	0.80931	0.000128481	0	0.000128481	sp|Q6NXK7|DPP10_MOUSE	749
MouseBrain-Z-T-3.2416.2416.4.0.dta	985.761	3300.4	1	VGJNTVHVHQEVHK	null	1597.82	8 2 0 0 0	214	1702.58	2	58.5425	47.7993	78.4942	-5e-05	-0.01505	0.000128493	0	0.000128493	sp|Q9QUN9|DKK3_MOUSE	106
MouseBrain-Z-T-5.10025.10025.3.0.dta	3040.89	3277.51	1	GKAJSTGTLVITNPTR	null	1629.89	3 5 0 0 1	186	1647.61	3	55.1636	42.6056	78.4856	0.00141	0.43152	0.00012855	0	0.00012855	sp|P12960|CNTN1_MOUSE	494
MouseBrain-Z-T-5.3568.3568.3.0.dta	1308.19	2983.22	1	VSHVLJDTHMK	null	1280.64	8 2 0 0 0	214	1702.58	5	59.1273	48.7049	78.4832	0.00153	0.51431	0.000128573	0	0.000128573	sp|Q9QZC2|PLXC1_MOUSE	717
MouseBrain-Z-T-2.7315.7315.3.0.dta	2273.9	2212.95	1	KMSJITFR	null	996.529	5 2 0 0 0	32	1216.42	3	64.2359	56.5735	78.4662	0.00096	0.43395	0.000128619	0	0.000128619	sp|Q9CQF9|PCYOX_MOUSE	323
MouseBrain-Z-T-3.11894.11894.4.0.dta	3510.97	2949.32	1	MHLJGSNVQVLHR	null	1504.78	3 4 0 0 1	88	1444.53	3	57.0558	45.5275	78.4656	0.00154	0.52294	0.00012863	0	0.00012863	sp|Q91ZX7|LRP1_MOUSE	3090
MouseBrain-Z-T-3.2854.2854.3.0.dta	1103.14	2302.96	1	TLJCSGAHVK	4,Carbamidomethyl[C];	1086.54	5 2 0 0 0	33	1216.42	2	77.5994	77.1362	78.4595	0.001	0.43479	0.000128653	0	0.000128653	sp|Q9R1V6|ADA22_MOUSE	632
MouseBrain-Z-T-3.5928.5928.2.0.dta	1916.52	2740.08	1	SCJISVTEK	2,Carbamidomethyl[C];	1037.49	8 2 0 0 0	215	1702.58	2	69.6108	64.8555	78.4421	0.00255	0.93221	0.000128699	0	0.000128699	sp|P21995|EMB_MOUSE	62
MouseBrain-Z-T-1.5803.5803.2.0.dta	1854.33	2386	1	AJATIEVK	null	845.473	7 2 0 0 0	116	1540.53	1	70.869	66.8202	78.3881	0.00101	0.4226	0.000128756	0	0.000128756	sp|P97300|NPTN_MOUSE	228
MouseBrain-Z-T-3.17918.17918.3.0.dta	5132.16	2777.22	1	LYWISSGJHTIJR	null	1560.79	5 2 0 0 0	31	1216.42	7	67.6159	61.8169	78.3853	0.00146	0.52402	0.000128779	0	0.000128779	sp|Q91ZX7|LRP1_MOUSE	1764
MouseBrain-Z-T-5.3862.3862.2.0.dta	1386.54	2638.09	1	NJVSLVK	null	773.452	9 2 0 0 0	348	1864.63	1	55.4971	43.1846	78.3632	0.00273	1.0361	0.000128825	0	0.000128825	sp|Q5FWI3|TMEM2_MOUSE	914
MouseBrain-Z-T-2.2312.2312.3.0.dta	943.504	3064.22	1	SVAHJMTTPNK	null	1199.58	9 2 0 0 0	346	1864.63	4	60.788	51.3338	78.346	-0.00023	-0.07463	0.000128905	0	0.000128905	sp|P26049|GBRA3_MOUSE	163
MouseBrain-Z-T-2.25209.25209.3.0.dta	7092.14	3567.46	1	DJATQEEILHYLEK	null	1702.83	9 2 0 0 0	346	1864.63	1	98.9612	110.063	78.3439	0.00085	0.23891	0.000128917	0	0.000128917	sp|Q61207|SAP_MOUSE	80
MouseBrain-Z-T-4.25062.25062.2.0.dta	7073.08	2645.15	1	GIAJLSNFIR	null	1104.62	7 2 0 0 0	118	1540.53	3	60.1238	50.3143	78.3413	0.00232	0.87795	0.00012894	0	0.00012894	sp|P97797|SHPS1_MOUSE	246
MouseBrain-Z-T-5.15431.15431.3.0.dta	4496.97	3220.34	1	GGSLWLJCSTNCPRPER	8,Carbamidomethyl[C];12,Carbamidomethyl[C];	2003.92	5 2 0 0 0	31	1216.42	6	57.2103	45.8349	78.3363	0.00173	0.53669	0.000128951	0	0.000128951	sp|Q60625|ICAM5_MOUSE	54
MouseBrain-Z-T-4.16632.16632.3.0.dta	4801.81	3213.33	1	TJYTLHVIEMK	null	1348.69	9 2 0 0 0	344	1864.63	1	72.4965	69.354	78.3325	-0.00059	-0.18476	0.000128963	0	0.000128963	sp|P23818|GRIA1_MOUSE	363
MouseBrain-Z-T-3.8858.8858.3.0.dta	2692.46	2212.95	1	KMSJITFR	null	996.529	5 2 0 0 0	32	1216.42	3	64.0091	56.3403	78.2512	0.00104	0.47055	0.000129112	0	0.000129112	sp|Q9CQF9|PCYOX_MOUSE	323
MouseBrain-Z-T-1.16188.16188.3.0.dta	4628.39	3346.35	1	NTNDNIQECFJTTK	9,Carbamidomethyl[C];	1698.74	3 5 0 0 1	186	1647.61	10	62.2502	53.6405	78.2396	0.00123	0.36646	0.000129123	0	0.000129123	sp|Q8C145|S39A6_MOUSE	275
MouseBrain-Z-T-1.27010.27010.3.0.dta	7541.84	2770.2	1	FFHVJGSAFLPR	null	1391.72	6 2 0 0 0	66	1378.48	4	54.5691	41.8329	78.2221	0.00098	0.35496	0.000129169	0	0.000129169	sp|Q9DB72|BTBDH_MOUSE	307
MouseBrain-Z-T-1.12225.12225.2.0.dta	3563.46	2635.1	1	VQPFJVTK	null	932.52	8 2 0 0 0	212	1702.58	4	61.3703	52.3005	78.2143	0.00257	0.97617	0.000129181	0	0.000129181	sp|P17047|LAMP2_MOUSE	361
MouseBrain-Z-T-5.18126.18126.3.0.dta	5224.44	3557.49	1	GTJESEASSTQFTTEIDAPK	null	2112.96	3 4 0 0 1	88	1444.53	2	78.4154	78.531	78.2005	0.00304	0.85378	0.000129261	0	0.000129261	sp|Q8BYI9|TENR_MOUSE	581
MouseBrain-Z-T-5.4883.4883.3.0.dta	1657.48	2779.12	1	EHYLSSVJK	null	1076.54	8 2 0 0 0	211	1702.58	7	62.0248	53.3292	78.1737	0.0012	0.43082	0.000129307	0	0.000129307	sp|P70207|PLXA2_MOUSE	163
MouseBrain-Z-T-5.5162.5162.2.0.dta	1732.67	2578.02	1	SCJISVTEK	2,Carbamidomethyl[C];	1037.49	7 2 0 0 0	119	1540.53	2	70.7279	66.7592	78.0984	0.00186	0.72316	0.000129479	0	0.000129479	sp|P21995|EMB_MOUSE	62
MouseBrain-Z-T-4.3551.3551.3.0.dta	1288.52	3257.22	1	LTCECEHJTTGPDCGK	3,Carbamidomethyl[C];5,Carbamidomethyl[C];14,Carbamidomethyl[C];	1878.74	6 2 0 0 0	63	1378.48	7	64.4959	57.1781	78.0861	0.00229	0.70346	0.000129513	0	0.000129513	sp|Q8R4G0|NTNG1_MOUSE	320
MouseBrain-Z-T-3.11318.11318.3.0.dta	3355.91	2673.2	1	LJGTDPIVAADSKR	null	1456.78	5 2 0 0 0	31	1216.42	1	82.3046	84.5799	78.079	0.0002	0.07419	0.000129536	0	0.000129536	sp|Q91ZX7|LRP1_MOUSE	4076
MouseBrain-Z-T-4.12004.12004.3.0.dta	3556.89	3466.36	1	NSYQLCNJGTLR	6,Carbamidomethyl[C];	1439.67	10 2 0 0 0	554	2026.69	7	56.5652	44.9915	78.0594	0.00066	0.1902	0.000129571	0	0.000129571	sp|Q9WTS5|TEN2_MOUSE	1763
MouseBrain-Z-T-4.4674.4674.4.1.dta	1587.69	3529.57	1	KJASSVVPSSVHNSANQR	null	1881.95	3 5 0 0 1	186	1647.61	1	56.7681	45.3058	78.0552	0.00251	0.71037	0.000129594	0	0.000129594	sp|Q8R0A6|VTM2A_MOUSE	175
MouseBrain-Z-T-5.7541.7541.3.0.dta	2371.41	2212.95	1	KMSJITFR	null	996.529	5 2 0 0 0	34	1216.42	3	55.0807	42.7138	78.0479	0.00046	0.2062	0.000129617	0	0.000129617	sp|Q9CQF9|PCYOX_MOUSE	323
MouseBrain-Z-T-4.16199.16199.4.1.dta	4684.81	3711.68	1	LVAIAVIDEKJTSLEHTR	null	2009.1	8 2 0 0 0	212	1702.58	10	60.4327	50.9479	78.0474	-0.00033	-0.08882	0.000129628	0	0.000129628	sp|Q8BXZ1|TMX3_MOUSE	261
MouseBrain-Z-T-4.15433.15433.3.0.dta	4478.63	3220.34	1	GGSLWLJCSTNCPRPER	8,Carbamidomethyl[C];12,Carbamidomethyl[C];	2003.92	5 2 0 0 0	31	1216.42	6	55.7213	43.7073	78.0329	0.00168	0.52271	0.00012964	0	0.00012964	sp|Q60625|ICAM5_MOUSE	54
MouseBrain-Z-T-1.5876.5876.3.0.dta	1873.86	2768.11	1	VETGEJCTSPAPK	7,Carbamidomethyl[C];	1389.63	6 2 0 0 0	65	1378.48	5	94.07	102.709	78.0271	0.00171	0.61714	0.000129651	0	0.000129651	sp|P11881|ITPR1_MOUSE	2503
MouseBrain-Z-T-5.3890.3890.3.0.dta	1393.31	2427.08	1	VGVHIJNTQTK	null	1210.65	5 2 0 0 0	31	1216.42	5	85.0241	88.7919	78.0269	0.00266	1.0961	0.000129663	0	0.000129663	sp|Q9CPW0|CNTP2_MOUSE	436
MouseBrain-Z-T-5.19079.19079.3.0.dta	5481.41	3056.36	1	FHVJYTQPLVAVK	null	1515.83	7 2 0 0 0	119	1540.53	3	83.7402	86.817	78.0259	-0.00024	-0.0794	0.000129674	0	0.000129674	sp|P14231|AT1B2_MOUSE	238
MouseBrain-Z-T-3.16844.16844.3.0.dta	4841.86	2820.17	1	GPCSHLCLINYJR	3,Carbamidomethyl[C];7,Carbamidomethyl[C];	1603.75	5 2 0 0 0	32	1216.42	11	103.233	116.809	78.0224	0.00147	0.51994	0.000129697	0	0.000129697	sp|Q91ZX7|LRP1_MOUSE	1559
MouseBrain-Z-T-5.22756.22756.3.0.dta	6469.38	3971.66	1	AGVJYTLQVYPDEGYHISDK	null	2269.08	8 2 0 0 0	205	1702.58	3	71.6257	68.1852	78.015	0.00204	0.51246	0.00012972	0	0.00012972	sp|Q6NXK7|DPP10_MOUSE	749
MouseBrain-Z-T-1.7406.7406.3.0.dta	2281.33	2608.05	1	SVAHJMTMPNK	null	1229.58	6 2 0 0 0	64	1378.48	4	75.6951	74.4498	78.0078	0.00109	0.41652	0.000129766	0	0.000129766	sp|P62812|GBRA1_MOUSE	137
MouseBrain-Z-T-3.15608.15608.3.0.dta	4509.13	3058.29	1	VFGSQJLTTVK	null	1193.65	9 2 0 0 0	348	1864.63	5	75.9101	74.7887	77.9928	0.00243	0.79434	0.000129777	0	0.000129777	sp|Q9JKR6|HYOU1_MOUSE	515
MouseBrain-Z-T-1.11129.11129.2.0.dta	3268.95	2073.94	1	LLJQTLR	null	857.52	5 2 0 0 0	34	1216.42	2	58.2182	47.5791	77.9765	0.00129	0.62071	0.000129811	0	0.000129811	sp|Q9CQF9|PCYOX_MOUSE	196
MouseBrain-Z-T-4.16591.16591.4.0.dta	4790.52	3239.53	1	KLVQVGIYJGTHVIPNDR	null	2023.11	5 2 0 0 0	34	1216.42	8	118.941	140.999	77.9754	0.00098	0.30107	0.000129823	0	0.000129823	sp|P35438|NMDZ1_MOUSE	368
MouseBrain-Z-T-1.15362.15362.3.0.dta	4407.03	2899.28	1	KJITDLVEGAK	null	1187.66	5 3 0 0 2	222	1711.62	1	55.6735	43.6657	77.9737	0.00116	0.40055	0.000129846	0	0.000129846	sp|Q8BY89|CTL2_MOUSE	200
MouseBrain-Z-T-2.6949.6949.3.0.dta	2176.15	3875.65	1	EASJHSSGAGLVQIJK	null	1611.81	5 5 0 0 3	1019	2263.83	3	55.5368	43.465	77.9559	0.00377	0.9736	0.000129857	0	0.000129857	sp|P24668|MPRD_MOUSE	84
MouseBrain-Z-T-4.2511.2511.3.0.dta	1014.66	2328.94	1	KJASNMEYR	null	1112.52	5 2 0 0 0	33	1216.42	1	62.6133	54.3625	77.9362	0.0012	0.51625	0.000129903	0	0.000129903	sp|P97300|NPTN_MOUSE	196
MouseBrain-Z-T-5.23256.23256.3.0.dta	6603.97	2860.29	1	VLTLAJFTTK	null	1107.64	4 4 0 0 2	259	1752.64	5	84.7488	88.4349	77.9032	0.00142	0.49482	0.000129983	0	0.000129983	sp|P01831|THY1_MOUSE	94
MouseBrain-Z-T-4.13753.13753.3.0.dta	4027.03	3649.51	1	GNPAAYGITVTNHPMJK	null	1784.87	9 2 0 0 0	343	1864.63	15	87.4306	92.5652	77.8951	0.00132	0.36205	0.000129995	0	0.000129995	sp|P41234|ABCA2_MOUSE	1776
MouseBrain-Z-T-1.12332.12332.3.0.dta	3592.12	3074.43	1	GKAJSTGTLVITNPTR	null	1629.89	3 4 0 0 1	88	1444.53	3	68.0651	62.777	77.886	0.00266	0.86433	0.000130018	0	0.000130018	sp|P12960|CNTN1_MOUSE	494
MouseBrain-Z-T-1.19599.19599.3.0.dta	5547.06	2647.17	1	TJYTLHVIEMK	null	1348.69	3 4 0 0 0	55	1298.48	1	88.6922	94.5188	77.8715	0.00149	0.56185	0.000130041	0	0.000130041	sp|P23818|GRIA1_MOUSE	363
MouseBrain-Z-T-3.10342.10342.3.0.dta	3092.41	2679.2	1	DIILHSTGHJISR	null	1462.78	5 2 0 0 0	35	1216.42	9	78.9227	79.4948	77.8603	0.00123	0.45734	0.000130087	0	0.000130087	sp|Q8C129|LCAP_MOUSE	215
MouseBrain-Z-T-3.6923.6923.2.0.dta	2180.65	2692	1	JYTADYDK	null	989.421	8 2 0 0 0	215	1702.58	0	67.7527	62.3112	77.8582	0.00105	0.39016	0.000130098	0	0.000130098	sp|Q91X78|ERLN1_MOUSE	106
MouseBrain-Z-T-3.19945.19945.3.0.dta	5678.98	2894.31	1	FHVJYTQPLVAVK	null	1515.83	6 2 0 0 0	60	1378.48	3	96.4856	106.518	77.8536	0.00124	0.42992	0.000130121	0	0.000130121	sp|P14231|AT1B2_MOUSE	238
MouseBrain-Z-T-2.5883.5883.3.0.dta	1897.2	2196.94	1	JVTDTFKR	null	980.516	5 2 0 0 0	31	1216.42	0	72.7042	69.9319	77.8529	0.00102	0.46397	0.000130133	0	0.000130133	sp|Q8CGM1|BAI2_MOUSE	636
MouseBrain-Z-T-3.19389.19389.3.0.dta	5528.76	3068.29	1	SLEVLJLSSNK	null	1203.66	9 2 0 0 0	349	1864.63	5	76.0598	75.0976	77.8466	0.00172	0.56002	0.000130167	0	0.000130167	sp|Q63912|OMGP_MOUSE	152
MouseBrain-Z-T-5.5012.5012.2.0.dta	1692.1	2143.95	1	AJATIEVK	null	845.473	3 4 0 0 0	55	1298.48	1	70.1673	66.0733	77.7703	0.0009	0.42133	0.000130293	0	0.000130293	sp|P97300|NPTN_MOUSE	228
MouseBrain-Z-T-1.14670.14670.3.0.dta	4220.59	3175.32	1	QMVEJFSPJQTK	null	1422.67	4 4 0 0 2	259	1752.64	8	69.6183	65.2422	77.7454	0.00237	0.74617	0.000130339	0	0.000130339	sp|Q810U3|NFASC_MOUSE	881
MouseBrain-Z-T-2.2644.2644.3.0.dta	1032.64	2947.22	1	FJHTQTIQQK	null	1244.64	8 2 0 0 0	211	1702.58	1	85.6571	89.9275	77.7263	0.00223	0.75641	0.000130373	0	0.000130373	sp|Q810U4|NRCAM_MOUSE	217
MouseBrain-Z-T-5.23864.23864.4.0.dta	6767.74	4646.03	1	GSALHEDIYVLHDJGTLEIPVAQK	null	2619.34	10 2 0 0 0	551	2026.69	13	64.0792	56.7567	77.678	0.00276	0.59498	0.0001305	0	0.0001305	sp|Q810U4|NRCAM_MOUSE	501
MouseBrain-Z-T-5.28805.28805.3.0.dta	8094.25	3167.38	1	VLTLAJFTTK	null	1107.64	5 4 1 0 1	594	2059.73	5	71.4061	68.0519	77.6355	0.00151	0.4781	0.000130626	0	0.000130626	sp|P01831|THY1_MOUSE	94
MouseBrain-Z-T-5.17384.17384.3.0.dta	5025.35	3318.41	1	GJETIVNLIHSTR	null	1453.78	9 2 0 0 0	339	1864.63	1	59.449	49.6766	77.5978	0.0023	0.69169	0.000130683	0	0.000130683	sp|Q00493|CBPE_MOUSE	139
MouseBrain-Z-T-4.13765.13765.4.0.dta	4030.22	3367.63	1	KLVQVGIYJGTHVIPNDRK	null	2151.2	5 2 0 0 0	33	1216.42	8	80.6208	82.2778	77.5435	0.00136	0.40483	0.000130798	0	0.000130798	sp|P35438|NMDZ1_MOUSE	368
MouseBrain-Z-T-2.3355.3355.3.0.dta	1223.11	3257.22	1	LTCECEHJTTGPDCGK	3,Carbamidomethyl[C];5,Carbamidomethyl[C];14,Carbamidomethyl[C];	1878.74	6 2 0 0 0	60	1378.48	7	68.4081	63.4977	77.5276	0.00204	0.62609	0.000130879	0	0.000130879	sp|Q8R4G0|NTNG1_MOUSE	320
MouseBrain-Z-T-3.16510.16510.3.0.dta	4752.26	3220.34	1	GGSLWLJCSTNCPRPER	8,Carbamidomethyl[C];12,Carbamidomethyl[C];	2003.92	5 2 0 0 0	32	1216.42	6	55.9575	44.3503	77.5139	0.00162	0.50408	0.00013089	0	0.00013089	sp|Q60625|ICAM5_MOUSE	54
MouseBrain-Z-T-1.14481.14481.2.0.dta	4169.6	2422.05	1	LAYATIJDSR	null	1123.57	3 4 0 0 0	55	1298.48	6	68.3404	63.4128	77.4918	0.00195	0.80564	0.000130925	0	0.000130925	sp|Q9Z218|DPP6_MOUSE	258
MouseBrain-Z-T-2.1813.1813.2.0.dta	808.636	2662.06	1	QSJVSEPAK	null	959.479	8 2 0 0 0	210	1702.58	2	61.4193	52.7729	77.477	0.00264	0.99333	0.000130936	0	0.000130936	sp|P51910|APOD_MOUSE	98
MouseBrain-Z-T-2.27226.27226.3.0.dta	7635.44	3008.43	1	IJNTHALVSLLQNLNK	null	1792.01	5 2 0 0 0	33	1216.42	1	144.474	180.581	77.4186	0.00158	0.52397	0.000131063	0	0.000131063	sp|Q9WTR5|CAD13_MOUSE	638
MouseBrain-Z-T-4.4246.4246.2.0.dta	1472.83	2548.06	1	AJATIEVK	null	845.473	8 2 0 0 0	212	1702.58	1	65.3727	58.8896	77.4128	0.00238	0.93417	0.000131075	0	0.000131075	sp|P97300|NPTN_MOUSE	228
MouseBrain-Z-T-4.13559.13559.5.0.dta	3975.2	3853.78	1	KLVQVGIYJGTHVIPNDRK	null	2151.2	8 2 0 0 0	205	1702.58	8	96.9533	107.491	77.3827	0.00021	0.05509	0.000131109	0	0.000131109	sp|P35438|NMDZ1_MOUSE	368
MouseBrain-Z-T-4.23433.23433.3.0.dta	6633.75	2755.26	1	VLTLAJFTTK	null	1107.64	3 5 0 0 1	186	1647.61	5	88.1961	94.021	77.3785	0.00139	0.50497	0.000131121	0	0.000131121	sp|P01831|THY1_MOUSE	94
MouseBrain-Z-T-1.14910.14910.3.0.dta	4285.39	3286.42	1	NVETJJSTVLIEGK	null	1517.78	5 4 0 0 1	272	1768.64	4	73.0687	70.7582	77.3597	0.00106	0.32203	0.000131132	0	0.000131132	sp|Q9Z218|DPP6_MOUSE	112
MouseBrain-Z-T-5.10454.10454.2.0.dta	3156.53	2311	1	VQPFJVTK	null	932.52	6 2 0 0 0	62	1378.48	4	61.6552	53.2196	77.3213	0.00111	0.48002	0.000131179	0	0.000131179	sp|P17047|LAMP2_MOUSE	361
MouseBrain-Z-T-4.27569.27569.3.0.dta	7746.59	3008.43	1	IJNTHALVSLLQNLNK	null	1792.01	5 2 0 0 0	33	1216.42	1	144.046	179.978	77.3152	0.00148	0.49305	0.000131202	0	0.000131202	sp|Q9WTR5|CAD13_MOUSE	638
MouseBrain-Z-T-2.9773.9773.3.0.dta	2936.9	2673.2	1	LJGTDPIVAADSKR	null	1456.78	5 2 0 0 0	31	1216.42	1	83.9734	87.5594	77.3137	0.00103	0.38393	0.000131213	0	0.000131213	sp|Q91ZX7|LRP1_MOUSE	4076
MouseBrain-Z-T-3.19779.19779.2.0.dta	5634.2	2894.31	1	FHVJYTQPLVAVK	null	1515.83	6 2 0 0 0	65	1378.48	3	110.605	128.532	77.3125	0.0018	0.62305	0.000131225	0	0.000131225	sp|P14231|AT1B2_MOUSE	238
MouseBrain-Z-T-2.5106.5106.2.0.dta	1689.65	3038.23	1	LSVECAJK	5,Carbamidomethyl[C];	920.451	5 5 0 0 2	737	2117.78	6	59.6415	50.1352	77.296	0.00307	1.0099	0.000131283	0	0.000131283	sp|Q62277|SYPH_MOUSE	59
MouseBrain-Z-T-3.23921.23921.2.0.dta	6748.79	3022.34	1	VLTLAJFTTK	null	1107.64	5 4 0 0 2	414	1914.7	5	63.5849	56.2259	77.2516	0.00233	0.77169	0.000131445	0	0.000131445	sp|P01831|THY1_MOUSE	94
MouseBrain-Z-T-4.5164.5164.2.0.dta	1719.87	2740.08	1	SCJISVTEK	2,Carbamidomethyl[C];	1037.49	8 2 0 0 0	209	1702.58	2	63.0286	55.375	77.2425	0.00248	0.90593	0.000131479	0	0.000131479	sp|P21995|EMB_MOUSE	62
MouseBrain-Z-T-4.14277.14277.3.0.dta	4167.55	3881.67	1	VLVAPPSEEAJTTK	null	1455.77	6 5 0 0 3	1423	2425.89	10	60.6736	51.7639	77.22	0.01358	3.49729	0.000131514	0	0.000131514	sp|P43006|EAA2_MOUSE	205
MouseBrain-Z-T-4.21891.21891.2.0.dta	6216.91	2707.19	1	IJFTAPFNPNK	null	1262.65	3 4 0 0 1	88	1444.53	1	56.6531	45.5851	77.2079	0.00254	0.9391	0.00013156	0	0.00013156	sp|Q9QYS2|GRM3_MOUSE	439
MouseBrain-Z-T-2.3979.3979.3.0.dta	1387.18	2548.05	1	AJATIEVK	null	845.473	8 2 0 0 0	207	1702.58	1	64.0128	56.9136	77.197	0.00091	0.35844	0.000131572	0	0.000131572	sp|P97300|NPTN_MOUSE	228
MouseBrain-Z-T-5.15848.15848.3.0.dta	4609.36	2820.17	1	GPCSHLCLINYJR	3,Carbamidomethyl[C];7,Carbamidomethyl[C];	1603.75	5 2 0 0 0	35	1216.42	11	99.984	112.272	77.1637	0.00125	0.44335	0.000131618	0	0.000131618	sp|Q91ZX7|LRP1_MOUSE	1559
MouseBrain-Z-T-2.29719.29719.3.0.dta	8307.14	3824.6	1	FKLDWLGJCSGLNDDSYGYR	9,Carbamidomethyl[C];	2380.07	3 4 0 0 1	87	1444.53	7	62.2948	54.2963	77.1492	0.00301	0.78578	0.000131629	0	0.000131629	sp|P14094|AT1B1_MOUSE	158
MouseBrain-Z-T-3.23860.23860.3.0.dta	6732.46	2860.29	1	VLTLAJFTTK	null	1107.64	4 4 0 0 2	259	1752.64	5	82.072	84.7246	77.1457	0.00121	0.42244	0.000131641	0	0.000131641	sp|P01831|THY1_MOUSE	94
MouseBrain-Z-T-5.5133.5133.2.0.dta	1724.85	3038.23	1	LSVECAJK	5,Carbamidomethyl[C];	920.451	5 5 0 0 2	737	2117.78	6	61.0996	52.4871	77.0941	0.00409	1.34496	0.000131734	0	0.000131734	sp|Q62277|SYPH_MOUSE	59
MouseBrain-Z-T-5.4109.4109.3.0.dta	1450.22	2548.06	1	AJATIEVK	null	845.473	8 2 0 0 0	211	1702.58	1	75.4734	74.6039	77.088	0.00125	0.4903	0.000131757	0	0.000131757	sp|P97300|NPTN_MOUSE	228
MouseBrain-Z-T-4.18017.18017.3.0.dta	5174.06	3865.6	1	GTJESEASSTQFTTEIDAPK	null	2112.96	4 4 0 0 2	259	1752.64	2	59.9699	50.7616	77.0712	0.00231	0.59766	0.000131792	0	0.000131792	sp|Q8BYI9|TENR_MOUSE	581
MouseBrain-Z-T-2.12646.12646.3.0.dta	3710.54	3286.42	1	NVETJJSTVLIEGK	null	1517.78	5 4 0 0 1	280	1768.64	4	56.7236	45.769	77.0679	0.00149	0.45256	0.000131815	0	0.000131815	sp|Q9Z218|DPP6_MOUSE	112
MouseBrain-Z-T-4.20135.20135.3.0.dta	5743.76	3055.26	1	FEJQTCFPLPDSR	6,Carbamidomethyl[C];	1610.73	3 4 0 0 1	88	1444.53	2	70.2142	66.525	77.0654	0.00107	0.3513	0.000131827	0	0.000131827	sp|Q62059|CSPG2_MOUSE	330
MouseBrain-Z-T-5.18201.18201.4.0.dta	5244.9	4012.69	1	ADVGGEAAGTAIJHSHMLLQR	null	2148.06	9 2 0 0 0	340	1864.63	12	80.4363	82.2623	77.0453	-0.00267	-0.66656	0.000131896	0	0.000131896	sp|Q9DB72|BTBDH_MOUSE	44
MouseBrain-Z-T-5.6228.6228.3.0.dta	2019.64	2196.94	1	JVTDTFKR	null	980.516	5 2 0 0 0	34	1216.42	0	67.3661	62.1631	77.0288	0.001	0.45441	0.000131931	0	0.000131931	sp|Q8CGM1|BAI2_MOUSE	636
MouseBrain-Z-T-3.4926.4926.2.0.dta	1647.28	2548.06	1	AJATIEVK	null	845.473	8 2 0 0 0	211	1702.58	1	61.6463	53.37	77.0165	0.0021	0.82428	0.000131954	0	0.000131954	sp|P97300|NPTN_MOUSE	228
MouseBrain-Z-T-4.15885.15885.3.0.dta	4600.55	2820.17	1	GPCSHLCLINYJR	3,Carbamidomethyl[C];7,Carbamidomethyl[C];	1603.75	5 2 0 0 0	31	1216.42	11	112.397	131.456	77.0021	0.00135	0.47951	0.000132023	0	0.000132023	sp|Q91ZX7|LRP1_MOUSE	1559
MouseBrain-Z-T-4.13183.13183.3.0.dta	3873.49	2867.2	1	QMVEJFSPJQTK	null	1422.67	3 4 0 0 1	87	1444.53	8	57.3911	46.8366	76.9925	-0.002	-0.69883	0.00013207	0	0.00013207	sp|Q810U3|NFASC_MOUSE	881
MouseBrain-Z-T-1.25243.25243.3.0.dta	7065.93	2767.27	1	WLLPJGTVLSHASR	null	1550.84	5 2 0 0 0	33	1216.42	4	56.9528	46.2009	76.9207	-0.00137	-0.49424	0.000132243	0	0.000132243	sp|Q99PH1|LRRC4_MOUSE	387
MouseBrain-Z-T-2.5372.5372.2.0.dta	1761.38	1984.8	1	VJFTCK	5,Carbamidomethyl[C];	768.371	5 2 0 0 0	31	1216.42	1	61.497	53.1938	76.9172	0.00162	0.81687	0.000132255	0	0.000132255	sp|P97797|SHPS1_MOUSE	168
MouseBrain-Z-T-1.29186.29186.3.0.dta	8126.97	3681.5	1	SSFAPPHFPVCMLGJR	11,Carbamidomethyl[C];	1816.86	9 2 0 0 0	349	1864.63	14	61.94	53.8803	76.9081	0.00315	0.85626	0.000132301	0	0.000132301	sp|Q924N4|S12A6_MOUSE	379
MouseBrain-Z-T-4.8290.8290.3.0.dta	2556.87	2540.05	1	JSTTLVMHMK	null	1161.58	6 2 0 0 0	65	1378.48	0	71.3317	68.3337	76.8993	0.00044	0.17374	0.000132312	0	0.000132312	sp|Q91ZX7|LRP1_MOUSE	1826
MouseBrain-Z-T-3.15562.15562.3.0.dta	4496.8	3068.36	1	LEJITTGTYTIHAQK	null	1689.88	6 2 0 0 0	64	1378.48	2	84.0502	87.9065	76.8884	0.00095	0.30874	0.000132359	0	0.000132359	sp|Q6GQT9|NOMO1_MOUSE	361
MouseBrain-Z-T-2.12463.12463.3.1.dta	3661.09	3394.38	1	QMVEJFSPJQTK	null	1422.67	5 5 0 0 1	494	1971.72	8	56.4728	45.4893	76.8708	-0.00311	-0.91642	0.000132393	0	0.000132393	sp|Q810U3|NFASC_MOUSE	881
MouseBrain-Z-T-4.15481.15481.3.0.dta	4491.53	3468.38	1	GPCSHLCLINYJR	3,Carbamidomethyl[C];7,Carbamidomethyl[C];	1603.75	9 2 0 0 0	340	1864.63	11	58.594	48.757	76.8626	0.00131	0.37663	0.000132405	0	0.000132405	sp|Q91ZX7|LRP1_MOUSE	1559
MouseBrain-Z-T-5.13724.13724.3.0.dta	4038.55	3649.51	1	GNPAAYGITVTNHPMJK	null	1784.87	9 2 0 0 0	348	1864.63	15	93.5148	102.484	76.8572	0.001	0.2741	0.000132416	0	0.000132416	sp|P41234|ABCA2_MOUSE	1776
MouseBrain-Z-T-1.10086.10086.3.0.dta	2988.22	3186.31	1	YJHTGQVVIYK	null	1321.69	9 2 0 0 0	342	1864.63	1	68.7537	64.3907	76.8563	-0.01159	-3.63765	0.000132428	0	0.000132428	sp|Q3V3R4|ITA1_MOUSE	459
MouseBrain-Z-T-1.7440.7440.2.0.dta	2290.39	2611.08	1	IJVSVSK	null	746.441	9 2 0 0 0	349	1864.63	1	58.2787	48.2927	76.8241	0.00068	0.25863	0.000132509	0	0.000132509	sp|Q8BXR5|NALCN_MOUSE	1064
MouseBrain-Z-T-1.18951.18951.3.0.dta	5372.82	3213.33	1	TJYTLHVIEMK	null	1348.69	9 2 0 0 0	340	1864.63	1	71.1293	68.0679	76.8148	0.00131	0.40622	0.000132544	0	0.000132544	sp|P23818|GRIA1_MOUSE	363
MouseBrain-Z-T-5.16501.16501.3.0.dta	4786.09	3337.38	1	RGDLNIJMTSPMGTK	null	1634.8	8 2 0 0 0	208	1702.58	6	66.4572	60.8849	76.8059	0.00208	0.62304	0.000132567	0	0.000132567	sp|P21661|NEC2_MOUSE	523
MouseBrain-Z-T-2.3983.3983.3.0.dta	1388.3	2444.07	1	VJSSLHSQISR	null	1227.64	5 2 0 0 0	33	1216.42	1	78.9912	80.1694	76.8031	0.00061	0.25135	0.00013259	0	0.00013259	sp|P02468|LAMC1_MOUSE	1105
MouseBrain-Z-T-1.15136.15136.3.0.dta	4346.21	2867.2	1	QMVEJFSPJQTK	null	1422.67	3 4 0 0 1	88	1444.53	8	58.9183	49.2884	76.8025	0.00167	0.58291	0.000132601	0	0.000132601	sp|Q810U3|NFASC_MOUSE	881
MouseBrain-Z-T-1.12868.12868.3.0.dta	3735.63	3335.39	1	EDNPDKNPEAPLJVSR	null	1794.86	7 2 0 0 0	120	1540.53	12	59.657	50.4323	76.7884	0.00171	0.51158	0.000132625	0	0.000132625	sp|Q9QUR8|SEM7A_MOUSE	256
MouseBrain-Z-T-2.1990.1990.2.0.dta	856.357	1861.79	1	IJGSVR	null	645.368	5 2 0 0 0	31	1216.42	1	54.1689	41.994	76.7794	0.00097	0.51849	0.000132648	0	0.000132648	sp|Q6P9K9|NRX3A_MOUSE	1287
MouseBrain-Z-T-3.11389.11389.3.0.dta	3374.94	2673.2	1	LJGTDPIVAADSKR	null	1456.78	5 2 0 0 0	31	1216.42	1	82.4358	85.4883	76.767	-4e-05	-0.01335	0.000132671	0	0.000132671	sp|Q91ZX7|LRP1_MOUSE	4076
MouseBrain-Z-T-2.13604.13604.3.0.dta	3967.2	2614.09	1	FJHTCLTFTTR	5,Carbamidomethyl[C];	1397.66	5 2 0 0 0	31	1216.42	1	69.5739	65.7076	76.754	0.00082	0.31304	0.00013274	0	0.00013274	sp|Q68FM6|PPR29_MOUSE	371
MouseBrain-Z-T-2.18557.18557.2.0.dta	5302.19	2894.31	1	FHVJYTQPLVAVK	null	1515.83	6 2 0 0 0	65	1378.48	3	106.881	123.104	76.7517	0.00183	0.63135	0.000132763	0	0.000132763	sp|P14231|AT1B2_MOUSE	238
MouseBrain-Z-T-4.15814.15814.3.0.dta	4581.23	2820.17	1	GPCSHLCLINYJR	3,Carbamidomethyl[C];7,Carbamidomethyl[C];	1603.75	5 2 0 0 0	32	1216.42	11	100.966	114.044	76.6798	0.00123	0.43484	0.000132913	0	0.000132913	sp|Q91ZX7|LRP1_MOUSE	1559
MouseBrain-Z-T-1.6474.6474.3.0.dta	2033.56	2876.18	1	LSVECAJK	5,Carbamidomethyl[C];	920.451	4 5 0 0 2	477	1955.72	6	55.9045	44.7221	76.6719	0.00254	0.88218	0.000132925	0	0.000132925	sp|Q62277|SYPH_MOUSE	59
MouseBrain-Z-T-3.14510.14510.3.0.dta	4215.23	3965.5	1	GQCAJGTCLCQEGYAGEDCSQR	3,Carbamidomethyl[C];8,Carbamidomethyl[C];10,Carbamidomethyl[C];19,Carbamidomethyl[C];	2520.96	3 4 0 0 1	88	1444.53	4	69.1803	65.1606	76.6455	0.00378	0.9528	0.000133029	0	0.000133029	sp|Q8BYI9|TENR_MOUSE	278
MouseBrain-Z-T-3.2985.2985.3.0.dta	1138.27	2740.11	1	SVAHJMTTPNK	null	1199.58	7 2 0 0 0	123	1540.53	4	54.4341	42.487	76.6216	0.00211	0.76906	0.000133052	0	0.000133052	sp|P26049|GBRA3_MOUSE	163
MouseBrain-Z-T-2.2163.2163.3.0.dta	903.485	2624.05	1	SVAHJMTMPNK	6,Oxidation[M];	1245.57	6 2 0 0 0	65	1378.48	4	68.6487	64.3728	76.5897	0.00074	0.28213	0.000133167	0	0.000133167	sp|P62812|GBRA1_MOUSE	137
MouseBrain-Z-T-4.23349.23349.3.0.dta	6611.1	2860.29	1	VLTLAJFTTK	null	1107.64	4 4 0 0 2	259	1752.64	5	83.9511	87.9163	76.5873	0.00152	0.53257	0.000133179	0	0.000133179	sp|P01831|THY1_MOUSE	94
MouseBrain-Z-T-3.2286.2286.3.0.dta	951.137	2527.06	1	SVTTSLHJK	null	986.527	7 2 0 0 0	119	1540.53	7	63.9509	57.1479	76.5852	0.00097	0.38199	0.00013319	0	0.00013319	sp|O88307|SORL_MOUSE	1895
MouseBrain-Z-T-4.10485.10485.2.0.dta	3148.08	2311	1	VQPFJVTK	null	932.52	6 2 0 0 0	60	1378.48	4	68.0216	63.4274	76.5537	0.00127	0.54752	0.000133248	0	0.000133248	sp|P17047|LAMP2_MOUSE	361
MouseBrain-Z-T-1.27366.27366.3.0.dta	7637.21	3948.7	1	FLJVTPNVEVNVECR	14,Carbamidomethyl[C];	1789.89	4 6 0 0 2	793	2158.8	2	62.4054	54.7906	76.5473	0.00534	1.35116	0.000133271	0	0.000133271	sp|P14231|AT1B2_MOUSE	250
MouseBrain-Z-T-5.5134.5134.2.0.dta	1725.13	2347.03	1	AJATIEVK	null	845.473	3 5 0 0 0	104	1501.56	1	57.6054	47.4153	76.5298	0.00168	0.71764	0.000133317	0	0.000133317	sp|P97300|NPTN_MOUSE	228
MouseBrain-Z-T-2.33606.33606.3.0.dta	9355.23	3487.57	1	LSALDNLLJHSSIFLK	null	1784.99	8 2 0 0 0	205	1702.58	8	70.8038	67.7247	76.5222	0.00123	0.35334	0.000133341	0	0.000133341	sp|Q9JKR6|HYOU1_MOUSE	830
MouseBrain-Z-T-3.2924.2924.3.0.dta	1121.87	2302.96	1	TLJCSGAHVK	4,Carbamidomethyl[C];	1086.54	5 2 0 0 0	34	1216.42	2	71.0747	68.1425	76.5202	0.00122	0.52989	0.000133364	0	0.000133364	sp|Q9R1V6|ADA22_MOUSE	632
MouseBrain-Z-T-3.20239.20239.2.0.dta	5757.92	2728.12	1	JATGMEVGWYR	null	1283.58	3 4 0 0 1	88	1444.53	0	53.6308	41.3312	76.473	0.00191	0.6995	0.000133445	0	0.000133445	sp|Q61885|MOG_MOUSE	59
MouseBrain-Z-T-1.13023.13023.3.0.dta	3777.13	3516.53	1	VLVAPPSEEAJTTK	null	1455.77	5 4 0 0 3	613	2060.76	10	82.391	85.5812	76.4662	0.00097	0.27479	0.000133456	0	0.000133456	sp|P43006|EAA2_MOUSE	205
MouseBrain-Z-T-1.26459.26459.3.0.dta	7393.95	4295.76	1	AGVJYTLQVYPDEGYHISDK	null	2269.08	10 2 0 0 0	545	2026.69	3	60.319	51.6248	76.4654	-0.00269	-0.62566	0.000133479	0	0.000133479	sp|Q6NXK7|DPP10_MOUSE	749
MouseBrain-Z-T-1.40217.40217.3.0.dta	11095.7	3163.47	1	LSALDNLLJHSSIFLK	null	1784.99	6 2 0 0 0	62	1378.48	8	90.837	98.576	76.4645	0.00129	0.40914	0.000133502	0	0.000133502	sp|Q9JKR6|HYOU1_MOUSE	830
MouseBrain-Z-T-1.6872.6872.2.0.dta	2140.08	2740.08	1	SCJISVTEK	2,Carbamidomethyl[C];	1037.49	8 2 0 0 0	209	1702.58	2	64.7646	58.4736	76.4478	0.002	0.72929	0.000133549	0	0.000133549	sp|P21995|EMB_MOUSE	62
MouseBrain-Z-T-1.15992.15992.3.0.dta	4575.87	2614.09	1	FJHTCLTFTTR	5,Carbamidomethyl[C];	1397.66	5 2 0 0 0	31	1216.42	1	65.8456	60.1749	76.3768	0.00142	0.54371	0.000133676	0	0.000133676	sp|Q68FM6|PPR29_MOUSE	371
MouseBrain-Z-T-4.4455.4455.3.0.dta	1528.97	3387.37	1	LSVECAJK	5,Carbamidomethyl[C];	920.451	5 6 0 0 3	1533	2466.91	6	70.2494	66.9647	76.3495	0.00452	1.33564	0.000133757	0	0.000133757	sp|Q62277|SYPH_MOUSE	59
MouseBrain-Z-T-1.12045.12045.2.0.dta	3514.96	2141.9	1	YVPFJGTK	null	925.478	5 2 0 0 0	31	1216.42	4	64.7904	58.5684	76.3455	0.00111	0.51978	0.000133768	0	0.000133768	sp|Q810U3|NFASC_MOUSE	866
MouseBrain-Z-T-4.18906.18906.3.0.dta	5413.24	3435.55	1	LVQVGIYJGTHVIPNDR	null	1895.01	7 2 0 0 0	121	1540.53	7	68.9217	64.9446	76.3077	0.00324	0.94172	0.000133861	0	0.000133861	sp|P35438|NMDZ1_MOUSE	368
MouseBrain-Z-T-2.4248.4248.3.0.dta	1459.56	3492.4	1	LSVECAJK	5,Carbamidomethyl[C];	920.451	6 5 0 0 4	1840	2571.95	6	56.624	46.0442	76.2724	0.0022	0.62974	0.000133942	0	0.000133942	sp|Q62277|SYPH_MOUSE	59
MouseBrain-Z-T-4.29937.29937.4.0.dta	8384.01	4027.68	1	FKLDWLGJCSGLNDDSYGYR	9,Carbamidomethyl[C];	2380.07	3 5 0 0 1	186	1647.61	7	63.0058	55.866	76.2653	3e-05	0.00827	0.000133953	0	0.000133953	sp|P14094|AT1B1_MOUSE	158
MouseBrain-Z-T-2.7701.7701.2.0.dta	2378.11	2535.01	1	LQWJGSK	null	832.431	8 2 0 0 0	208	1702.58	3	55.5889	44.4562	76.264	0.0014	0.55397	0.000133977	0	0.000133977	sp|Q8BHK2|SCN3B_MOUSE	95
MouseBrain-Z-T-3.4495.4495.3.0.dta	1533.58	3199.18	1	DJHTSCAECLK	6,Carbamidomethyl[C];9,Carbamidomethyl[C];	1334.55	9 2 0 0 0	345	1864.63	1	68.0055	63.5658	76.2507	0.00216	0.67402	0.000134011	0	0.000134011	sp|P11835|ITB2_MOUSE	626
MouseBrain-Z-T-1.4075.4075.3.0.dta	1400.51	2740.11	1	SVAHJMTTPNK	null	1199.58	7 2 0 0 0	122	1540.53	4	66.3703	61.0566	76.2386	0.00122	0.44608	0.000134034	0	0.000134034	sp|P26049|GBRA3_MOUSE	163
MouseBrain-Z-T-3.9639.9639.4.0.dta	2902.77	2793.37	1	LLLPAKJTTHLK	null	1348.83	3 4 0 0 1	88	1444.53	6	64.8428	58.7145	76.2241	0.00106	0.37958	0.000134069	0	0.000134069	sp|O35136|NCAM2_MOUSE	445
MouseBrain-Z-T-2.2331.2331.2.0.dta	948.511	2032.88	1	LJNSQIK	null	816.457	5 2 0 0 0	33	1216.42	1	68.7704	64.7627	76.2131	0.00093	0.45517	0.000134104	0	0.000134104	sp|P17047|LAMP2_MOUSE	280
MouseBrain-Z-T-4.11189.11189.3.0.dta	3335.88	3580.5	1	CEGPGVPTVTVHJTTDK	1,Carbamidomethyl[C];	1811.86	5 4 0 0 1	267	1768.64	12	54.6679	43.0749	76.1979	0.001	0.27882	0.000134139	0	0.000134139	sp|Q9Z218|DPP6_MOUSE	505
MouseBrain-Z-T-5.23280.23280.3.0.dta	6610.39	2917.31	1	VLTLAJFTTK	null	1107.64	4 5 0 0 1	303	1809.67	5	66.0455	60.5805	76.1946	0.00027	0.09369	0.00013415	0	0.00013415	sp|P01831|THY1_MOUSE	94
MouseBrain-Z-T-3.17214.17214.5.3.dta	4941.68	4860.05	1	KLVQVGIYJGTHVIPNDR	null	2023.11	15 2 0 0 0	2733	2836.95	8	66.1805	60.7938	76.1843	-0.0101	-2.07852	0.000134162	0	0.000134162	sp|P35438|NMDZ1_MOUSE	368
MouseBrain-Z-T-2.8031.8031.3.0.dta	2467.63	2540.05	1	JSTTLVMHMK	null	1161.58	6 2 0 0 0	65	1378.48	0	72.806	71.0018	76.1568	0.00092	0.36035	0.000134243	0	0.000134243	sp|Q91ZX7|LRP1_MOUSE	1826
MouseBrain-Z-T-3.30141.30141.3.0.dta	8423.22	3824.61	1	FKLDWLGJCSGLNDDSYGYR	9,Carbamidomethyl[C];	2380.07	3 4 0 0 1	87	1444.53	7	56.2203	45.5043	76.1214	0.00506	1.32388	0.000134347	0	0.000134347	sp|P14094|AT1B1_MOUSE	158
MouseBrain-Z-T-1.19361.19361.2.0.dta	5483.14	2704.18	1	QJVSLSILK	null	1001.6	8 2 0 0 0	215	1702.58	1	64.5451	58.3118	76.1212	0.00313	1.15684	0.000134359	0	0.000134359	sp|P35438|NMDZ1_MOUSE	771
MouseBrain-Z-T-5.4416.4416.2.0.dta	1532.47	2223.95	1	AJATIEVK	null	845.473	6 2 0 0 0	65	1378.48	1	71.161	68.4952	76.1117	0.00176	0.79018	0.000134382	0	0.000134382	sp|P97300|NPTN_MOUSE	228
MouseBrain-Z-T-3.6472.6472.2.0.dta	2061.06	2087.86	1	YJLTAK	null	709.388	6 2 0 0 0	65	1378.48	1	56.3293	45.6787	76.1092	0.00087	0.41541	0.000134393	0	0.000134393	sp|O89023|TPP1_MOUSE	209
MouseBrain-Z-T-1.29030.29030.2.0.dta	8085.1	2483.09	1	GIAJLSNFIR	null	1104.62	6 2 0 0 0	61	1378.48	3	66.4502	61.2602	76.0887	0.00227	0.91229	0.00013444	0	0.00013444	sp|P97797|SHPS1_MOUSE	246
MouseBrain-Z-T-3.23672.23672.3.0.dta	6681.92	3492.5	1	VLTLAJFTTK	null	1107.64	7 4 0 0 3	1287	2384.86	5	66.4613	61.2906	76.0639	0.00213	0.60854	0.000134544	0	0.000134544	sp|P01831|THY1_MOUSE	94
MouseBrain-Z-T-5.5116.5116.2.0.dta	1720.36	2902.13	1	SCJISVTEK	2,Carbamidomethyl[C];	1037.49	9 2 0 0 0	344	1864.63	2	55.7107	44.7572	76.053	0.00281	0.96871	0.000134579	0	0.000134579	sp|P21995|EMB_MOUSE	62
MouseBrain-Z-T-2.5561.5561.2.0.dta	1812.34	2692	1	JYTADYDK	null	989.421	8 2 0 0 0	208	1702.58	0	63.3835	56.5679	76.0411	0.00253	0.93919	0.000134613	0	0.000134613	sp|Q91X78|ERLN1_MOUSE	106
MouseBrain-Z-T-4.18473.18473.2.0.dta	5296.86	3230.35	1	SLEVLJLSSNK	null	1203.66	10 2 0 0 0	554	2026.69	5	68.1693	63.9553	75.9953	0.00265	0.8192	0.000134671	0	0.000134671	sp|Q63912|OMGP_MOUSE	152
MouseBrain-Z-T-2.16230.16230.3.0.dta	4675.32	3213.33	1	TJYTLHVIEMK	null	1348.69	9 2 0 0 0	342	1864.63	1	76.931	77.4409	75.984	0.00299	0.92904	0.000134706	0	0.000134706	sp|P23818|GRIA1_MOUSE	363
MouseBrain-Z-T-4.2428.2428.2.0.dta	992.421	2032.88	1	LJNSQIK	null	816.457	5 2 0 0 0	33	1216.42	1	68.7099	64.7962	75.9783	0.00074	0.36565	0.000134717	0	0.000134717	sp|P17047|LAMP2_MOUSE	280
MouseBrain-Z-T-1.13236.13236.3.1.dta	3834.28	3548.5	1	HEJNTKDNSIQHEFSLTR	null	2170.03	6 2 0 0 0	63	1378.48	2	65.6675	60.123	75.9644	0.002	0.56399	0.000134752	0	0.000134752	sp|P01831|THY1_MOUSE	42
MouseBrain-Z-T-1.11060.11060.2.0.dta	3250.59	2073.94	1	LLJQTLR	null	857.52	5 2 0 0 0	32	1216.42	2	54.7296	43.3042	75.9481	0.00127	0.61299	0.00013481	0	0.00013481	sp|Q9CQF9|PCYOX_MOUSE	196
MouseBrain-Z-T-3.5690.5690.3.0.dta	1852.2	3038.23	1	LSVECAJK	5,Carbamidomethyl[C];	920.451	5 5 0 0 2	737	2117.78	6	54.5359	43.0135	75.9345	0.00272	0.89569	0.000134845	0	0.000134845	sp|Q62277|SYPH_MOUSE	59
MouseBrain-Z-T-2.4612.4612.2.0.dta	1557.32	2306	1	AJATIEVK	null	845.473	4 4 0 0 0	96	1460.53	1	61.3158	53.4617	75.9021	0.00135	0.58687	0.000134891	0	0.000134891	sp|P97300|NPTN_MOUSE	228
MouseBrain-Z-T-1.7162.7162.3.0.dta	2217.55	2770.11	1	SVAHJMTMPNK	null	1229.58	7 2 0 0 0	114	1540.53	4	66.9845	62.1845	75.899	0.00172	0.61994	0.000134914	0	0.000134914	sp|P62812|GBRA1_MOUSE	137
MouseBrain-Z-T-5.10893.10893.4.0.dta	3274.04	3864.64	1	SKGNPAAYGITVTNHPMJK	null	2000	9 2 0 0 0	341	1864.63	17	56.4879	46.048	75.8763	-6e-05	-0.0157	0.000134949	0	0.000134949	sp|P41234|ABCA2_MOUSE	1776
MouseBrain-Z-T-4.7544.7544.3.0.dta	2355.64	2212.95	1	KMSJITFR	null	996.529	5 2 0 0 0	33	1216.42	3	56.3816	45.8856	75.8743	0.0006	0.26992	0.000134961	0	0.000134961	sp|Q9CQF9|PCYOX_MOUSE	323
MouseBrain-Z-T-2.15580.15580.3.0.dta	4499.79	4079.71	1	SDVPJTSPJSTSQHVAEFETER	null	2432.1	3 5 0 0 1	186	1647.61	8	57.4279	47.4984	75.8685	0.00356	0.87342	0.000134984	0	0.000134984	sp|B9EKR1|PRPTZ_MOUSE	501
MouseBrain-Z-T-5.23028.23028.3.0.dta	6542.83	3492.5	1	VLTLAJFTTK	null	1107.64	7 4 0 0 3	1287	2384.86	5	66.9604	62.1647	75.8668	0.00206	0.58964	0.000134996	0	0.000134996	sp|P01831|THY1_MOUSE	94
MouseBrain-Z-T-4.4483.4483.2.0.dta	1536.54	2981.21	1	LSVECAJK	5,Carbamidomethyl[C];	920.451	5 4 0 0 3	613	2060.76	6	56.3557	45.8534	75.8599	0.00358	1.2013	0.000135007	0	0.000135007	sp|Q62277|SYPH_MOUSE	59
MouseBrain-Z-T-5.12595.12595.3.0.dta	3733.3	2625.13	1	LAYATIJDSR	null	1123.57	3 5 0 0 0	106	1501.56	6	62.6407	55.5253	75.855	0.0015	0.57038	0.000135042	0	0.000135042	sp|Q9Z218|DPP6_MOUSE	258
MouseBrain-Z-T-3.3131.3131.2.0.dta	1177.73	2486.03	1	JATLAEQAK	null	945.5	7 2 0 0 0	118	1540.53	0	60.9844	52.9846	75.841	0.00345	1.38788	0.0001351	0	0.0001351	sp|Q9JKR6|HYOU1_MOUSE	869
MouseBrain-Z-T-4.10906.10906.3.0.dta	3260.55	3548.51	1	HEJNTKDNSIQHEFSLTR	null	2170.03	6 2 0 0 0	60	1378.48	2	64.6071	58.5704	75.8182	0.00359	1.01122	0.000135193	0	0.000135193	sp|P01831|THY1_MOUSE	42
MouseBrain-Z-T-5.20096.20096.3.0.dta	5754.31	3055.26	1	FEJQTCFPLPDSR	6,Carbamidomethyl[C];	1610.73	3 4 0 0 1	88	1444.53	2	64.9489	59.1036	75.8045	0.00091	0.29828	0.000135239	0	0.000135239	sp|Q62059|CSPG2_MOUSE	330
MouseBrain-Z-T-5.23088.23088.3.0.dta	6558.96	3063.37	1	VLTLAJFTTK	null	1107.64	4 5 0 0 2	477	1955.72	5	65.0652	59.2945	75.7823	0.00114	0.37257	0.000135285	0	0.000135285	sp|P01831|THY1_MOUSE	94
MouseBrain-Z-T-2.15887.15887.3.0.dta	4582.51	3517.37	1	JLSFSEDGYQMHPK	null	1652.74	9 2 0 0 0	345	1864.63	0	73.0071	71.5137	75.7806	0.00212	0.60338	0.000135297	0	0.000135297	sp|Q01097|NMDE2_MOUSE	348
MouseBrain-Z-T-2.2367.2367.3.0.dta	958.152	2302.96	1	TLJCSGAHVK	4,Carbamidomethyl[C];	1086.54	5 2 0 0 0	33	1216.42	2	71.7603	69.6021	75.7685	0.0014	0.60675	0.000135331	0	0.000135331	sp|Q9R1V6|ADA22_MOUSE	632
MouseBrain-Z-T-3.33841.33841.3.0.dta	9419.38	3487.57	1	LSALDNLLJHSSIFLK	null	1784.99	8 2 0 0 0	211	1702.58	8	60.8349	52.8227	75.7145	0.00216	0.62001	0.000135459	0	0.000135459	sp|Q9JKR6|HYOU1_MOUSE	830
MouseBrain-Z-T-4.7553.7553.3.0.dta	2358	3526.42	1	QTVEEEGGASSYJTSSK	null	1773.78	4 4 0 0 2	259	1752.64	12	65.7882	60.4475	75.7065	-0.00229	-0.64929	0.00013547	0	0.00013547	sp|Q8BYI9|TENR_MOUSE	55
MouseBrain-Z-T-5.2394.2394.2.0.dta	995.144	2032.88	1	LJNSQIK	null	816.457	5 2 0 0 0	33	1216.42	1	68.252	64.2596	75.6664	0.00084	0.41189	0.00013554	0	0.00013554	sp|P17047|LAMP2_MOUSE	280
MouseBrain-Z-T-4.8863.8863.3.0.dta	2711.1	2841.25	1	DIILHSTGHJISR	null	1462.78	6 2 0 0 0	63	1378.48	9	55.1793	44.1509	75.6605	0.00188	0.66038	0.000135551	0	0.000135551	sp|Q8C129|LCAP_MOUSE	215
MouseBrain-Z-T-1.21717.21717.3.0.dta	6116.87	3380.47	1	FHVJYTQPLVAVK	null	1515.83	9 2 0 0 0	349	1864.63	3	83.6255	87.928	75.6351	0.00189	0.55948	0.000135598	0	0.000135598	sp|P14231|AT1B2_MOUSE	238
MouseBrain-Z-T-2.3414.3414.2.0.dta	1239	2881.19	1	LJSSSQTNSLK	null	1178.6	8 2 0 0 0	210	1702.58	1	55.8826	45.2575	75.6149	0.00314	1.08994	0.000135644	0	0.000135644	sp|Q62443|NPTX1_MOUSE	154
MouseBrain-Z-T-1.42480.42480.3.0.dta	11702.8	4529.06	1	JGSAGQLSQSAHLALQLPYNVLGLGR	null	2664.42	9 2 0 0 0	346	1864.63	0	69.5687	66.3137	75.6135	0.00307	0.67725	0.000135656	0	0.000135656	sp|Q99KW9|TIP_MOUSE	480
MouseBrain-Z-T-5.17971.17971.3.0.dta	5182.94	2640.19	1	QJITYLLK	null	992.577	3 5 0 0 1	186	1647.61	1	58.5001	49.2855	75.6129	0.00094	0.35464	0.000135667	0	0.000135667	sp|Q63912|OMGP_MOUSE	234
MouseBrain-Z-T-1.6129.6129.2.0.dta	1941.19	2548.06	1	AJATIEVK	null	845.473	8 2 0 0 0	215	1702.58	1	57.1069	47.146	75.6055	0.00194	0.75992	0.000135714	0	0.000135714	sp|P97300|NPTN_MOUSE	228
MouseBrain-Z-T-1.16079.16079.3.0.dta	4599.17	3452.48	1	GJLSSAPAPAMPTALHSK	null	1749.9	8 2 0 0 0	213	1702.58	1	72.2368	70.4292	75.5938	0.00425	1.23109	0.000135772	0	0.000135772	sp|Q99J85|NPTXR_MOUSE	211
MouseBrain-Z-T-2.5000.5000.3.0.dta	1661.45	2608.05	1	SVAHJMTMPNK	null	1229.58	6 2 0 0 0	64	1378.48	4	75.4925	75.4379	75.5938	0.00054	0.20717	0.000135783	0	0.000135783	sp|P62812|GBRA1_MOUSE	137
MouseBrain-Z-T-4.23468.23468.3.0.dta	6643.1	2876.28	1	VLTLAJFTTK	null	1107.64	5 4 0 0 1	272	1768.64	5	77.8149	79.0202	75.5765	0.00143	0.49693	0.000135807	0	0.000135807	sp|P01831|THY1_MOUSE	94
MouseBrain-Z-T-4.30008.30008.3.0.dta	8402.98	4027.68	1	FKLDWLGJCSGLNDDSYGYR	9,Carbamidomethyl[C];	2380.07	3 5 0 0 1	191	1647.61	7	65.4608	60.0344	75.5383	0.00345	0.85541	0.000135853	0	0.000135853	sp|P14094|AT1B1_MOUSE	158
MouseBrain-Z-T-4.7681.7681.3.0.dta	2392.69	3403.39	1	NMANGQPHSVJITR	null	1538.75	9 2 0 0 0	347	1864.63	10	54.5184	43.2142	75.5119	0.00284	0.83309	0.000135888	0	0.000135888	sp|Q9CPW0|CNTP2_MOUSE	1117
MouseBrain-Z-T-5.22805.22805.3.0.dta	6482.61	3397.41	1	NCJLTQIGGLIDSK	2,Carbamidomethyl[C];	1532.77	9 2 0 0 0	341	1864.63	2	97.8908	109.944	75.5069	0.00111	0.32563	0.0001359	0	0.0001359	sp|P39087|GRIK2_MOUSE	751
MouseBrain-Z-T-3.18476.18476.3.0.dta	5282.6	3554.43	1	WGCHSJQTAFHGCMELLK	3,Carbamidomethyl[C];13,Carbamidomethyl[C];	2175.95	6 2 0 0 0	64	1378.48	5	79.4677	81.6152	75.4796	0.00076	0.21391	0.000135969	0	0.000135969	sp|O54991|CNTP1_MOUSE	500
MouseBrain-Z-T-2.4132.4132.2.0.dta	1428.45	2548.06	1	AJATIEVK	null	845.473	8 2 0 0 0	211	1702.58	1	57.408	47.6907	75.4545	0.00306	1.20261	0.000136016	0	0.000136016	sp|P97300|NPTN_MOUSE	228
MouseBrain-Z-T-5.9644.9644.3.0.dta	2938.36	3049.4	1	GKAJSTGTLVITNPTR	null	1629.89	5 3 0 0 0	78	1419.5	3	68.1142	64.1623	75.4534	0.00179	0.5871	0.000136028	0	0.000136028	sp|P12960|CNTN1_MOUSE	494
MouseBrain-Z-T-2.17897.17897.2.0.dta	5123.84	2459.03	1	JETIWYVR	null	1080.55	6 2 0 0 0	63	1378.48	0	60.103	51.8419	75.445	0.00225	0.91309	0.000136039	0	0.000136039	sp|Q91XE7|VA0E2_MOUSE	70
MouseBrain-Z-T-5.4265.4265.2.0.dta	1492.08	2655.14	1	AJATIEVK	null	845.473	4 5 0 0 1	313	1809.67	1	57.1308	47.2739	75.4365	0.00357	1.34543	0.000136063	0	0.000136063	sp|P97300|NPTN_MOUSE	228
MouseBrain-Z-T-4.10175.10175.3.0.dta	3064.61	3074.43	1	GKAJSTGTLVITNPTR	null	1629.89	3 4 0 0 1	88	1444.53	3	67.5525	63.3109	75.4299	0.00177	0.57549	0.000136074	0	0.000136074	sp|P12960|CNTN1_MOUSE	494
MouseBrain-Z-T-3.19731.19731.3.0.dta	5621.3	2894.31	1	FHVJYTQPLVAVK	null	1515.83	6 2 0 0 0	60	1378.48	3	125.637	152.672	75.4287	0.00501	1.72971	0.000136086	0	0.000136086	sp|P14231|AT1B2_MOUSE	238
MouseBrain-Z-T-3.8508.8508.3.0.dta	2598.46	2290	1	JHSLAFVGTK	null	1073.57	5 2 0 0 0	31	1216.42	0	88.7358	95.9018	75.4276	0.00086	0.37699	0.000136098	0	0.000136098	sp|Q80UG2|PLXA4_MOUSE	441
MouseBrain-Z-T-3.9588.9588.3.0.dta	2889.03	2540.05	1	JSTTLVMHMK	null	1161.58	6 2 0 0 0	63	1378.48	0	74.8375	74.5214	75.4245	0.00075	0.29657	0.000136121	0	0.000136121	sp|Q91ZX7|LRP1_MOUSE	1826
MouseBrain-Z-T-4.18490.18490.3.0.dta	5301.5	3068.29	1	SLEVLJLSSNK	null	1203.66	9 2 0 0 0	346	1864.63	5	75.1966	75.0805	75.4122	0.00207	0.6754	0.000136132	0	0.000136132	sp|Q63912|OMGP_MOUSE	152
MouseBrain-Z-T-2.22170.22170.5.0.dta	6274.67	4531.95	1	GKAJYSLQIYPDESHYFHSVALK	null	2667.32	9 2 0 0 0	346	1864.63	3	86.0603	91.8266	75.3516	-0.00011	-0.02442	0.000136272	0	0.000136272	sp|Q9Z218|DPP6_MOUSE	752
MouseBrain-Z-T-4.4992.4992.3.0.dta	1673.51	3037.16	1	AMSSJETAAYK	null	1172.53	9 2 0 0 0	346	1864.63	4	66.4592	61.6747	75.3448	0.00211	0.69516	0.000136284	0	0.000136284	sp|Q3TDQ1|STT3B_MOUSE	638
MouseBrain-Z-T-3.19150.19150.2.0.dta	5464.18	2459.03	1	JETIWYVR	null	1080.55	6 2 0 0 0	60	1378.48	0	65.5036	60.2065	75.3412	0.00239	0.97246	0.000136296	0	0.000136296	sp|Q91XE7|VA0E2_MOUSE	70
MouseBrain-Z-T-1.20393.20393.3.0.dta	5760.8	2670.2	1	GJETIVNLIHSTR	null	1453.78	5 2 0 0 0	31	1216.42	1	85.5689	91.0844	75.3258	0.00144	0.53865	0.000136331	0	0.000136331	sp|Q00493|CBPE_MOUSE	139
MouseBrain-Z-T-3.7966.7966.3.0.dta	2452.3	3402.43	1	NQKDEIJETDLK	null	1446.71	4 5 0 0 2	471	1955.72	6	70.5479	67.9892	75.2997	-0.00044	-0.12923	0.000136401	0	0.000136401	sp|P10852|4F2_MOUSE	166
MouseBrain-Z-T-1.11094.11094.3.0.dta	3259.61	2679.2	1	DIILHSTGHJISR	null	1462.78	5 2 0 0 0	31	1216.42	9	56.8093	46.8606	75.2854	0.00119	0.44503	0.000136424	0	0.000136424	sp|Q8C129|LCAP_MOUSE	215
MouseBrain-Z-T-1.22038.22038.3.0.dta	6203	2732.26	1	FHVJYTQPLVAVK	null	1515.83	5 2 0 0 0	31	1216.42	3	125.926	153.201	75.2729	0.00143	0.52239	0.000136459	0	0.000136459	sp|P14231|AT1B2_MOUSE	238
MouseBrain-Z-T-5.10108.10108.3.0.dta	3063.37	3074.43	1	GKAJSTGTLVITNPTR	null	1629.89	3 4 0 0 1	88	1444.53	3	65.4554	60.1797	75.2531	0.00174	0.56671	0.000136517	0	0.000136517	sp|P12960|CNTN1_MOUSE	494
MouseBrain-Z-T-1.17164.17164.4.0.dta	4890.81	3079.35	1	FHMVQJVSMAVHHIGR	null	1862.93	5 2 0 0 0	31	1216.42	5	85.8757	91.6106	75.225	-0.00124	-0.40161	0.000136634	0	0.000136634	sp|Q3UH93|PLXD1_MOUSE	1101
MouseBrain-Z-T-5.4138.4138.2.0.dta	1458.05	2386	1	AJATIEVK	null	845.473	7 2 0 0 0	121	1540.53	1	68.806	65.3525	75.2198	0.0024	1.00432	0.000136646	0	0.000136646	sp|P97300|NPTN_MOUSE	228
MouseBrain-Z-T-1.27894.27894.4.0.dta	7779.07	4483.98	1	GSALHEDIYVLHDJGTLEIPVAQK	null	2619.34	9 2 0 0 0	347	1864.63	13	66.5149	61.8389	75.1988	0.00261	0.58147	0.000136704	0	0.000136704	sp|Q810U4|NRCAM_MOUSE	501
MouseBrain-Z-T-2.18616.18616.3.0.dta	5317.91	3056.36	1	FHVJYTQPLVAVK	null	1515.83	7 2 0 0 0	114	1540.53	3	90.3297	98.4871	75.1803	0.00128	0.42021	0.000136739	0	0.000136739	sp|P14231|AT1B2_MOUSE	238
MouseBrain-Z-T-3.15515.15515.3.0.dta	4483.91	3864.64	1	VLVAPPSEEAJTTK	null	1455.77	5 5 1 0 2	1344	2408.87	10	54.5109	43.3837	75.1758	0.00347	0.899	0.000136751	0	0.000136751	sp|P43006|EAA2_MOUSE	205
MouseBrain-Z-T-5.4320.4320.2.0.dta	1506.73	2548.06	1	AJATIEVK	null	845.473	8 2 0 0 0	207	1702.58	1	57.8847	48.5749	75.1742	0.00276	1.0833	0.000136762	0	0.000136762	sp|P97300|NPTN_MOUSE	228
MouseBrain-Z-T-1.6202.6202.2.0.dta	1960.73	2548.06	1	AJATIEVK	null	845.473	8 2 0 0 0	205	1702.58	1	58.2177	49.0912	75.1668	0.00237	0.92946	0.000136786	0	0.000136786	sp|P97300|NPTN_MOUSE	228
MouseBrain-Z-T-4.21758.21758.3.0.dta	6180.98	2973.25	1	WQLJGSDIDTSLDHR	null	1756.82	5 2 0 0 0	33	1216.42	3	60.0677	51.9377	75.1662	0.00318	1.06931	0.000136797	0	0.000136797	sp|Q07409|CNTN3_MOUSE	65
MouseBrain-Z-T-4.28691.28691.4.0.dta	8049.31	4351.01	1	VDHESLJATPQVAMQVLEIHYTPSVK	null	2906.47	3 4 0 0 1	95	1444.53	6	71.5247	69.5689	75.1568	0.0004	0.09292	0.000136832	0	0.000136832	sp|Q8BLQ9|CADM2_MOUSE	211
MouseBrain-Z-T-3.4865.4865.2.0.dta	1630.59	2386	1	AJATIEVK	null	845.473	7 2 0 0 0	114	1540.53	1	69.1581	65.9432	75.1286	0.0011	0.46032	0.000136902	0	0.000136902	sp|P97300|NPTN_MOUSE	228
MouseBrain-Z-T-1.31323.31323.3.0.dta	8700.81	3518.63	1	VSVVJSTLAEVHWDPVPPK	null	2074.1	3 4 0 0 1	88	1444.53	4	58.9939	50.3078	75.1251	0.00068	0.19306	0.000136914	0	0.000136914	sp|Q810U4|NRCAM_MOUSE	852
MouseBrain-Z-T-5.11356.11356.3.1.dta	3398.31	3636.42	1	LSVECAJK	5,Carbamidomethyl[C];	920.451	6 5 2 0 1	2246	2715.96	6	54.3832	43.2171	75.1203	0.00859	2.3634	0.000136961	0	0.000136961	sp|Q62277|SYPH_MOUSE	59
MouseBrain-Z-T-5.4371.4371.2.0.dta	1520.45	2785.09	1	LSVECAJK	5,Carbamidomethyl[C];	920.451	9 2 0 0 0	342	1864.63	6	68.0049	64.1767	75.1144	0.00279	1.0008	0.000137007	0	0.000137007	sp|Q62277|SYPH_MOUSE	59
MouseBrain-Z-T-4.4639.4639.3.0.dta	1578.1	2835.15	1	LSVECAJK	5,Carbamidomethyl[C];	920.451	5 4 0 0 2	423	1914.7	6	53.3635	41.6627	75.0936	0.00116	0.40961	0.000137054	0	0.000137054	sp|Q62277|SYPH_MOUSE	59
MouseBrain-Z-T-3.11854.11854.2.0.dta	3500.05	2311	1	VQPFJVTK	null	932.52	6 2 0 0 0	64	1378.48	4	58.2511	49.1861	75.0861	0.00126	0.54406	0.000137077	0	0.000137077	sp|P17047|LAMP2_MOUSE	361
MouseBrain-Z-T-5.2708.2708.3.0.dta	1079.35	3109.27	1	FJHTQTIQQK	null	1244.64	9 2 0 0 0	342	1864.63	1	73.2839	72.32	75.074	0.00049	0.15769	0.000137112	0	0.000137112	sp|Q810U4|NRCAM_MOUSE	217
MouseBrain-Z-T-4.11117.11117.3.0.dta	3316.6	3580.5	1	CEGPGVPTVTVHJTTDK	1,Carbamidomethyl[C];	1811.86	5 4 0 0 1	267	1768.64	12	57.2306	47.6263	75.0672	0.00031	0.08695	0.000137135	0	0.000137135	sp|Q9Z218|DPP6_MOUSE	505
MouseBrain-Z-T-4.17911.17911.3.0.dta	5145.9	3762.59	1	TILVDJNTWJNTHISR	null	1897.95	9 2 0 0 0	349	1864.63	9	56.0951	45.8793	75.0672	0.00313	0.83089	0.000137147	0	0.000137147	sp|P46978|STT3A_MOUSE	548
MouseBrain-Z-T-3.5855.5855.3.0.dta	1896.9	3037.16	1	AMSSJETAAYK	null	1172.53	9 2 0 0 0	343	1864.63	4	65.7554	60.7479	75.055	0.00166	0.54601	0.00013717	0	0.00013717	sp|Q3TDQ1|STT3B_MOUSE	638
MouseBrain-Z-T-2.4621.4621.2.0.dta	1559.69	2981.21	1	LSVECAJK	5,Carbamidomethyl[C];	920.451	5 4 0 0 3	613	2060.76	6	56.8429	47.0564	75.0178	0.00262	0.87794	0.000137252	0	0.000137252	sp|Q62277|SYPH_MOUSE	59
MouseBrain-Z-T-5.21666.21666.3.0.dta	6176.84	2973.25	1	WQLJGSDIDTSLDHR	null	1756.82	5 2 0 0 0	32	1216.42	3	55.8353	45.5141	75.0032	0.00189	0.63645	0.000137287	0	0.000137287	sp|Q07409|CNTN3_MOUSE	65
MouseBrain-Z-T-5.23268.23268.3.0.dta	6607.18	3184.39	1	VLTLAJFTTK	null	1107.64	6 4 0 0 2	649	2076.75	5	77.162	78.3252	75.0017	0.00107	0.33643	0.000137298	0	0.000137298	sp|P01831|THY1_MOUSE	94
MouseBrain-Z-T-4.11045.11045.3.0.dta	3297.24	3548.5	1	HEJNTKDNSIQHEFSLTR	null	2170.03	6 2 0 0 0	66	1378.48	2	69.5535	66.6286	74.9855	0.00212	0.59611	0.000137333	0	0.000137333	sp|P01831|THY1_MOUSE	42
MouseBrain-Z-T-1.8242.8242.4.0.dta	2499.99	3464.47	1	YHVLHIJTTK	null	1225.67	7 4 0 0 2	943	2238.8	6	60.4921	52.701	74.9613	0.0015	0.43277	0.00013738	0	0.00013738	sp|Q8R3H7|HS2ST_MOUSE	108
MouseBrain-Z-T-4.6197.6197.3.0.dta	1997.59	2196.94	1	JVTDTFKR	null	980.516	5 2 0 0 0	34	1216.42	0	68.4131	64.8931	74.9503	0.00096	0.43666	0.000137392	0	0.000137392	sp|Q8CGM1|BAI2_MOUSE	636
MouseBrain-Z-T-3.27813.27813.3.0.dta	7797.16	3008.43	1	IJNTHALVSLLQNLNK	null	1792.01	5 2 0 0 0	33	1216.42	1	111.365	130.977	74.9421	0.00156	0.51898	0.000137415	0	0.000137415	sp|Q9WTR5|CAD13_MOUSE	638
MouseBrain-Z-T-1.16558.16558.3.0.dta	4727.83	3058.29	1	VFGSQJLTTVK	null	1193.65	9 2 0 0 0	343	1864.63	5	68.4438	64.9499	74.9325	0.00261	0.85319	0.000137485	0	0.000137485	sp|Q9JKR6|HYOU1_MOUSE	515
MouseBrain-Z-T-4.3991.3991.3.0.dta	1404.35	2427.08	1	VGVHIJNTQTK	null	1210.65	5 2 0 0 0	33	1216.42	5	79.3686	81.7606	74.9264	0.00244	1.00339	0.000137497	0	0.000137497	sp|Q9CPW0|CNTP2_MOUSE	436
MouseBrain-Z-T-2.9856.9856.3.0.dta	2959.4	3074.43	1	GKAJSTGTLVITNPTR	null	1629.89	3 4 0 0 1	88	1444.53	3	65.1378	59.8732	74.9149	0.00162	0.52573	0.000137532	0	0.000137532	sp|P12960|CNTN1_MOUSE	494
MouseBrain-Z-T-1.12997.12997.3.0.dta	3770.12	3719.61	1	VLVAPPSEEAJTTK	null	1455.77	5 5 0 0 3	1017	2263.83	10	80.3548	83.2961	74.8925	0.00504	1.35587	0.000137602	0	0.000137602	sp|P43006|EAA2_MOUSE	205
MouseBrain-Z-T-1.26865.26865.3.0.dta	7502.9	2755.26	1	VLTLAJFTTK	null	1107.64	3 5 0 0 1	186	1647.61	5	72.2657	70.865	74.867	0.0018	0.65414	0.00013766	0	0.00013766	sp|P01831|THY1_MOUSE	94
MouseBrain-Z-T-3.12368.12368.3.0.dta	3637.78	3386.45	1	HEJNTKDNSIQHEFSLTR	null	2170.03	5 2 0 0 0	33	1216.42	2	68.8042	65.543	74.8606	0.00205	0.60604	0.000137683	0	0.000137683	sp|P01831|THY1_MOUSE	42
MouseBrain-Z-T-1.36406.36406.3.1.dta	10069.3	4125.71	1	GNYDFVEAMIVNJHTSLDVER	null	2423.13	8 2 0 0 0	213	1702.58	12	54.6374	43.7835	74.7947	0.00407	0.9856	0.000137765	0	0.000137765	sp|Q8BLF1|NCEH1_MOUSE	270
MouseBrain-Z-T-1.20767.20767.3.0.dta	5861.31	3267.39	1	YHIIVQLGJMSK	null	1402.75	9 2 0 0 0	342	1864.63	8	82.2762	86.3158	74.7741	0.00554	1.69472	0.0001378	0	0.0001378	sp|O88307|SORL_MOUSE	2011
MouseBrain-Z-T-2.18193.18193.3.0.dta	5204.25	3068.29	1	SLEVLJLSSNK	null	1203.66	9 2 0 0 0	344	1864.63	5	79.7355	82.4085	74.7713	0.00159	0.517	0.000137824	0	0.000137824	sp|Q63912|OMGP_MOUSE	152
MouseBrain-Z-T-1.15233.15233.3.0.dta	4372.32	2921.24	1	IGSYJGTAGDSLSYHQGR	null	1882.87	3 2 0 0 1	14	1038.38	4	59.7971	51.7348	74.7701	0.00095	0.326	0.000137835	0	0.000137835	sp|Q8BYI9|TENR_MOUSE	1261
MouseBrain-Z-T-3.23980.23980.3.0.dta	6764.53	2876.28	1	VLTLAJFTTK	null	1107.64	5 4 0 0 1	272	1768.64	5	74.5275	74.4186	74.7297	0.00129	0.44791	0.000137941	0	0.000137941	sp|P01831|THY1_MOUSE	94
MouseBrain-Z-T-1.21848.21848.3.0.dta	6151.92	3111.44	1	LVQVGIYJGTHVIPNDR	null	1895.01	5 2 0 0 0	31	1216.42	7	102.289	117.131	74.7255	0.00215	0.69046	0.000137952	0	0.000137952	sp|P35438|NMDZ1_MOUSE	368
MouseBrain-Z-T-1.6640.6640.3.0.dta	2078.15	3241.31	1	LSVECAJK	5,Carbamidomethyl[C];	920.451	5 6 0 0 2	1145	2320.86	6	52.9831	41.2782	74.7208	0.00104	0.32188	0.000137964	0	0.000137964	sp|Q62277|SYPH_MOUSE	59
MouseBrain-Z-T-4.7965.7965.3.0.dta	2469.35	3260.32	1	VICTGPJDTSPGSPR	3,Carbamidomethyl[C];	1557.73	8 2 0 0 0	215	1702.58	6	82.581	86.82	74.7084	0.00174	0.53225	0.000137976	0	0.000137976	sp|P35438|NMDZ1_MOUSE	440
MouseBrain-Z-T-1.7119.7119.3.0.dta	2206.08	2608.05	1	SVAHJMTMPNK	null	1229.58	6 2 0 0 0	64	1378.48	4	85.1907	90.8424	74.6947	0.0012	0.45908	0.000137999	0	0.000137999	sp|P62812|GBRA1_MOUSE	137
MouseBrain-Z-T-1.12248.12248.3.0.dta	3569.6	3074.43	1	GKAJSTGTLVITNPTR	null	1629.89	3 4 0 0 1	88	1444.53	3	63.3626	57.2633	74.6898	0.00279	0.90629	0.000138011	0	0.000138011	sp|P12960|CNTN1_MOUSE	494
MouseBrain-Z-T-4.2464.2464.3.0.dta	1002.06	2630.03	1	JETHFDAGAK	null	1089.5	7 2 0 0 0	116	1540.53	0	69.7409	67.0793	74.6839	0.0015	0.56932	0.000138023	0	0.000138023	sp|P09470|ACE_MOUSE	514
MouseBrain-Z-T-5.17843.17843.3.0.dta	5148.42	2599.17	1	QJITYLLK	null	992.577	4 4 0 0 1	158	1606.59	1	54.8662	44.2167	74.6437	0.00111	0.42872	0.000138081	0	0.000138081	sp|Q63912|OMGP_MOUSE	234
MouseBrain-Z-T-3.9165.9165.3.0.dta	2774.94	3186.33	1	YJHTGQVVIYK	null	1321.69	9 2 0 0 0	347	1864.63	1	81.5117	85.2234	74.6185	0.00299	0.93723	0.000138164	0	0.000138164	sp|Q3V3R4|ITA1_MOUSE	459
MouseBrain-Z-T-4.16578.16578.3.0.dta	4786.99	3337.38	1	RGDLNIJMTSPMGTK	null	1634.8	8 2 0 0 0	205	1702.58	6	70.3011	67.9996	74.5754	0.00239	0.71562	0.000138258	0	0.000138258	sp|P21661|NEC2_MOUSE	523
MouseBrain-Z-T-5.11018.11018.3.0.dta	3306.91	3516.53	1	VLVAPPSEEAJTTK	null	1455.77	5 4 0 0 3	613	2060.76	10	55.0873	44.6077	74.5494	0.00145	0.413	0.000138317	0	0.000138317	sp|P43006|EAA2_MOUSE	205
MouseBrain-Z-T-3.23403.23403.3.0.dta	6609.01	3397.41	1	NCJLTQIGGLIDSK	2,Carbamidomethyl[C];	1532.77	9 2 0 0 0	346	1864.63	2	92.8301	102.678	74.5416	0.0006	0.17552	0.00013834	0	0.00013834	sp|P39087|GRIK2_MOUSE	751
MouseBrain-Z-T-4.2690.2690.2.0.dta	1063.09	2486.03	1	JATLAEQAK	null	945.5	7 2 0 0 0	119	1540.53	0	63.8345	58.0727	74.535	0.00387	1.55843	0.000138364	0	0.000138364	sp|Q9JKR6|HYOU1_MOUSE	869
MouseBrain-Z-T-4.18352.18352.2.0.dta	5264.34	2459.03	1	JETIWYVR	null	1080.55	6 2 0 0 0	61	1378.48	0	60.2239	52.5282	74.5159	0.00242	0.98304	0.000138422	0	0.000138422	sp|Q91XE7|VA0E2_MOUSE	70
MouseBrain-Z-T-1.29198.29198.2.0.dta	8130.17	2321.04	1	GIAJLSNFIR	null	1104.62	5 2 0 0 0	33	1216.42	3	76.6	77.7239	74.5129	0.00133	0.571	0.000138434	0	0.000138434	sp|P97797|SHPS1_MOUSE	246
MouseBrain-Z-T-1.24950.24950.3.0.dta	6987.31	2973.25	1	WQLJGSDIDTSLDHR	null	1756.82	5 2 0 0 0	32	1216.42	3	75.2408	75.6336	74.5113	-0.00055	-0.18589	0.000138458	0	0.000138458	sp|Q07409|CNTN3_MOUSE	65
MouseBrain-Z-T-5.28317.28317.3.0.dta	7963.2	3752.52	1	LDWLGJCSGLNDDSYGYR	7,Carbamidomethyl[C];	2104.9	3 5 0 0 1	188	1647.61	5	59.8308	51.9269	74.5094	0.00265	0.70574	0.000138469	0	0.000138469	sp|P14094|AT1B1_MOUSE	158
MouseBrain-Z-T-3.13404.13404.2.0.dta	3917.17	2543.08	1	LAYATIJDSR	null	1123.57	5 3 0 0 0	78	1419.5	6	56.2692	46.4796	74.45	0.00359	1.41258	0.000138599	0	0.000138599	sp|Q9Z218|DPP6_MOUSE	258
MouseBrain-Z-T-4.17144.17144.2.0.dta	4939.35	2704.18	1	QJVSLSILK	null	1001.6	8 2 0 0 0	215	1702.58	1	55.278	44.9655	74.4298	0.00054	0.20129	0.000138622	0	0.000138622	sp|P35438|NMDZ1_MOUSE	771
MouseBrain-Z-T-4.23384.23384.3.0.dta	6620.74	2917.31	1	VLTLAJFTTK	null	1107.64	4 5 0 0 1	303	1809.67	5	73.8517	73.5465	74.4185	0.00115	0.39396	0.000138646	0	0.000138646	sp|P01831|THY1_MOUSE	94
MouseBrain-Z-T-3.13775.13775.3.0.dta	4016.9	2995.19	1	JESHLIDFR	null	1130.56	9 2 0 0 0	339	1864.63	0	55.5669	45.4294	74.3936	-0.00031	-0.10239	0.000138693	0	0.000138693	sp|Q99JP7|GGT7_MOUSE	198
MouseBrain-Z-T-3.14861.14861.3.0.dta	4309.74	3102.36	1	KJITDLVEGAK	null	1187.66	5 4 0 0 2	414	1914.7	1	55.5416	45.3964	74.3826	0.00176	0.56741	0.000138717	0	0.000138717	sp|Q8BY89|CTL2_MOUSE	200
MouseBrain-Z-T-3.5914.5914.2.0.dta	1912.71	3037.16	1	AMSSJETAAYK	null	1172.53	9 2 0 0 0	339	1864.63	4	55.1733	44.8421	74.3597	0.00205	0.67343	0.000138752	0	0.000138752	sp|Q3TDQ1|STT3B_MOUSE	638
MouseBrain-Z-T-5.2822.2822.3.0.dta	1109.78	2623.12	1	FJHTQTIQQK	null	1244.64	6 2 0 0 0	60	1378.48	1	87.0136	93.8457	74.3254	0.00182	0.69281	0.000138788	0	0.000138788	sp|Q810U4|NRCAM_MOUSE	217
MouseBrain-Z-T-3.14403.14403.3.0.dta	4186.3	3766.56	1	KDDEPLETTGDFJTTK	null	1810.83	4 5 0 0 2	477	1955.72	12	57.2741	48.0939	74.3229	0.00447	1.18551	0.0001388	0	0.0001388	sp|P21995|EMB_MOUSE	118
MouseBrain-Z-T-4.4378.4378.3.0.dta	1508.19	3695.48	1	LSVECAJK	5,Carbamidomethyl[C];	920.451	6 6 0 0 4	2530	2775.02	6	52.7912	41.2065	74.3057	0.00371	1.0032	0.000138835	0	0.000138835	sp|Q62277|SYPH_MOUSE	59
MouseBrain-Z-T-5.13798.13798.3.0.dta	4058.35	3452.48	1	GJLSSAPAPAMPTALHSK	null	1749.9	8 2 0 0 0	213	1702.58	1	63.2847	57.3603	74.2872	0.00342	0.98952	0.000138906	0	0.000138906	sp|Q99J85|NPTXR_MOUSE	211
MouseBrain-Z-T-5.7213.7213.2.0.dta	2282.83	2263.97	1	GTEILGJSTR	null	1047.54	5 2 0 0 0	31	1216.42	6	68.3751	65.1954	74.2803	0.00104	0.4573	0.000138918	0	0.000138918	sp|Q61330|CNTN2_MOUSE	463
MouseBrain-Z-T-1.7107.7107.3.0.dta	2202.87	2876.18	1	LSVECAJK	5,Carbamidomethyl[C];	920.451	4 5 0 0 2	477	1955.72	6	64.3171	58.9798	74.2293	0.00537	1.86578	0.000139001	0	0.000139001	sp|Q62277|SYPH_MOUSE	59
MouseBrain-Z-T-1.15820.15820.3.0.dta	4530.02	3649.51	1	GNPAAYGITVTNHPMJK	null	1784.87	9 2 0 0 0	344	1864.63	15	79.6523	82.5966	74.1844	0.00176	0.48207	0.000139084	0	0.000139084	sp|P41234|ABCA2_MOUSE	1776
MouseBrain-Z-T-3.16915.16915.3.0.dta	4861.07	2820.17	1	GPCSHLCLINYJR	3,Carbamidomethyl[C];7,Carbamidomethyl[C];	1603.75	5 2 0 0 0	34	1216.42	11	91.1322	100.265	74.171	0.00131	0.46462	0.000139156	0	0.000139156	sp|Q91ZX7|LRP1_MOUSE	1559
MouseBrain-Z-T-1.10902.10902.2.0.dta	3207.99	1993.89	1	VILYJR	null	777.462	5 2 0 0 0	31	1216.42	4	55.8998	46.0684	74.1581	0.0007	0.34872	0.000139191	0	0.000139191	sp|P35343|CXCR2_MOUSE	75
MouseBrain-Z-T-4.17814.17814.4.0.dta	5119.93	3554.43	1	WGCHSJQTAFHGCMELLK	3,Carbamidomethyl[C];13,Carbamidomethyl[C];	2175.95	6 2 0 0 0	65	1378.48	5	54.3068	43.6219	74.1501	0.00187	0.52479	0.000139215	0	0.000139215	sp|O54991|CNTP1_MOUSE	500
MouseBrain-Z-T-1.39883.39883.4.0.dta	11005.9	3520.67	1	EKDLJNSATIFLQVVDKLEK	null	2304.24	5 2 0 0 0	34	1216.42	4	78.1107	80.244	74.149	0.00202	0.57356	0.000139239	0	0.000139239	sp|Q7M729|SCN4B_MOUSE	142
MouseBrain-Z-T-3.4986.4986.3.0.dta	1663.32	2444.07	1	VJSSLHSQISR	null	1227.64	5 2 0 0 0	33	1216.42	1	69.8245	67.5005	74.1405	0.0006	0.24644	0.000139251	0	0.000139251	sp|P02468|LAMC1_MOUSE	1105
MouseBrain-Z-T-1.5940.5940.2.0.dta	1891.01	2386	1	AJATIEVK	null	845.473	7 2 0 0 0	121	1540.53	1	61.2659	54.3365	74.1348	0.00113	0.47289	0.000139263	0	0.000139263	sp|P97300|NPTN_MOUSE	228
MouseBrain-Z-T-5.7711.7711.3.0.dta	2416.89	3115.33	1	TAJHSAPSLENSVQPGK	null	1736.86	6 2 0 0 0	62	1378.48	2	89.4912	97.7604	74.1341	0.00212	0.68093	0.000139274	0	0.000139274	sp|Q99JP7|GGT7_MOUSE	523
MouseBrain-Z-T-5.13015.13015.4.1.dta	3847.1	3587.5	1	WPADKEJDTGIVGQHSSCDVR	18,Carbamidomethyl[C];	2371.07	5 2 0 0 0	35	1216.42	6	58.8158	50.5679	74.1335	0.00282	0.78587	0.000139286	0	0.000139286	sp|O55026|ENTP2_MOUSE	64
MouseBrain-Z-T-2.27298.27298.3.0.dta	7654.75	3008.43	1	IJNTHALVSLLQNLNK	null	1792.01	5 2 0 0 0	33	1216.42	1	118.974	143.127	74.1193	0.00159	0.52995	0.000139322	0	0.000139322	sp|Q9WTR5|CAD13_MOUSE	638
MouseBrain-Z-T-5.15993.15993.2.0.dta	4648.29	2762.19	1	JLTIVDSGLK	null	1059.6	8 2 0 0 0	209	1702.58	0	74.0209	73.969	74.1174	0.00232	0.84075	0.000139334	0	0.000139334	sp|P15209|NTRK2_MOUSE	95
MouseBrain-Z-T-4.4940.4940.3.0.dta	1659.59	2932.16	1	SVAHJMTMPNK	null	1229.58	8 2 0 0 0	212	1702.58	4	62.0316	55.5281	74.1095	0.00183	0.62456	0.000139346	0	0.000139346	sp|P62812|GBRA1_MOUSE	137
MouseBrain-Z-T-5.18530.18530.2.0.dta	5333.52	3068.3	1	SLEVLJLSSNK	null	1203.66	9 2 0 0 0	340	1864.63	5	69.3706	66.8239	74.1001	0.00316	1.03032	0.000139369	0	0.000139369	sp|Q63912|OMGP_MOUSE	152
MouseBrain-Z-T-3.7438.7438.3.0.dta	2313.26	2196.94	1	JVTDTFKR	null	980.516	5 2 0 0 0	34	1216.42	0	64.7128	59.664	74.0893	0.00103	0.46943	0.000139393	0	0.000139393	sp|Q8CGM1|BAI2_MOUSE	636
MouseBrain-Z-T-5.25257.25257.4.0.dta	7142.23	4508.89	1	AJYSLQIYPDESHYFHSVALK	null	2482.2	10 2 0 0 0	548	2026.69	1	89.5826	97.9324	74.0759	0.00165	0.36513	0.000139441	0	0.000139441	sp|Q9Z218|DPP6_MOUSE	752
MouseBrain-Z-T-1.4017.4017.3.0.dta	1384.97	2328.94	1	KJASNMEYR	null	1112.52	5 2 0 0 0	34	1216.42	1	54.0718	43.3014	74.0738	0.00106	0.45442	0.000139453	0	0.000139453	sp|P97300|NPTN_MOUSE	196
MouseBrain-Z-T-4.14624.14624.2.0.dta	4260.46	2393.03	1	JATVVWMK	null	948.497	3 4 0 0 1	88	1444.53	0	75.4136	76.1397	74.0652	0.00123	0.51496	0.0001395	0	0.0001395	sp|Q61490|CD166_MOUSE	361
MouseBrain-Z-T-5.23352.23352.3.0.dta	6629.7	2917.31	1	VLTLAJFTTK	null	1107.64	4 5 0 0 1	303	1809.67	5	76.8844	78.4047	74.061	0.00074	0.25308	0.000139512	0	0.000139512	sp|P01831|THY1_MOUSE	94
MouseBrain-Z-T-3.19578.19578.2.0.dta	5579.74	2845.2	1	GJYSCFVSSPSITK	5,Carbamidomethyl[C];	1546.72	3 4 0 0 0	55	1298.48	1	77.4845	79.3302	74.0568	0.00261	0.91709	0.000139548	0	0.000139548	sp|P12960|CNTN1_MOUSE	208
MouseBrain-Z-T-3.3488.3488.3.0.dta	1270.21	2461.06	1	FJHTQTIQQK	null	1244.64	5 2 0 0 0	31	1216.42	1	98.1531	111.128	74.0566	0.00162	0.65919	0.00013956	0	0.00013956	sp|Q810U4|NRCAM_MOUSE	217
MouseBrain-Z-T-5.5310.5310.2.0.dta	1772.17	2648.08	1	DAVNJITAK	null	945.5	8 2 0 0 0	209	1702.58	4	76.9269	78.4731	74.0552	0.00174	0.65644	0.000139583	0	0.000139583	sp|O08532|CA2D1_MOUSE	324
MouseBrain-Z-T-2.16527.16527.3.0.dta	4754.92	3515.41	1	EVKEDDIGJYTCELK	12,Carbamidomethyl[C];	1812.83	8 2 0 0 0	212	1702.58	8	61.4294	54.6324	74.0524	0.00093	0.26407	0.000139595	0	0.000139595	sp|P59823|IRPL1_MOUSE	213
MouseBrain-Z-T-4.10955.10955.5.0.dta	3273.66	3710.56	1	HEJNTKDNSIQHEFSLTR	null	2170.03	7 2 0 0 0	116	1540.53	2	66.1658	61.9207	74.0494	0	0.00035	0.000139619	0	0.000139619	sp|P01831|THY1_MOUSE	42
MouseBrain-Z-T-1.19481.19481.3.0.dta	5515.37	2850.25	1	TJYTLHVIEMK	null	1348.69	3 5 0 0 0	106	1501.56	1	64.458	59.2954	74.0458	0.00128	0.44779	0.000139631	0	0.000139631	sp|P23818|GRIA1_MOUSE	363
MouseBrain-Z-T-5.4446.4446.2.0.dta	1540.63	3184.29	1	LSVECAJK	5,Carbamidomethyl[C];	920.451	5 5 0 0 3	1017	2263.83	6	61.0169	54.0091	74.0312	0.0032	1.00535	0.000139666	0	0.000139666	sp|Q62277|SYPH_MOUSE	59
MouseBrain-Z-T-3.15671.15671.2.0.dta	4526.05	2896.24	1	VFGSQJLTTVK	null	1193.65	8 2 0 0 0	211	1702.58	5	65.4816	60.8782	74.0309	0.00144	0.49661	0.000139678	0	0.000139678	sp|Q9JKR6|HYOU1_MOUSE	515
MouseBrain-Z-T-2.9952.9952.3.0.dta	2985.11	2668.27	1	GKAJSTGTLVITNPTR	null	1629.89	3 2 0 0 1	14	1038.38	3	95.3282	106.799	74.0246	0.00122	0.45772	0.000139702	0	0.000139702	sp|P12960|CNTN1_MOUSE	494
MouseBrain-Z-T-3.15530.15530.3.0.dta	4487.97	3058.37	1	SVAQJYSSITHLHSIGK	null	1841.95	5 2 0 0 0	31	1216.42	4	66.9284	63.1116	74.0166	0.00082	0.26691	0.000139725	0	0.000139725	sp|Q80V42|CBPM_MOUSE	38
MouseBrain-Z-T-4.19441.19441.3.0.dta	5557.02	4303.76	1	ILDQACGTDJQTYASSCHLFATK	6,Carbamidomethyl[C];17,Carbamidomethyl[C];	2601.17	8 2 0 0 0	208	1702.58	9	57.6987	48.9156	74.0102	0.00502	1.16557	0.000139761	0	0.000139761	sp|P70663|SPRL1_MOUSE	462
MouseBrain-Z-T-5.5556.5556.2.0.dta	1838.92	2087.86	1	YJLTAK	null	709.388	6 2 0 0 0	65	1378.48	1	57.6103	48.7852	73.9995	0.00019	0.09163	0.000139773	0	0.000139773	sp|O89023|TPP1_MOUSE	209
MouseBrain-Z-T-5.5181.5181.3.0.dta	1737.67	2608.05	1	SVAHJMTMPNK	null	1229.58	6 2 0 0 0	63	1378.48	4	84.0441	89.4674	73.9723	0.00098	0.37626	0.000139856	0	0.000139856	sp|P62812|GBRA1_MOUSE	137
MouseBrain-Z-T-5.4248.4248.2.0.dta	1487.47	2548.06	1	AJATIEVK	null	845.473	8 2 0 0 0	207	1702.58	1	53.2679	42.1276	73.9572	0.00291	1.14374	0.000139891	0	0.000139891	sp|P97300|NPTN_MOUSE	228
MouseBrain-Z-T-1.26482.26482.3.0.dta	7400.1	4133.71	1	AGVJYTLQVYPDEGYHISDK	null	2269.08	9 2 0 0 0	339	1864.63	3	61.4712	54.7622	73.9308	0.00358	0.86709	0.000139974	0	0.000139974	sp|Q6NXK7|DPP10_MOUSE	749
MouseBrain-Z-T-3.18039.18039.2.0.dta	5164.66	2704.18	1	QJVSLSILK	null	1001.6	8 2 0 0 0	215	1702.58	1	55.838	46.0976	73.9272	0.00468	1.73003	0.000139998	0	0.000139998	sp|P35438|NMDZ1_MOUSE	771
MouseBrain-Z-T-4.23242.23242.3.0.dta	6582.24	3449.38	1	SMVDFMNTDJFTSHR	null	1801.76	3 5 0 0 1	186	1647.61	9	57.221	48.2294	73.9199	-0.0013	-0.37679	0.000140022	0	0.000140022	sp|O88998|NOE1_MOUSE	288
MouseBrain-Z-T-5.17029.17029.3.0.dta	4929.68	2866.23	1	QJVSLSILK	null	1001.6	9 2 0 0 0	345	1864.63	1	61.2722	54.4621	73.9194	0.00129	0.44983	0.000140033	0	0.000140033	sp|P35438|NMDZ1_MOUSE	771
MouseBrain-Z-T-5.19005.19005.2.0.dta	5461.8	2894.31	1	FHVJYTQPLVAVK	null	1515.83	6 2 0 0 0	65	1378.48	3	109.329	128.397	73.9174	0.00149	0.51457	0.000140045	0	0.000140045	sp|P14231|AT1B2_MOUSE	238
MouseBrain-Z-T-2.27159.27159.3.0.dta	7617.32	3008.43	1	IJNTHALVSLLQNLNK	null	1792.01	5 2 0 0 0	31	1216.42	1	114.513	136.378	73.9069	0.00151	0.50103	0.000140069	0	0.000140069	sp|Q9WTR5|CAD13_MOUSE	638
MouseBrain-Z-T-5.3115.3115.3.0.dta	1188.6	2760.1	1	ENQJHSYSLK	null	1219.57	7 2 0 0 0	117	1540.53	3	55.561	45.6865	73.8994	0.00178	0.64466	0.000140093	0	0.000140093	sp|P43406|ITAV_MOUSE	941
MouseBrain-Z-T-4.18212.18212.3.0.dta	5226.62	2437.11	1	QJITYLLK	null	992.577	3 4 0 0 1	88	1444.53	1	61.4244	54.7155	73.8838	0.00049	0.19996	0.000140152	0	0.000140152	sp|Q63912|OMGP_MOUSE	234
MouseBrain-Z-T-4.17067.17067.3.0.dta	4918.61	2777.22	1	LYWISSGJHTIJR	null	1560.79	5 2 0 0 0	31	1216.42	7	76.9062	78.5466	73.8597	0.001	0.35875	0.000140211	0	0.000140211	sp|Q91ZX7|LRP1_MOUSE	1764
MouseBrain-Z-T-1.13699.13699.2.0.dta	3958.75	2084.86	1	MSJITFR	null	868.435	5 2 0 0 0	33	1216.42	2	52.6815	41.2782	73.8589	0.00128	0.61362	0.000140223	0	0.000140223	sp|Q9CQF9|PCYOX_MOUSE	323
MouseBrain-Z-T-5.17539.17539.3.0.dta	5066.88	3175.35	1	FLEPYJDSIQAQK	null	1552.76	5 4 0 0 0	172	1622.58	5	60.9849	54.0646	73.837	0.00096	0.30148	0.000140247	0	0.000140247	sp|P14231|AT1B2_MOUSE	118
MouseBrain-Z-T-4.7230.7230.2.0.dta	2271.35	2263.97	1	GTEILGJSTR	null	1047.54	5 2 0 0 0	31	1216.42	6	64.0951	58.865	73.8082	0.00114	0.50324	0.000140365	0	0.000140365	sp|Q61330|CNTN2_MOUSE	463
MouseBrain-Z-T-1.21990.21990.3.0.dta	6190.13	2894.31	1	FHVJYTQPLVAVK	null	1515.83	6 2 0 0 0	64	1378.48	3	106.288	123.79	73.7836	0.00155	0.53668	0.000140448	0	0.000140448	sp|P14231|AT1B2_MOUSE	238
MouseBrain-Z-T-5.7616.7616.3.0.dta	2391.46	2212.95	1	KMSJITFR	null	996.529	5 2 0 0 0	32	1216.42	3	57.991	49.4874	73.7833	0.00059	0.26721	0.00014046	0	0.00014046	sp|Q9CQF9|PCYOX_MOUSE	323
MouseBrain-Z-T-3.11474.11474.3.0.dta	3397.75	3074.43	1	GKAJSTGTLVITNPTR	null	1629.89	3 4 0 0 1	88	1444.53	3	57.6379	48.9459	73.7802	0.00176	0.57354	0.000140472	0	0.000140472	sp|P12960|CNTN1_MOUSE	494
MouseBrain-Z-T-2.22989.22989.3.0.dta	6495.35	3022.34	1	VLTLAJFTTK	null	1107.64	5 4 0 0 2	423	1914.7	5	53.5111	42.6005	73.7735	0.00202	0.66681	0.000140495	0	0.000140495	sp|P01831|THY1_MOUSE	94
MouseBrain-Z-T-1.9499.9499.2.0.dta	2830.71	3329.32	1	LSVECAJK	5,Carbamidomethyl[C];	920.451	5 5 1 0 2	1359	2408.87	6	57.8549	49.2843	73.7718	0.00091	0.27432	0.000140507	0	0.000140507	sp|Q62277|SYPH_MOUSE	59
MouseBrain-Z-T-3.15560.15560.3.0.dta	4496.22	3541.4	1	KCLAJGSWTDMDTPSR	2,Carbamidomethyl[C];	1838.82	8 2 0 0 0	210	1702.58	4	59.2598	51.4488	73.766	0.00255	0.71958	0.000140519	0	0.000140519	sp|Q9WV18|GABR1_MOUSE	83
MouseBrain-Z-T-5.2443.2443.3.0.dta	1008.27	2740.11	1	SVAHJMTTPNK	null	1199.58	7 2 0 0 0	114	1540.53	4	64.5264	59.5525	73.7638	0.00117	0.42528	0.000140543	0	0.000140543	sp|P26049|GBRA3_MOUSE	163
MouseBrain-Z-T-4.5834.5834.2.0.dta	1900.33	2692	1	JYTADYDK	null	989.421	8 2 0 0 0	206	1702.58	0	62.1645	55.9188	73.7637	-0.00038	-0.14179	0.000140554	0	0.000140554	sp|Q91X78|ERLN1_MOUSE	106
MouseBrain-Z-T-3.19888.19888.3.0.dta	5663.55	3056.36	1	FHVJYTQPLVAVK	null	1515.83	7 2 0 0 0	114	1540.53	3	73.2227	72.9343	73.7583	0.00089	0.29261	0.000140602	0	0.000140602	sp|P14231|AT1B2_MOUSE	238
MouseBrain-Z-T-3.29307.29307.3.0.dta	8198.4	4278.68	1	DEGDYFCELQVSGANPMSSJK	7,Carbamidomethyl[C];	2347.98	6 4 0 0 1	435	1930.69	19	93.1246	103.56	73.7437	0.00426	0.99547	0.000140637	0	0.000140637	sp|P01831|THY1_MOUSE	118
MouseBrain-Z-T-5.22721.22721.3.0.dta	6459.98	3371.48	1	VLTLAJFTTK	null	1107.64	5 5 0 0 3	1017	2263.83	5	81.323	85.4106	73.7316	0.00173	0.51352	0.000140661	0	0.000140661	sp|P01831|THY1_MOUSE	94
MouseBrain-Z-T-1.18656.18656.3.0.dta	5293.28	3387.58	1	LVAIAVIDEKJTSLEHTR	null	2009.1	6 2 0 0 0	64	1378.48	10	62.3618	56.2401	73.7308	0.00249	0.73454	0.000140673	0	0.000140673	sp|Q8BXZ1|TMX3_MOUSE	261
MouseBrain-Z-T-4.18283.18283.2.0.dta	5245.69	2459.03	1	JETIWYVR	null	1080.55	6 2 0 0 0	62	1378.48	0	59.2903	51.5176	73.7252	0.00249	1.01232	0.000140696	0	0.000140696	sp|Q91XE7|VA0E2_MOUSE	70
MouseBrain-Z-T-5.29927.29927.3.0.dta	8395.47	4027.68	1	FKLDWLGJCSGLNDDSYGYR	9,Carbamidomethyl[C];	2380.07	3 5 0 0 1	186	1647.61	7	65.236	60.6786	73.6999	0.00384	0.95224	0.000140744	0	0.000140744	sp|P14094|AT1B1_MOUSE	158
MouseBrain-Z-T-1.20827.20827.3.0.dta	5877.35	3463.45	1	KFAJYSIMNLQNR	null	1598.81	9 2 0 0 0	345	1864.63	3	55.5681	45.8103	73.6899	0.00343	0.99101	0.000140755	0	0.000140755	sp|P35438|NMDZ1_MOUSE	350
MouseBrain-Z-T-2.18794.18794.3.0.dta	5365.62	2894.31	1	FHVJYTQPLVAVK	null	1515.83	6 2 0 0 0	66	1378.48	3	89.7583	98.4143	73.6829	0.00072	0.24749	0.000140779	0	0.000140779	sp|P14231|AT1B2_MOUSE	238
MouseBrain-Z-T-2.18488.18488.2.0.dta	5283.85	3056.36	1	FHVJYTQPLVAVK	null	1515.83	7 2 0 0 0	114	1540.53	3	101.787	116.937	73.6518	0.00141	0.46144	0.000140874	0	0.000140874	sp|P14231|AT1B2_MOUSE	238
MouseBrain-Z-T-1.18098.18098.2.0.dta	5142.97	2762.19	1	JLTIVDSGLK	null	1059.6	8 2 0 0 0	209	1702.58	0	70.0151	68.0571	73.6513	0.00417	1.50834	0.000140886	0	0.000140886	sp|P15209|NTRK2_MOUSE	95
MouseBrain-Z-T-5.14529.14529.2.0.dta	4254.06	2896.24	1	VFGSQJLTTVK	null	1193.65	8 2 0 0 0	211	1702.58	5	65.6784	61.3893	73.6438	0.00164	0.56567	0.000140897	0	0.000140897	sp|Q9JKR6|HYOU1_MOUSE	515
MouseBrain-Z-T-1.16842.16842.3.0.dta	4804.3	3652.5	1	GJITEYQCHQYITK	8,Carbamidomethyl[C];	1754.82	4 4 1 0 1	378	1897.68	1	57.9894	49.5622	73.6401	0.00354	0.96983	0.000140921	0	0.000140921	sp|Q61543|GSLG1_MOUSE	206
MouseBrain-Z-T-5.18387.18387.3.0.dta	5294.95	3068.29	1	SLEVLJLSSNK	null	1203.66	9 2 0 0 0	349	1864.63	5	74.777	75.4	73.6202	0.0018	0.5874	0.000141004	0	0.000141004	sp|Q63912|OMGP_MOUSE	152
MouseBrain-Z-T-4.28841.28841.3.0.dta	8089.17	3167.38	1	VLTLAJFTTK	null	1107.64	5 4 1 0 1	594	2059.73	5	62.1748	56.0142	73.6161	0.00183	0.5766	0.000141028	0	0.000141028	sp|P01831|THY1_MOUSE	94
MouseBrain-Z-T-5.2385.2385.3.0.dta	992.789	2302.96	1	TLJCSGAHVK	4,Carbamidomethyl[C];	1086.54	5 2 0 0 0	33	1216.42	2	73.5788	73.5613	73.6113	0.00106	0.45954	0.000141039	0	0.000141039	sp|Q9R1V6|ADA22_MOUSE	632
MouseBrain-Z-T-1.20680.20680.2.0.dta	5838	2459.03	1	JETIWYVR	null	1080.55	6 2 0 0 0	66	1378.48	0	59.3475	51.6679	73.6097	0.00246	0.9993	0.000141051	0	0.000141051	sp|Q91XE7|VA0E2_MOUSE	70
MouseBrain-Z-T-5.14534.14534.2.0.dta	4255.31	2596.11	1	JATVVWMK	null	948.497	3 5 0 0 1	186	1647.61	0	75.3789	76.338	73.5978	0.0018	0.69154	0.000141087	0	0.000141087	sp|Q61490|CD166_MOUSE	361
MouseBrain-Z-T-3.15741.15741.2.0.dta	4544.76	2393.03	1	JATVVWMK	null	948.497	3 4 0 0 1	88	1444.53	0	71.5143	70.4047	73.575	0.00182	0.76067	0.000141134	0	0.000141134	sp|Q61490|CD166_MOUSE	361
MouseBrain-Z-T-2.14284.14284.2.0.dta	4149.52	2393.03	1	JATVVWMK	null	948.497	3 4 0 0 1	88	1444.53	0	65.7753	61.5843	73.5585	0.00124	0.51747	0.000141158	0	0.000141158	sp|Q61490|CD166_MOUSE	361
MouseBrain-Z-T-1.14729.14729.2.0.dta	4236.56	1974.85	1	VAWLJR	null	758.431	5 2 0 0 0	32	1216.42	4	58.3051	50.093	73.5561	0.00102	0.51817	0.000141169	0	0.000141169	sp|Q8HW98|IGLO5_MOUSE	67
MouseBrain-Z-T-1.18571.18571.3.0.dta	5270.5	3679.42	1	JLSFSEDGYQMHPK	null	1652.74	10 2 0 0 0	549	2026.69	0	63.5871	58.2287	73.5382	-0.00067	-0.18282	0.000141205	0	0.000141205	sp|Q01097|NMDE2_MOUSE	348
MouseBrain-Z-T-4.5566.5566.2.0.dta	1828.16	1984.79	1	VJFTCK	5,Carbamidomethyl[C];	768.371	5 2 0 0 0	31	1216.42	1	59.5694	52.0525	73.5294	0.00051	0.25762	0.000141264	0	0.000141264	sp|P97797|SHPS1_MOUSE	168
MouseBrain-Z-T-5.4670.4670.2.0.dta	1600.39	2102.93	1	AJATIEVK	null	845.473	4 3 0 0 0	44	1257.45	1	60.9535	54.2104	73.4765	0.00424	2.01449	0.000141418	0	0.000141418	sp|P97300|NPTN_MOUSE	228
MouseBrain-Z-T-1.16080.16080.2.0.dta	4599.45	3343.35	1	EATIVGEJETYPR	null	1478.71	9 2 0 0 0	341	1864.63	7	68.4488	65.7436	73.4726	0.00099	0.29531	0.00014143	0	0.00014143	sp|Q9Z2G6|SE1L1_MOUSE	604
MouseBrain-Z-T-2.4953.4953.3.0.dta	1648.8	2770.11	1	SVAHJMTMPNK	null	1229.58	7 2 0 0 0	117	1540.53	4	59.6783	52.2565	73.4615	0.00173	0.62536	0.000141454	0	0.000141454	sp|P62812|GBRA1_MOUSE	137
MouseBrain-Z-T-1.15899.15899.3.0.dta	4551.21	3649.51	1	GNPAAYGITVTNHPMJK	null	1784.87	9 2 0 0 0	344	1864.63	15	79.219	82.3342	73.4335	0.00171	0.46974	0.000141465	0	0.000141465	sp|P41234|ABCA2_MOUSE	1776
MouseBrain-Z-T-5.15910.15910.3.0.dta	4626.07	3654.58	1	THJLTNLNPDLQYR	null	1698.86	4 5 0 0 2	477	1955.72	2	64.6527	59.9277	73.4277	0.0034	0.93152	0.000141501	0	0.000141501	sp|P11627|L1CAM_MOUSE	978
MouseBrain-Z-T-4.3689.3689.3.0.dta	1325.54	3037.13	1	DJHTSCAECLK	6,Carbamidomethyl[C];9,Carbamidomethyl[C];	1334.55	8 2 0 0 0	214	1702.58	1	79.3218	82.496	73.4269	0.00169	0.55754	0.000141513	0	0.000141513	sp|P11835|ITB2_MOUSE	626
MouseBrain-Z-T-4.18996.18996.2.0.dta	5437.48	2894.31	1	FHVJYTQPLVAVK	null	1515.83	6 2 0 0 0	66	1378.48	3	112.556	133.648	73.3854	0.00163	0.56294	0.000141584	0	0.000141584	sp|P14231|AT1B2_MOUSE	238
MouseBrain-Z-T-3.4938.4938.2.0.dta	1650.49	2386	1	AJATIEVK	null	845.473	7 2 0 0 0	119	1540.53	1	58.6843	50.7744	73.374	0.00119	0.4972	0.000141632	0	0.000141632	sp|P97300|NPTN_MOUSE	228
MouseBrain-Z-T-3.20865.20865.3.0.dta	5926.12	3055.26	1	FEJQTCFPLPDSR	6,Carbamidomethyl[C];	1610.73	3 4 0 0 1	88	1444.53	2	59.3924	51.8714	73.36	0.00087	0.28551	0.000141679	0	0.000141679	sp|Q62059|CSPG2_MOUSE	330
MouseBrain-Z-T-5.5827.5827.2.0.dta	1911.69	2692	1	JYTADYDK	null	989.421	8 2 0 0 0	208	1702.58	0	61.5647	55.2158	73.3554	-0.00199	-0.73762	0.000141691	0	0.000141691	sp|Q91X78|ERLN1_MOUSE	106
MouseBrain-Z-T-3.9431.9431.3.0.dta	2846.83	3224.29	1	LSVECAJK	5,Carbamidomethyl[C];	920.451	4 6 1 0 1	1100	2303.84	6	53.3891	42.6626	73.3097	0.00235	0.72832	0.000141786	0	0.000141786	sp|Q62277|SYPH_MOUSE	59
MouseBrain-Z-T-1.5194.5194.3.0.dta	1693.91	2983.22	1	VSHVLJDTHMK	null	1280.64	8 2 0 0 0	210	1702.58	5	65.8247	61.7987	73.3016	0.00201	0.6732	0.000141798	0	0.000141798	sp|Q9QZC2|PLXC1_MOUSE	717
MouseBrain-Z-T-2.5143.5143.2.0.dta	1699.6	2810.14	1	DAVNJITAK	null	945.5	9 2 0 0 0	345	1864.63	4	80.9078	85.0188	73.2731	0.00209	0.74492	0.00014187	0	0.00014187	sp|O08532|CA2D1_MOUSE	324
MouseBrain-Z-T-1.16224.16224.3.0.dta	4638.04	3452.48	1	GJLSSAPAPAMPTALHSK	null	1749.9	8 2 0 0 0	215	1702.58	1	67.2581	64.021	73.2699	0.00307	0.88786	0.000141881	0	0.000141881	sp|Q99J85|NPTXR_MOUSE	211
MouseBrain-Z-T-4.22925.22925.3.0.dta	6496.24	3971.66	1	AGVJYTLQVYPDEGYHISDK	null	2269.08	8 2 0 0 0	208	1702.58	3	70.5104	69.0248	73.2693	0.00282	0.71112	0.000141893	0	0.000141893	sp|Q6NXK7|DPP10_MOUSE	749
MouseBrain-Z-T-3.19707.19707.2.0.dta	5614.86	3056.36	1	FHVJYTQPLVAVK	null	1515.83	7 2 0 0 0	123	1540.53	3	99.4069	113.481	73.2687	0.00156	0.51182	0.000141929	0	0.000141929	sp|P14231|AT1B2_MOUSE	238
MouseBrain-Z-T-5.3128.3128.2.0.dta	1192.13	2090.84	1	NPCJITR	3,Carbamidomethyl[C];	874.42	5 2 0 0 0	35	1216.42	3	58.508	50.5654	73.2583	0.0014	0.67117	0.000141977	0	0.000141977	sp|P56528|CD38_MOUSE	104
MouseBrain-Z-T-3.17307.17307.2.0.dta	4966.64	2438.08	1	JLTIVDSGLK	null	1059.6	6 2 0 0 0	61	1378.48	0	77.5368	79.8482	73.2441	0.00206	0.84547	0.000142	0	0.000142	sp|P15209|NTRK2_MOUSE	95
MouseBrain-Z-T-2.18479.18479.2.0.dta	5281.49	3056.36	1	FHVJYTQPLVAVK	null	1515.83	7 2 0 0 0	121	1540.53	3	101.221	116.286	73.2421	0.00147	0.48107	0.000142012	0	0.000142012	sp|P14231|AT1B2_MOUSE	238
MouseBrain-Z-T-3.12069.12069.3.0.dta	3557.61	4027.72	1	VLVAPPSEEAJTTK	null	1455.77	6 5 0 0 4	1840	2571.95	10	73.3841	73.4691	73.2261	0.00307	0.7618	0.00014206	0	0.00014206	sp|P43006|EAA2_MOUSE	205
MouseBrain-Z-T-3.9455.9455.3.0.dta	2853.27	3409.39	1	PGDPGKDLASGEJGTECR	17,Carbamidomethyl[C];	1859.82	4 3 0 0 2	128	1549.57	12	67.3444	64.1789	73.2233	0.00169	0.4949	0.000142072	0	0.000142072	sp|Q71M36|CSPG5_MOUSE	355
MouseBrain-Z-T-5.27403.27403.3.0.dta	7717.75	3008.43	1	IJNTHALVSLLQNLNK	null	1792.01	5 2 0 0 0	35	1216.42	1	98.1628	111.592	73.2222	0.00123	0.40829	0.000142084	0	0.000142084	sp|Q9WTR5|CAD13_MOUSE	638
MouseBrain-Z-T-2.2829.2829.3.0.dta	1082.4	2461.06	1	FJHTQTIQQK	null	1244.64	5 2 0 0 0	35	1216.42	1	99.9147	114.295	73.2082	0.00142	0.57752	0.000142131	0	0.000142131	sp|Q810U4|NRCAM_MOUSE	217
MouseBrain-Z-T-2.24692.24692.2.0.dta	6953.52	2645.15	1	GIAJLSNFIR	null	1104.62	7 2 0 0 0	114	1540.53	3	58.1859	50.1005	73.2015	0.00202	0.76454	0.000142191	0	0.000142191	sp|P97797|SHPS1_MOUSE	246
MouseBrain-Z-T-4.4063.4063.3.0.dta	1423.86	3385.41	1	AJATIEVK	null	845.473	6 7 0 0 1	1719	2539.93	1	62.3876	56.5695	73.1926	0.00193	0.57048	0.000142214	0	0.000142214	sp|P97300|NPTN_MOUSE	228
MouseBrain-Z-T-2.6719.6719.3.0.dta	2114.12	3402.43	1	NQKDEIJETDLK	null	1446.71	4 5 0 0 2	471	1955.72	6	52.8909	41.9597	73.1916	0.00238	0.69959	0.000142226	0	0.000142226	sp|P10852|4F2_MOUSE	166
MouseBrain-Z-T-1.33629.33629.3.0.dta	9321.9	4278.68	1	DEGDYFCELQVSGANPMSSJK	7,Carbamidomethyl[C];	2347.98	6 4 0 0 1	435	1930.69	19	83.8013	89.5203	73.1804	0.00341	0.79635	0.000142274	0	0.000142274	sp|P01831|THY1_MOUSE	118
MouseBrain-Z-T-5.17718.17718.3.0.dta	5114.99	2769.19	1	FLEPYJDSIQAQK	null	1552.76	5 2 0 0 0	32	1216.42	5	120.462	145.932	73.1589	0.00344	1.24091	0.000142345	0	0.000142345	sp|P14231|AT1B2_MOUSE	118
MouseBrain-Z-T-3.1970.1970.3.0.dta	867.563	2944.14	1	YHSQTYGJGSK	null	1241.55	8 2 0 0 0	214	1702.58	7	77.6681	80.0991	73.1533	0.00199	0.67637	0.000142357	0	0.000142357	sp|Q8K2C7|OS9_MOUSE	177
MouseBrain-Z-T-4.4343.4343.2.0.dta	1498.83	2223.95	1	AJATIEVK	null	845.473	6 2 0 0 0	60	1378.48	1	64.2086	59.4029	73.1336	0.00126	0.56715	0.000142428	0	0.000142428	sp|P97300|NPTN_MOUSE	228
MouseBrain-Z-T-3.2072.2072.2.0.dta	894.705	2817.12	1	JTTEVVK	null	790.431	10 2 0 0 0	552	2026.69	0	54.561	44.5648	73.1254	0.00407	1.44343	0.000142476	0	0.000142476	sp|P22723|GBRG2_MOUSE	246
MouseBrain-Z-T-3.25750.25750.4.0.dta	7241.2	4508.89	1	AJYSLQIYPDESHYFHSVALK	null	2482.2	10 2 0 0 0	553	2026.69	1	85.8836	92.7568	73.1191	0.00231	0.51239	0.000142511	0	0.000142511	sp|Q9Z218|DPP6_MOUSE	752
MouseBrain-Z-T-3.18747.18747.3.1.dta	5355.49	3881.59	1	GTJESEASSTQFTTEIDAPK	null	2112.96	5 4 0 0 1	272	1768.64	2	68.68	66.3056	73.0896	-0.00191	-0.4925	0.000142559	0	0.000142559	sp|Q8BYI9|TENR_MOUSE	581
MouseBrain-Z-T-1.28216.28216.5.0.dta	7865.27	4043.89	1	FGHSPLIJLTGGLSHASDVVLYHQHK	null	2827.46	5 2 0 0 0	34	1216.42	7	94.5585	106.119	73.0891	0.0014	0.34578	0.00014257	0	0.00014257	sp|Q91ZX7|LRP1_MOUSE	4126
MouseBrain-Z-T-1.13761.13761.3.0.dta	3975.73	3548.5	1	HEJNTKDNSIQHEFSLTR	null	2170.03	6 2 0 0 0	60	1378.48	2	62.0315	56.082	73.0806	0.00197	0.55553	0.000142594	0	0.000142594	sp|P01831|THY1_MOUSE	42
MouseBrain-Z-T-4.13041.13041.3.0.dta	3835.33	3473.51	1	NVETJJSTVLIEGK	null	1517.78	4 5 0 0 2	477	1955.72	4	61.7565	55.6606	73.0775	0.00106	0.30555	0.000142606	0	0.000142606	sp|Q9Z218|DPP6_MOUSE	112
MouseBrain-Z-T-5.23628.23628.3.3.dta	6704.14	4069.71	1	FLJVTPNVEVNVECR	14,Carbamidomethyl[C];	1789.89	6 5 0 0 2	1074	2279.83	2	53.6335	43.1683	73.069	-0.01466	-3.60313	0.000142642	0	0.000142642	sp|P14231|AT1B2_MOUSE	250
MouseBrain-Z-T-1.6055.6055.2.0.dta	1921.51	2548.06	1	AJATIEVK	null	845.473	8 2 0 0 0	208	1702.58	1	63.3795	58.1707	73.0529	0.00231	0.90827	0.000142677	0	0.000142677	sp|P97300|NPTN_MOUSE	228
MouseBrain-Z-T-3.11544.11544.3.0.dta	3416.71	3074.43	1	GKAJSTGTLVITNPTR	null	1629.89	3 4 0 0 1	88	1444.53	3	58.1424	50.1222	73.0372	0.00185	0.60184	0.000142713	0	0.000142713	sp|P12960|CNTN1_MOUSE	494
MouseBrain-Z-T-2.11029.11029.3.0.dta	3274.64	3637.45	1	LSVECAJK	5,Carbamidomethyl[C];	920.451	6 5 1 0 3	2285	2716.98	6	53.4229	42.8794	73.0037	0.01213	3.33457	0.000142772	0	0.000142772	sp|Q62277|SYPH_MOUSE	59
MouseBrain-Z-T-5.2495.2495.2.0.dta	1022.27	2648.08	1	JATLAEQAK	null	945.5	8 2 0 0 0	215	1702.58	0	63.3475	58.1568	72.9873	0.00209	0.79088	0.000142832	0	0.000142832	sp|Q9JKR6|HYOU1_MOUSE	869
MouseBrain-Z-T-1.22578.22578.2.0.dta	6349.02	2427.03	1	JYTWVPIR	null	1048.56	6 2 0 0 0	60	1378.48	0	57.0984	48.5469	72.9799	0.00134	0.55266	0.000142856	0	0.000142856	sp|Q6PHS9|CA2D2_MOUSE	627
MouseBrain-Z-T-4.13587.13587.3.0.dta	3982.63	2355.08	1	GVTHLJISGLK	null	1138.66	5 2 0 0 0	31	1216.42	5	98.3483	112.018	72.9621	0.00094	0.39885	0.000142891	0	0.000142891	sp|Q91ZX7|LRP1_MOUSE	3954
MouseBrain-Z-T-5.13522.13522.3.0.dta	3983.92	3458.45	1	KDDEPLETTGDFJTTK	null	1810.83	3 5 0 0 1	186	1647.61	12	62.6477	57.0974	72.9554	0.00263	0.76141	0.000142915	0	0.000142915	sp|P21995|EMB_MOUSE	118
MouseBrain-Z-T-2.21382.21382.3.0.dta	6061.63	2973.25	1	WQLJGSDIDTSLDHR	null	1756.82	5 2 0 0 0	34	1216.42	3	54.4378	44.4744	72.9412	0.00142	0.47904	0.000142963	0	0.000142963	sp|Q07409|CNTN3_MOUSE	65
MouseBrain-Z-T-4.8220.8220.3.0.dta	2538.14	2540.05	1	JSTTLVMHMK	null	1161.58	6 2 0 0 0	64	1378.48	0	70.2021	68.7309	72.9342	0.00059	0.23398	0.000142987	0	0.000142987	sp|Q91ZX7|LRP1_MOUSE	1826
MouseBrain-Z-T-3.6247.6247.3.0.dta	2002.49	2608.05	1	SVAHJMTMPNK	null	1229.58	6 2 0 0 0	64	1378.48	4	74.403	75.195	72.9322	0.00117	0.44988	0.000142998	0	0.000142998	sp|P62812|GBRA1_MOUSE	137
MouseBrain-Z-T-3.6032.6032.3.0.dta	1944.73	2608.05	1	SVAHJMTMPNK	null	1229.58	6 2 0 0 0	60	1378.48	4	81.7886	86.5584	72.9304	0.00054	0.20832	0.00014301	0	0.00014301	sp|P62812|GBRA1_MOUSE	137
MouseBrain-Z-T-2.17850.17850.4.1.dta	5111.25	4012.69	1	ADVGGEAAGTAIJHSHMLLQR	null	2148.06	9 2 0 0 0	348	1864.63	12	74.7082	75.6696	72.9228	-0.00235	-0.58581	0.000143022	0	0.000143022	sp|Q9DB72|BTBDH_MOUSE	44
MouseBrain-Z-T-3.17237.17237.4.0.dta	4947.81	3387.58	1	LVAIAVIDEKJTSLEHTR	null	2009.1	6 2 0 0 0	60	1378.48	10	85.3053	91.9771	72.9147	0.00163	0.48097	0.000143058	0	0.000143058	sp|Q8BXZ1|TMX3_MOUSE	261
MouseBrain-Z-T-4.4125.4125.3.0.dta	1440.48	2444.07	1	VJSSLHSQISR	null	1227.64	5 2 0 0 0	33	1216.42	1	65.988	62.2669	72.8986	0.00106	0.43547	0.000143117	0	0.000143117	sp|P02468|LAMC1_MOUSE	1105
MouseBrain-Z-T-1.22144.22144.3.0.dta	6231.72	2831.22	1	YYHGELSYLJVTR	null	1614.79	5 2 0 0 0	32	1216.42	9	79.529	83.1073	72.8835	0.00161	0.56912	0.000143189	0	0.000143189	sp|P18242|CATD_MOUSE	261
MouseBrain-Z-T-1.17378.17378.2.0.dta	4948.65	2453.03	1	VPAELJGSMYR	null	1236.6	5 2 0 0 0	31	1216.42	5	82.1865	87.1998	72.8761	0.00257	1.0474	0.000143224	0	0.000143224	sp|Q7TNR6|IGS21_MOUSE	407
MouseBrain-Z-T-5.4430.4430.3.0.dta	1536.26	3695.48	1	LSVECAJK	5,Carbamidomethyl[C];	920.451	6 6 0 0 4	2530	2775.02	6	54.8242	45.1255	72.8361	0.00345	0.9342	0.000143284	0	0.000143284	sp|Q62277|SYPH_MOUSE	59
MouseBrain-Z-T-1.19173.19173.2.0.dta	5432.57	2996.16	1	YSGVJMTGFR	null	1131.53	9 2 0 0 0	347	1864.63	4	52.7162	41.889	72.8239	0.00213	0.71135	0.00014332	0	0.00014332	sp|Q60934|GRIK1_MOUSE	276
MouseBrain-Z-T-4.20518.20518.2.0.dta	5846.82	3327.35	1	SLWJMSAANNNIK	null	1462.71	9 2 0 0 0	349	1864.63	3	72.1	71.7164	72.8124	0.00164	0.49268	0.000143379	0	0.000143379	sp|Q63912|OMGP_MOUSE	103
MouseBrain-Z-T-1.27163.27163.3.0.dta	7582.87	2552.18	1	VLTLAJFTTK	null	1107.64	3 4 0 0 1	87	1444.53	5	70.7837	69.693	72.8094	0.00113	0.44327	0.000143391	0	0.000143391	sp|P01831|THY1_MOUSE	94
MouseBrain-Z-T-4.2404.2404.3.0.dta	986.003	2564.04	1	SVSHJMTAPNK	null	1185.57	6 2 0 0 0	62	1378.48	4	74.7614	75.8315	72.7742	0.00098	0.38194	0.000143427	0	0.000143427	sp|Q9D6F4|GBRA4_MOUSE	144
MouseBrain-Z-T-3.4801.4801.3.0.dta	1613.46	2548.05	1	AJATIEVK	null	845.473	8 2 0 0 0	211	1702.58	1	62.0128	56.2245	72.7624	0.00066	0.26071	0.000143498	0	0.000143498	sp|P97300|NPTN_MOUSE	228
MouseBrain-Z-T-5.16326.16326.3.0.dta	4738.25	3143.39	1	THJLTNLNPDLQYR	null	1698.86	3 4 0 0 1	88	1444.53	2	62.0795	56.3338	72.7502	0.00267	0.84886	0.000143534	0	0.000143534	sp|P11627|L1CAM_MOUSE	978
MouseBrain-Z-T-2.3100.3100.3.0.dta	1155.09	2598.05	1	ENQJHSYSLK	null	1219.57	6 2 0 0 0	63	1378.48	3	56.7451	48.1667	72.6764	0.00113	0.43391	0.000143642	0	0.000143642	sp|P43406|ITAV_MOUSE	941
MouseBrain-Z-T-4.5430.5430.2.0.dta	1791.7	2249.92	1	YJLTAK	null	709.388	7 2 0 0 0	115	1540.53	1	52.4949	41.6291	72.6743	0.00132	0.58861	0.000143665	0	0.000143665	sp|O89023|TPP1_MOUSE	209
MouseBrain-Z-T-1.8514.8514.3.0.dta	2570.68	2095.95	1	KLJYTLK	null	879.53	5 2 0 0 0	31	1216.42	2	66.8717	63.7493	72.6702	0.00175	0.83557	0.000143677	0	0.000143677	sp|P97449|AMPN_MOUSE	128
MouseBrain-Z-T-1.11974.11974.2.0.dta	3495.81	2141.9	1	YVPFJGTK	null	925.478	5 2 0 0 0	35	1216.42	4	66.4566	63.1174	72.658	0.00106	0.49643	0.000143701	0	0.000143701	sp|Q810U3|NFASC_MOUSE	866
MouseBrain-Z-T-2.17505.17505.3.0.dta	5018.25	2670.2	1	GJETIVNLIHSTR	null	1453.78	5 2 0 0 0	35	1216.42	1	84.7751	91.3088	72.6409	0.00138	0.51506	0.000143761	0	0.000143761	sp|Q00493|CBPE_MOUSE	139
MouseBrain-Z-T-3.8436.8436.2.0.dta	2579.12	2263.97	1	GTEILGJSTR	null	1047.54	5 2 0 0 0	31	1216.42	6	62.0382	56.3309	72.6374	0.00107	0.47144	0.000143773	0	0.000143773	sp|Q61330|CNTN2_MOUSE	463
MouseBrain-Z-T-4.7303.7303.3.0.dta	2290.96	2290	1	JHSLAFVGTK	null	1073.57	5 2 0 0 0	31	1216.42	0	88.3268	96.7912	72.6073	0.00116	0.508	0.000143821	0	0.000143821	sp|Q80UG2|PLXA4_MOUSE	441
MouseBrain-Z-T-3.22974.22974.5.0.dta	6493.2	4531.96	1	GKAJYSLQIYPDESHYFHSVALK	null	2667.32	9 2 0 0 0	348	1864.63	3	85.2474	92.058	72.5992	0.00158	0.34848	0.000143869	0	0.000143869	sp|Q9Z218|DPP6_MOUSE	752
MouseBrain-Z-T-4.9289.9289.4.2.dta	2826.05	2827.19	1	RJESHLIDFR	null	1286.66	7 2 0 0 0	114	1540.53	1	60.0231	53.2581	72.5867	0.00024	0.085	0.000143953	0	0.000143953	sp|Q99JP7|GGT7_MOUSE	198
MouseBrain-Z-T-3.15848.15848.2.0.dta	4573.51	2572.13	1	VFGSQJLTTVK	null	1193.65	6 2 0 0 0	65	1378.48	5	85.7672	92.8671	72.5815	0.00257	0.99735	0.000143965	0	0.000143965	sp|Q9JKR6|HYOU1_MOUSE	515
MouseBrain-Z-T-5.11346.11346.2.0.dta	3395.65	2309	1	JISQVLEK	null	930.525	6 2 0 0 0	63	1378.48	0	74.5471	75.6062	72.5803	0.00153	0.66319	0.000143977	0	0.000143977	sp|O35598|ADA10_MOUSE	440
MouseBrain-Z-T-5.10038.10038.3.0.dta	3044.4	3074.43	1	GKAJSTGTLVITNPTR	null	1629.89	3 4 0 0 1	88	1444.53	3	58.9325	51.5931	72.5628	0.0015	0.48865	0.000144037	0	0.000144037	sp|P12960|CNTN1_MOUSE	494
MouseBrain-Z-T-4.5160.5160.2.0.dta	1718.92	2578.02	1	SCJISVTEK	2,Carbamidomethyl[C];	1037.49	7 2 0 0 0	115	1540.53	2	64.8199	60.652	72.5604	0.0021	0.81625	0.000144072	0	0.000144072	sp|P21995|EMB_MOUSE	62
MouseBrain-Z-T-1.14980.14980.3.0.dta	4304.14	3473.51	1	NVETJJSTVLIEGK	null	1517.78	4 5 0 0 2	477	1955.72	4	58.1039	50.3209	72.558	0.00414	1.19082	0.000144096	0	0.000144096	sp|Q9Z218|DPP6_MOUSE	112
MouseBrain-Z-T-5.23014.23014.3.0.dta	6539.22	2932.25	1	FFHVJGSAFLPR	null	1391.72	7 2 0 0 0	114	1540.53	4	52.9278	42.3619	72.5503	0.00203	0.69275	0.000144156	0	0.000144156	sp|Q9DB72|BTBDH_MOUSE	307
MouseBrain-Z-T-2.5378.5378.2.0.dta	1763.08	2087.86	1	YJLTAK	null	709.388	6 2 0 0 0	66	1378.48	1	55.6353	46.531	72.5433	0.00063	0.2995	0.000144204	0	0.000144204	sp|O89023|TPP1_MOUSE	209
MouseBrain-Z-T-4.5166.5166.3.0.dta	1720.45	2608.05	1	SVAHJMTMPNK	null	1229.58	6 2 0 0 0	64	1378.48	4	69.8744	68.4399	72.5384	0.00068	0.25893	0.000144216	0	0.000144216	sp|P62812|GBRA1_MOUSE	137
MouseBrain-Z-T-3.6139.6139.2.0.dta	1973.3	2810.14	1	DAVNJITAK	null	945.5	9 2 0 0 0	341	1864.63	4	80.6432	85.0074	72.5382	0.00212	0.75488	0.000144228	0	0.000144228	sp|O08532|CA2D1_MOUSE	324
MouseBrain-Z-T-5.3406.3406.3.0.dta	1265.39	2916.18	1	SIAHJMTTPNK	null	1213.6	8 2 0 0 0	215	1702.58	4	71.6043	71.104	72.5336	0.00227	0.77784	0.000144252	0	0.000144252	sp|Q8BHJ7|GBRA5_MOUSE	145
MouseBrain-Z-T-1.12986.12986.3.0.dta	3767.2	3173.34	1	EDNPDKNPEAPLJVSR	null	1794.86	6 2 0 0 0	64	1378.48	12	69.6553	68.1266	72.4943	0.00147	0.46365	0.000144371	0	0.000144371	sp|Q9QUR8|SEM7A_MOUSE	256
MouseBrain-Z-T-1.25575.25575.3.0.dta	7155.53	2612.14	1	HJLTIFFDVK	null	1233.66	6 2 0 0 0	61	1378.48	1	80.5495	84.89	72.4885	0.0014	0.53761	0.000144418	0	0.000144418	sp|Q9JL56|GDE1_MOUSE	168
MouseBrain-Z-T-1.5923.5923.2.0.dta	1886.38	2223.95	1	AJATIEVK	null	845.473	6 2 0 0 0	66	1378.48	1	70.2399	69.0362	72.4752	0.00164	0.73712	0.000144478	0	0.000144478	sp|P97300|NPTN_MOUSE	228
MouseBrain-Z-T-2.2382.2382.3.0.dta	962.221	2328.94	1	KJASNMEYR	null	1112.52	5 2 0 0 0	33	1216.42	1	58.1632	50.4573	72.4742	0.00104	0.44669	0.00014449	0	0.00014449	sp|P97300|NPTN_MOUSE	196
MouseBrain-Z-T-5.23304.23304.2.0.dta	6616.81	2755.26	1	VLTLAJFTTK	null	1107.64	3 5 0 0 1	186	1647.61	5	67.5302	64.8799	72.4524	0.00202	0.7329	0.000144573	0	0.000144573	sp|P01831|THY1_MOUSE	94
MouseBrain-Z-T-5.16130.16130.3.0.dta	4685.26	3549.64	1	LVAIAVIDEKJTSLEHTR	null	2009.1	7 2 0 0 0	120	1540.53	10	60.3169	53.7968	72.4256	0.00498	1.40361	0.000144597	0	0.000144597	sp|Q8BXZ1|TMX3_MOUSE	261
MouseBrain-Z-T-1.11028.11028.3.0.dta	3242.11	3119.29	1	KMLSAFJATSGK	null	1254.65	9 2 0 0 0	340	1864.63	6	59.6205	52.7285	72.4199	-0.00019	-0.06177	0.000144621	0	0.000144621	sp|Q8BYI8|K1467_MOUSE	239
MouseBrain-Z-T-1.13880.13880.3.0.dta	4007.63	3386.45	1	HEJNTKDNSIQHEFSLTR	null	2170.03	5 2 0 0 0	33	1216.42	2	77.5769	80.354	72.4194	0.00482	1.42282	0.000144633	0	0.000144633	sp|P01831|THY1_MOUSE	42
MouseBrain-Z-T-3.10064.10064.3.0.dta	3017.19	3417.35	1	CHLJNSECMPIK	1,Carbamidomethyl[C];8,Carbamidomethyl[C];	1502.65	5 4 0 0 2	414	1914.7	3	55.5965	46.5382	72.4191	-0.00057	-0.16787	0.000144645	0	0.000144645	sp|Q8C419|GP158_MOUSE	333
MouseBrain-Z-T-4.22780.22780.3.0.dta	6457.47	3371.48	1	VLTLAJFTTK	null	1107.64	5 5 0 0 3	1017	2263.83	5	75.0369	76.4473	72.4175	0.0022	0.65322	0.000144657	0	0.000144657	sp|P01831|THY1_MOUSE	94
MouseBrain-Z-T-5.16654.16654.3.0.dta	4827.91	2796.17	1	IQDFJYTDHTLGR	null	1579.75	5 2 0 0 0	34	1216.42	4	59.7733	52.9713	72.4055	0.00094	0.33629	0.000144681	0	0.000144681	sp|Q80T41|GABR2_MOUSE	388
MouseBrain-Z-T-3.23872.23872.3.0.dta	6735.68	3184.39	1	VLTLAJFTTK	null	1107.64	6 4 0 0 2	644	2076.75	5	71.8245	71.5294	72.3725	0.00139	0.43723	0.000144752	0	0.000144752	sp|P01831|THY1_MOUSE	94
MouseBrain-Z-T-3.5901.5901.2.0.dta	1909.21	2875.11	1	AMSSJETAAYK	null	1172.53	8 2 0 0 0	205	1702.58	4	52.7446	42.1794	72.3658	0.00201	0.69782	0.000144776	0	0.000144776	sp|Q3TDQ1|STT3B_MOUSE	638
MouseBrain-Z-T-1.3786.3786.3.0.dta	1323.14	2624.05	1	SVAHJMTMPNK	6,Oxidation[M];	1245.57	6 2 0 0 0	66	1378.48	4	70.1602	68.9781	72.3554	0.00092	0.35072	0.000144824	0	0.000144824	sp|P62812|GBRA1_MOUSE	137
MouseBrain-Z-T-3.9063.9063.3.0.dta	2747.4	3403.38	1	NMANGQPHSVJITR	null	1538.75	9 2 0 0 0	345	1864.63	10	56.292	47.6452	72.3503	0.00147	0.43202	0.000144836	0	0.000144836	sp|Q9CPW0|CNTP2_MOUSE	1117
MouseBrain-Z-T-3.4473.4473.3.0.dta	1527.79	3257.22	1	LTCECEHJTTGPDCGK	3,Carbamidomethyl[C];5,Carbamidomethyl[C];14,Carbamidomethyl[C];	1878.74	6 2 0 0 0	64	1378.48	7	57.6424	49.73	72.3369	0.00261	0.80201	0.000144871	0	0.000144871	sp|Q8R4G0|NTNG1_MOUSE	320
MouseBrain-Z-T-3.4998.4998.2.0.dta	1666.53	2548.06	1	AJATIEVK	null	845.473	8 2 0 0 0	209	1702.58	1	52.4378	41.724	72.3347	0.00271	1.06289	0.000144883	0	0.000144883	sp|P97300|NPTN_MOUSE	228
MouseBrain-Z-T-3.23401.23401.3.0.dta	6608.43	3371.48	1	VLTLAJFTTK	null	1107.64	5 5 0 0 3	1017	2263.83	5	72.4072	72.4472	72.333	0.00213	0.63097	0.000144907	0	0.000144907	sp|P01831|THY1_MOUSE	94
MouseBrain-Z-T-5.7690.7690.3.0.dta	2411.33	3079.28	1	NMANGQPHSVJITR	null	1538.75	7 2 0 0 0	118	1540.53	10	57.8	49.9761	72.3302	0.00379	1.23026	0.000144919	0	0.000144919	sp|Q9CPW0|CNTP2_MOUSE	1117
MouseBrain-Z-T-3.19815.19815.3.0.dta	5644.02	3056.36	1	FHVJYTQPLVAVK	null	1515.83	7 2 0 0 0	123	1540.53	3	93.1733	104.401	72.3224	0.00061	0.19936	0.000144943	0	0.000144943	sp|P14231|AT1B2_MOUSE	238
MouseBrain-Z-T-4.13818.13818.3.0.dta	4044.68	3452.48	1	GJLSSAPAPAMPTALHSK	null	1749.9	8 2 0 0 0	207	1702.58	1	52.7563	42.221	72.3218	0.00312	0.90437	0.000144955	0	0.000144955	sp|Q99J85|NPTXR_MOUSE	211
MouseBrain-Z-T-2.14421.14421.2.0.dta	4186.46	2572.13	1	VFGSQJLTTVK	null	1193.65	6 2 0 0 0	64	1378.48	5	83.7743	89.9429	72.3184	0.00302	1.17463	0.000144979	0	0.000144979	sp|Q9JKR6|HYOU1_MOUSE	515
MouseBrain-Z-T-5.7177.7177.3.0.dta	2273.18	3672.57	1	EASJHSSGAGLVQIJK	null	1611.81	5 4 0 0 3	611	2060.76	3	56.2478	47.5991	72.3097	0.00415	1.13117	0.000144991	0	0.000144991	sp|P24668|MPRD_MOUSE	84
MouseBrain-Z-T-2.21538.21538.2.0.dta	6103.8	2707.19	1	IJFTAPFNPNK	null	1262.65	3 4 0 0 1	95	1444.53	1	53.9512	44.0687	72.3043	0.00192	0.71082	0.00014505	0	0.00014505	sp|Q9QYS2|GRM3_MOUSE	439
MouseBrain-Z-T-1.26418.26418.3.0.dta	7382.88	2864.29	1	HIJLTTLSVAGGFR	null	1485.82	6 2 0 0 0	60	1378.48	2	93.6868	105.201	72.3039	0.00124	0.43442	0.000145062	0	0.000145062	sp|Q3UUQ7|PGAP1_MOUSE	234
MouseBrain-Z-T-4.12671.12671.3.0.dta	3736.32	3676.59	1	NVETJJSTVLIEGK	null	1517.78	4 6 0 0 2	797	2158.8	4	58.1349	50.5115	72.2926	0.00439	1.19331	0.000145074	0	0.000145074	sp|Q9Z218|DPP6_MOUSE	112
MouseBrain-Z-T-3.29178.29178.3.0.dta	8163.82	3167.38	1	VLTLAJFTTK	null	1107.64	5 4 1 0 1	594	2059.73	5	59.4992	52.63	72.2561	0.0014	0.44305	0.000145134	0	0.000145134	sp|P01831|THY1_MOUSE	94
MouseBrain-Z-T-3.18373.18373.4.0.dta	5254.84	3446.6	1	SPLPAAFTAJGTHLQHLAR	null	2002.06	3 4 0 0 1	88	1444.53	9	71.8513	71.6345	72.254	0.00215	0.62389	0.000145146	0	0.000145146	sp|Q8CJH3|PLXB1_MOUSE	31
MouseBrain-Z-T-2.7522.7522.3.0.dta	2330.07	3079.28	1	NMANGQPHSVJITR	null	1538.75	7 2 0 0 0	116	1540.53	10	54.7478	45.3263	72.2451	0.00319	1.03541	0.000145193	0	0.000145193	sp|Q9CPW0|CNTP2_MOUSE	1117
MouseBrain-Z-T-2.4202.4202.2.0.dta	1447.28	2223.95	1	AJATIEVK	null	845.473	6 2 0 0 0	64	1378.48	1	65.8005	62.3372	72.2323	0.00127	0.57075	0.000145229	0	0.000145229	sp|P97300|NPTN_MOUSE	228
MouseBrain-Z-T-2.18651.18651.3.0.dta	5327.21	2993.27	1	YYHGELSYLJVTR	null	1614.79	6 2 0 0 0	66	1378.48	9	75.9596	77.9771	72.213	0.0017	0.56938	0.000145265	0	0.000145265	sp|P18242|CATD_MOUSE	261
MouseBrain-Z-T-4.8695.8695.3.0.dta	2665.7	2378	1	JSTTLVMHMK	null	1161.58	5 2 0 0 0	31	1216.42	0	77.1885	79.8683	72.2118	0.0005	0.20955	0.000145289	0	0.000145289	sp|Q91ZX7|LRP1_MOUSE	1826
MouseBrain-Z-T-5.14736.14736.2.0.dta	4309.69	2572.13	1	VFGSQJLTTVK	null	1193.65	6 2 0 0 0	60	1378.48	5	77.6238	80.5412	72.2057	0.00293	1.13887	0.000145301	0	0.000145301	sp|Q9JKR6|HYOU1_MOUSE	515
MouseBrain-Z-T-4.10915.10915.3.0.dta	3262.92	3335.39	1	EDNPDKNPEAPLJVSR	null	1794.86	7 2 0 0 0	122	1540.53	12	60.8291	54.7035	72.2052	-0.00472	-1.41414	0.000145325	0	0.000145325	sp|Q9QUR8|SEM7A_MOUSE	256
MouseBrain-Z-T-3.15659.15659.2.0.dta	4522.83	2596.11	1	JATVVWMK	null	948.497	3 5 0 0 1	186	1647.61	0	66.4269	63.3244	72.1886	0.00254	0.97889	0.000145372	0	0.000145372	sp|Q61490|CD166_MOUSE	361
MouseBrain-Z-T-5.16208.16208.3.0.dta	4706.34	3387.58	1	LVAIAVIDEKJTSLEHTR	null	2009.1	6 2 0 0 0	63	1378.48	10	89.911	99.4568	72.183	0.00112	0.32983	0.000145408	0	0.000145408	sp|Q8BXZ1|TMX3_MOUSE	261
MouseBrain-Z-T-3.19684.19684.2.0.dta	5608.7	3056.36	1	FHVJYTQPLVAVK	null	1515.83	7 2 0 0 0	121	1540.53	3	104.635	122.119	72.1656	0.0012	0.39338	0.00014548	0	0.00014548	sp|P14231|AT1B2_MOUSE	238
MouseBrain-Z-T-3.19247.19247.3.0.dta	5490.5	3887.58	1	SQLVJETHWQYYGTSDTR	null	2184.99	8 2 0 0 0	211	1702.58	4	64.5772	60.5038	72.1419	0.00085	0.21744	0.000145528	0	0.000145528	sp|Q9DBX3|SUSD2_MOUSE	159
MouseBrain-Z-T-3.6391.6391.2.0.dta	2039.83	1958.83	1	LSVECAJK	5,Carbamidomethyl[C];	920.451	3 2 0 0 1	14	1038.38	6	68.0739	65.8853	72.1384	0.00094	0.48055	0.00014554	0	0.00014554	sp|Q62277|SYPH_MOUSE	59
MouseBrain-Z-T-2.17372.17372.3.0.dta	4982.62	2931.24	1	FLEPYJDSIQAQK	null	1552.76	6 2 0 0 0	64	1378.48	5	91.8851	102.541	72.0958	0.00249	0.85094	0.000145599	0	0.000145599	sp|P14231|AT1B2_MOUSE	118
MouseBrain-Z-T-4.5901.5901.2.0.dta	1918.25	2692	1	JYTADYDK	null	989.421	8 2 0 0 0	206	1702.58	0	63.4423	58.7877	72.0866	-0.00128	-0.47685	0.000145611	0	0.000145611	sp|Q91X78|ERLN1_MOUSE	106
MouseBrain-Z-T-2.22977.22977.2.0.dta	6492.12	2860.29	1	VLTLAJFTTK	null	1107.64	4 4 0 0 2	259	1752.64	5	73.1684	73.7513	72.0859	0.00235	0.8224	0.000145623	0	0.000145623	sp|P01831|THY1_MOUSE	94
MouseBrain-Z-T-5.15777.15777.3.0.dta	4590.04	2820.17	1	GPCSHLCLINYJR	3,Carbamidomethyl[C];7,Carbamidomethyl[C];	1603.75	5 2 0 0 0	34	1216.42	11	102.086	118.24	72.0858	0.0013	0.46037	0.000145635	0	0.000145635	sp|Q91ZX7|LRP1_MOUSE	1559
MouseBrain-Z-T-4.18817.18817.2.0.dta	5389.27	2845.2	1	GJYSCFVSSPSITK	5,Carbamidomethyl[C];	1546.72	3 4 0 0 0	55	1298.48	1	75.5306	77.3958	72.0668	0.00284	0.99934	0.000145683	0	0.000145683	sp|P12960|CNTN1_MOUSE	208
MouseBrain-Z-T-5.7929.7929.3.0.dta	2475.85	3260.32	1	VICTGPJDTSPGSPR	3,Carbamidomethyl[C];	1557.73	8 2 0 0 0	213	1702.58	6	84.3877	91.0221	72.0667	0.00177	0.54237	0.000145695	0	0.000145695	sp|P35438|NMDZ1_MOUSE	440
MouseBrain-Z-T-5.7545.7545.2.0.dta	2372.38	3329.32	1	LSVECAJK	5,Carbamidomethyl[C];	920.451	5 5 1 0 2	1359	2408.87	6	58.6179	51.381	72.0579	0.00121	0.36203	0.000145731	0	0.000145731	sp|Q62277|SYPH_MOUSE	59
MouseBrain-Z-T-5.5168.5168.2.0.dta	1734.17	2740.08	1	SCJISVTEK	2,Carbamidomethyl[C];	1037.49	8 2 0 0 0	209	1702.58	2	54.6118	45.227	72.0408	0.00215	0.78549	0.000145815	0	0.000145815	sp|P21995|EMB_MOUSE	62
MouseBrain-Z-T-5.13840.13840.3.0.dta	4069.65	2614.09	1	FJHTCLTFTTR	5,Carbamidomethyl[C];	1397.66	5 2 0 0 0	33	1216.42	1	75.5911	77.5116	72.0244	0.00057	0.21779	0.000145839	0	0.000145839	sp|Q68FM6|PPR29_MOUSE	371
MouseBrain-Z-T-2.9694.9694.3.0.dta	2915.75	2673.2	1	LJGTDPIVAADSKR	null	1456.78	5 2 0 0 0	35	1216.42	1	62.1174	56.7921	72.007	0.00113	0.42208	0.000145887	0	0.000145887	sp|Q91ZX7|LRP1_MOUSE	4076
MouseBrain-Z-T-1.5655.5655.2.0.dta	1814.69	2386	1	AJATIEVK	null	845.473	7 2 0 0 0	123	1540.53	1	57.4825	49.6656	71.9995	0.00114	0.47959	0.000145923	0	0.000145923	sp|P97300|NPTN_MOUSE	228
MouseBrain-Z-T-4.14577.14577.3.0.dta	4247.91	2906.3	1	LEJITTGTYTIHAQK	null	1689.88	5 2 0 0 0	31	1216.42	2	79.1394	82.9869	71.9939	0.00039	0.13292	0.000145935	0	0.000145935	sp|Q6GQT9|NOMO1_MOUSE	361
MouseBrain-Z-T-4.11437.11437.2.0.dta	3403.23	2309	1	JISQVLEK	null	930.525	6 2 0 0 0	63	1378.48	0	72.4603	72.7134	71.9903	0.0012	0.51941	0.000145947	0	0.000145947	sp|O35598|ADA10_MOUSE	440
MouseBrain-Z-T-2.4624.4624.3.0.dta	1560.53	2779.12	1	EHYLSSVJK	null	1076.54	8 2 0 0 0	205	1702.58	7	56.8396	48.693	71.9689	0.00112	0.40276	0.000145994	0	0.000145994	sp|P70207|PLXA2_MOUSE	163
MouseBrain-Z-T-1.27354.27354.3.0.dta	7634.01	3204.39	1	LLFFDNYEHJTSVVK	null	1825.91	6 2 0 0 0	60	1378.48	9	104.729	122.377	71.9539	0.00158	0.4938	0.000146054	0	0.000146054	sp|P97952|SCN1B_MOUSE	135
MouseBrain-Z-T-5.10120.10120.3.0.dta	3066.59	2668.27	1	GKAJSTGTLVITNPTR	null	1629.89	3 2 0 0 1	14	1038.38	3	97.4006	111.112	71.9362	0.00114	0.42624	0.000146102	0	0.000146102	sp|P12960|CNTN1_MOUSE	494
MouseBrain-Z-T-1.16067.16067.3.0.dta	4595.96	2614.09	1	FJHTCLTFTTR	5,Carbamidomethyl[C];	1397.66	5 2 0 0 0	31	1216.42	1	70.1872	69.2589	71.9111	0.00139	0.53224	0.000146162	0	0.000146162	sp|Q68FM6|PPR29_MOUSE	371
MouseBrain-Z-T-5.2453.2453.3.0.dta	1010.92	2302.96	1	TLJCSGAHVK	4,Carbamidomethyl[C];	1086.54	5 2 0 0 0	34	1216.42	2	70.2967	69.437	71.8933	0.00112	0.4856	0.000146258	0	0.000146258	sp|Q9R1V6|ADA22_MOUSE	632
MouseBrain-Z-T-4.17840.17840.2.0.dta	5126.92	2972.27	1	FLEPYJDSIQAQK	null	1552.76	5 3 0 0 0	78	1419.5	5	58.7239	51.6369	71.8853	0.00322	1.08278	0.000146306	0	0.000146306	sp|P14231|AT1B2_MOUSE	118
MouseBrain-Z-T-4.10234.10234.3.0.dta	3080.5	2668.27	1	GKAJSTGTLVITNPTR	null	1629.89	3 2 0 0 1	15	1038.38	3	110.383	131.128	71.8552	0.00124	0.46446	0.000146438	0	0.000146438	sp|P12960|CNTN1_MOUSE	494
MouseBrain-Z-T-4.10104.10104.3.0.dta	3045.41	3074.43	1	GKAJSTGTLVITNPTR	null	1629.89	3 4 0 0 1	88	1444.53	3	58.4611	51.2493	71.8545	0.00169	0.54817	0.00014645	0	0.00014645	sp|P12960|CNTN1_MOUSE	494
MouseBrain-Z-T-1.4141.4141.2.0.dta	1418.15	2486.03	1	JATLAEQAK	null	945.5	7 2 0 0 0	114	1540.53	0	62.0712	56.8041	71.8529	0.00274	1.10309	0.000146462	0	0.000146462	sp|Q9JKR6|HYOU1_MOUSE	869
MouseBrain-Z-T-1.7449.7449.2.0.dta	2292.77	1984.8	1	VJFTCK	5,Carbamidomethyl[C];	768.371	5 2 0 0 0	31	1216.42	1	54.6506	45.3942	71.8411	0.00133	0.66773	0.000146486	0	0.000146486	sp|P97797|SHPS1_MOUSE	168
MouseBrain-Z-T-2.4906.4906.2.0.dta	1636.19	2143.95	1	AJATIEVK	null	845.473	3 4 0 0 0	55	1298.48	1	54.104	44.5599	71.8287	0.00118	0.54913	0.000146522	0	0.000146522	sp|P97300|NPTN_MOUSE	228
MouseBrain-Z-T-3.17073.17073.4.0.dta	4903.34	4152.71	1	SQTJLTDCPFHDQPHLMR	8,Carbamidomethyl[C];	2196.99	4 5 0 0 2	477	1955.72	3	52.599	42.2529	71.8132	-0.00073	-0.17644	0.000146546	0	0.000146546	sp|P21460|CYTC_MOUSE	99
MouseBrain-Z-T-1.27140.27140.2.0.dta	7576.69	2673.2	1	VLTLAJFTTK	null	1107.64	5 3 0 0 1	133	1565.56	5	54.742	45.5569	71.8001	0.0022	0.82347	0.000146617	0	0.000146617	sp|P01831|THY1_MOUSE	94
MouseBrain-Z-T-4.4564.4564.2.0.dta	1558.07	3184.29	1	LSVECAJK	5,Carbamidomethyl[C];	920.451	5 5 0 0 3	1017	2263.83	6	73.0258	73.6869	71.7982	0.00293	0.91867	0.000146629	0	0.000146629	sp|Q62277|SYPH_MOUSE	59
MouseBrain-Z-T-3.13842.13842.3.0.dta	4035.17	2625.13	1	LAYATIJDSR	null	1123.57	3 5 0 0 0	106	1501.56	6	60.7923	54.8691	71.7926	0.0011	0.42067	0.000146653	0	0.000146653	sp|Q9Z218|DPP6_MOUSE	258
MouseBrain-Z-T-1.40146.40146.3.0.dta	11076.3	3325.52	1	LSALDNLLJHSSIFLK	null	1784.99	7 2 0 0 0	122	1540.53	8	63.6497	59.2652	71.7923	0.00049	0.14684	0.000146665	0	0.000146665	sp|Q9JKR6|HYOU1_MOUSE	830
MouseBrain-Z-T-1.32283.32283.3.0.dta	8959.3	3008.43	1	IJNTHALVSLLQNLNK	null	1792.01	5 2 0 0 0	35	1216.42	1	93.0904	104.591	71.732	0.00175	0.5828	0.000146869	0	0.000146869	sp|Q9WTR5|CAD13_MOUSE	638
MouseBrain-Z-T-5.4358.4358.2.0.dta	1516.94	2386	1	AJATIEVK	null	845.473	7 2 0 0 0	116	1540.53	1	55.5105	46.7769	71.73	0.00141	0.59275	0.000146881	0	0.000146881	sp|P97300|NPTN_MOUSE	228
MouseBrain-Z-T-1.34532.34532.3.0.dta	9564.56	4302.75	1	DAJFTLDGYAHHFVLNGDFER	null	2438.12	9 2 0 0 0	344	1864.63	2	67.5446	65.2915	71.7289	0.00097	0.22621	0.000146893	0	0.000146893	sp|O54991|CNTP1_MOUSE	277
MouseBrain-Z-T-1.13253.13253.3.0.dta	3838.91	3386.45	1	HEJNTKDNSIQHEFSLTR	null	2170.03	5 2 0 0 0	34	1216.42	2	60.1839	53.9677	71.7284	0.00228	0.67425	0.000146905	0	0.000146905	sp|P01831|THY1_MOUSE	42
MouseBrain-Z-T-5.23423.23423.3.0.dta	6648.65	2755.26	1	VLTLAJFTTK	null	1107.64	3 5 0 0 1	186	1647.61	5	74.7514	76.3793	71.7283	0.00114	0.41242	0.000146917	0	0.000146917	sp|P01831|THY1_MOUSE	94
MouseBrain-Z-T-2.13756.13756.3.0.dta	4008.1	3452.48	1	GJLSSAPAPAMPTALHSK	null	1749.9	8 2 0 0 0	208	1702.58	1	54.1235	44.6442	71.7279	0.00448	1.29887	0.000146929	0	0.000146929	sp|Q99J85|NPTXR_MOUSE	211
MouseBrain-Z-T-3.2497.2497.3.0.dta	1007.53	2167.88	1	RACQFJR	3,Carbamidomethyl[C];	951.458	5 2 0 0 0	31	1216.42	5	60.1834	53.9735	71.7161	0.00139	0.6404	0.000146988	0	0.000146988	sp|P14231|AT1B2_MOUSE	153
MouseBrain-Z-T-5.17635.17635.2.0.dta	5092.84	2972.27	1	FLEPYJDSIQAQK	null	1552.76	5 3 0 0 0	78	1419.5	5	57.7876	50.2921	71.7078	0.00665	2.23678	0.000147012	0	0.000147012	sp|P14231|AT1B2_MOUSE	118
MouseBrain-Z-T-4.2488.2488.2.0.dta	1008.5	2067.9	1	LLTTJK	null	689.419	6 2 0 0 0	60	1378.48	4	54.4895	45.2274	71.6905	0.00121	0.58577	0.000147096	0	0.000147096	sp|Q80TS3|LPHN3_MOUSE	911
MouseBrain-Z-T-2.11314.11314.3.0.dta	3351.13	3548.5	1	HEJNTKDNSIQHEFSLTR	null	2170.03	6 2 0 0 0	60	1378.48	2	56.614	48.4972	71.6882	0.00176	0.49466	0.00014712	0	0.00014712	sp|P01831|THY1_MOUSE	42
MouseBrain-Z-T-3.19317.19317.3.0.dta	5509.48	3068.29	1	SLEVLJLSSNK	null	1203.66	9 2 0 0 0	349	1864.63	5	71.8194	71.893	71.6827	0.0018	0.58642	0.000147167	0	0.000147167	sp|Q63912|OMGP_MOUSE	152
MouseBrain-Z-T-3.5147.5147.2.0.dta	1706.67	3001.18	1	ITJISSDDSGK	null	1136.54	9 2 0 0 0	347	1864.63	2	54.1101	44.6481	71.6825	0.00343	1.14199	0.000147179	0	0.000147179	sp|P15209|NTRK2_MOUSE	254
MouseBrain-Z-T-2.4442.4442.2.0.dta	1511.82	2655.14	1	AJATIEVK	null	845.473	4 5 0 0 1	313	1809.67	1	58.8026	51.878	71.6626	0.00234	0.88067	0.000147227	0	0.000147227	sp|P97300|NPTN_MOUSE	228
[truncated: 77,931 more rows]
