# Supplementary material for: pGlyco 2.0 enables precision N-glycoproteomics with comprehensive quality control and one-step mass spectrometry for intact glycopeptide identification
Source: Nat Commun. 2017 Sep 5;8:438. doi: 10.1038/s41467-017-00535-2 (PMC5585273; doi:10.1038/s41467-017-00535-2)
Supplement: Supplementary file 4 — Supplementary Data 3 [file 41467_2017_535_MOESM4_ESM.xlsx]

## Sheet: 3-Site-specific glycans(10,009)
Pro-Site-Gly	Brain	Heart	Kidney	Liver	Lung
sp|A1L314|MPEG1_MOUSE-185-9 2 0 0 0					Y
sp|A2A559|PGAP3_MOUSE-40-6 2 0 0 0			Y		Y
sp|A2A559|PGAP3_MOUSE-40-7 2 0 0 0			Y
sp|A2A699|F1712_MOUSE-265-5 2 0 0 0	Y
sp|A2A699|F1712_MOUSE-66-5 2 0 0 0	Y
sp|A2A8L5|PTPRF_MOUSE-721-4 5 0 0 2			Y
sp|A2A8L5|PTPRF_MOUSE-721-5 2 0 0 0	Y
sp|A2A8L5|PTPRF_MOUSE-721-5 4 0 0 0			Y
sp|A2A8L5|PTPRF_MOUSE-721-5 4 0 0 1			Y
sp|A2A8L5|PTPRF_MOUSE-721-5 5 0 0 3			Y
sp|A2A8L5|PTPRF_MOUSE-941-5 5 0 0 3			Y
sp|A2AFS3|K1324_MOUSE-713-5 2 0 0 0	Y
sp|A2AFS3|K1324_MOUSE-943-9 2 0 0 0				Y
sp|A2AHL1|ANO3_MOUSE-455-6 2 0 0 0	Y
sp|A2AHL1|ANO3_MOUSE-455-8 2 0 0 0	Y
sp|A2AJQ3|D19L4_MOUSE-122-5 2 0 0 0				Y
sp|A2AJQ3|D19L4_MOUSE-122-6 2 0 0 0	Y		Y		Y
sp|A2AQP0|MYH7B_MOUSE-447-6 4 0 1 1				Y
sp|A2ARA8|ITA8_MOUSE-121-5 4 0 2 1					Y
sp|A2ARA8|ITA8_MOUSE-121-5 4 1 1 1					Y
sp|A2ARA8|ITA8_MOUSE-121-5 4 2 0 1					Y
sp|A2ARA8|ITA8_MOUSE-121-6 2 0 0 0					Y
sp|A2ARA8|ITA8_MOUSE-121-6 4 0 1 2					Y
sp|A2ARA8|ITA8_MOUSE-121-6 4 1 0 2					Y
sp|A2ARA8|ITA8_MOUSE-121-8 2 0 0 0					Y
sp|A2ARA8|ITA8_MOUSE-121-9 2 0 0 0					Y
sp|A2ARA8|ITA8_MOUSE-176-5 3 0 1 1					Y
sp|A2ARA8|ITA8_MOUSE-600-9 2 0 0 0					Y
sp|A2ARA8|ITA8_MOUSE-604-8 2 0 0 0					Y
sp|A2ARA8|ITA8_MOUSE-604-9 2 0 0 0					Y
sp|A2ARA8|ITA8_MOUSE-736-5 4 0 1 1					Y
sp|A2ARA8|ITA8_MOUSE-736-6 4 0 0 2					Y
sp|A2ARA8|ITA8_MOUSE-736-6 5 0 2 1					Y
sp|A2ARA8|ITA8_MOUSE-736-6 5 1 1 1					Y
sp|A2ARA8|ITA8_MOUSE-736-8 5 1 0 1					Y
sp|A2ARA8|ITA8_MOUSE-736-9 5 1 0 0					Y
sp|A2ARA8|ITA8_MOUSE-895-8 2 0 0 0					Y
sp|A2ARA8|ITA8_MOUSE-922-6 2 0 0 0					Y
sp|A2ARV4|LRP2_MOUSE-1133-3 2 0 0 1			Y
sp|A2ARV4|LRP2_MOUSE-1384-5 5 0 0 3			Y
sp|A2ARV4|LRP2_MOUSE-1384-6 6 0 0 4			Y
sp|A2ARV4|LRP2_MOUSE-1384-7 6 0 0 3			Y
sp|A2ARV4|LRP2_MOUSE-1497-10 2 0 0 0			Y
sp|A2ARV4|LRP2_MOUSE-1497-3 5 0 0 0			Y
sp|A2ARV4|LRP2_MOUSE-1497-4 4 0 0 1			Y
sp|A2ARV4|LRP2_MOUSE-1497-4 5 0 0 0			Y
sp|A2ARV4|LRP2_MOUSE-1497-4 5 0 0 1			Y
sp|A2ARV4|LRP2_MOUSE-1497-4 5 0 0 2			Y
sp|A2ARV4|LRP2_MOUSE-1497-5 3 0 0 1			Y
sp|A2ARV4|LRP2_MOUSE-1497-5 4 0 0 0			Y
sp|A2ARV4|LRP2_MOUSE-1497-5 4 0 0 1			Y
sp|A2ARV4|LRP2_MOUSE-1497-5 4 0 0 2			Y
sp|A2ARV4|LRP2_MOUSE-1497-5 5 0 0 0			Y
sp|A2ARV4|LRP2_MOUSE-1497-5 5 0 0 1			Y
sp|A2ARV4|LRP2_MOUSE-1497-5 5 0 0 2			Y
sp|A2ARV4|LRP2_MOUSE-1497-5 5 0 0 3			Y
sp|A2ARV4|LRP2_MOUSE-1497-6 5 0 0 1			Y
sp|A2ARV4|LRP2_MOUSE-1497-8 2 0 0 0			Y
sp|A2ARV4|LRP2_MOUSE-1497-9 2 0 0 0			Y
sp|A2ARV4|LRP2_MOUSE-1551-4 5 0 0 2			Y
sp|A2ARV4|LRP2_MOUSE-1551-4 6 0 0 2			Y
sp|A2ARV4|LRP2_MOUSE-1551-5 5 0 0 1			Y
sp|A2ARV4|LRP2_MOUSE-1551-5 5 0 0 2			Y
sp|A2ARV4|LRP2_MOUSE-1551-5 5 0 0 3			Y
sp|A2ARV4|LRP2_MOUSE-1551-5 6 0 0 1			Y
sp|A2ARV4|LRP2_MOUSE-1551-5 6 0 0 2			Y
sp|A2ARV4|LRP2_MOUSE-1551-5 6 0 0 3			Y
sp|A2ARV4|LRP2_MOUSE-1551-6 6 0 0 2			Y
sp|A2ARV4|LRP2_MOUSE-1551-6 6 0 0 3			Y
sp|A2ARV4|LRP2_MOUSE-1551-6 6 0 0 4			Y
sp|A2ARV4|LRP2_MOUSE-159-4 5 0 0 2			Y
sp|A2ARV4|LRP2_MOUSE-159-5 5 0 0 3			Y
sp|A2ARV4|LRP2_MOUSE-1676-10 2 0 0 0			Y
sp|A2ARV4|LRP2_MOUSE-1676-3 5 0 0 1			Y
sp|A2ARV4|LRP2_MOUSE-1676-4 4 0 0 1			Y
sp|A2ARV4|LRP2_MOUSE-1676-4 5 0 0 1			Y
sp|A2ARV4|LRP2_MOUSE-1676-4 5 0 0 2			Y
sp|A2ARV4|LRP2_MOUSE-1676-4 5 0 0 3			Y
sp|A2ARV4|LRP2_MOUSE-1676-4 6 0 0 2			Y
sp|A2ARV4|LRP2_MOUSE-1676-5 3 0 0 1			Y
sp|A2ARV4|LRP2_MOUSE-1676-5 3 0 0 2			Y
sp|A2ARV4|LRP2_MOUSE-1676-5 4 0 0 0			Y
sp|A2ARV4|LRP2_MOUSE-1676-5 4 0 0 1			Y
sp|A2ARV4|LRP2_MOUSE-1676-5 4 0 0 2			Y
sp|A2ARV4|LRP2_MOUSE-1676-5 4 0 0 3			Y
sp|A2ARV4|LRP2_MOUSE-1676-5 5 0 0 1			Y
sp|A2ARV4|LRP2_MOUSE-1676-5 5 0 0 2			Y
sp|A2ARV4|LRP2_MOUSE-1676-5 5 0 0 3			Y
sp|A2ARV4|LRP2_MOUSE-1676-5 6 0 0 3			Y
sp|A2ARV4|LRP2_MOUSE-1676-6 3 0 0 1			Y
sp|A2ARV4|LRP2_MOUSE-1676-6 3 0 0 2			Y
sp|A2ARV4|LRP2_MOUSE-1676-6 4 0 0 0			Y
sp|A2ARV4|LRP2_MOUSE-1676-6 4 0 0 1			Y
sp|A2ARV4|LRP2_MOUSE-1676-6 4 0 0 2			Y
sp|A2ARV4|LRP2_MOUSE-1676-6 4 0 0 3			Y
sp|A2ARV4|LRP2_MOUSE-1676-6 5 0 0 1			Y
sp|A2ARV4|LRP2_MOUSE-1676-6 5 0 0 2			Y
sp|A2ARV4|LRP2_MOUSE-1676-6 5 0 0 3			Y
sp|A2ARV4|LRP2_MOUSE-1676-7 3 0 0 1			Y
sp|A2ARV4|LRP2_MOUSE-1676-7 4 0 0 1			Y
sp|A2ARV4|LRP2_MOUSE-1676-7 4 0 0 2			Y
sp|A2ARV4|LRP2_MOUSE-1676-7 4 0 0 3			Y
sp|A2ARV4|LRP2_MOUSE-1676-8 2 0 0 0			Y
sp|A2ARV4|LRP2_MOUSE-1676-9 2 0 0 0			Y
sp|A2ARV4|LRP2_MOUSE-1733-3 5 0 0 0			Y
sp|A2ARV4|LRP2_MOUSE-1733-3 5 0 0 1			Y
sp|A2ARV4|LRP2_MOUSE-1733-4 4 0 0 2			Y
sp|A2ARV4|LRP2_MOUSE-1733-4 5 0 0 0			Y
sp|A2ARV4|LRP2_MOUSE-1733-4 5 0 0 1			Y
sp|A2ARV4|LRP2_MOUSE-1733-4 5 0 0 2			Y
sp|A2ARV4|LRP2_MOUSE-1733-5 4 0 0 1			Y
sp|A2ARV4|LRP2_MOUSE-1733-5 4 0 0 2			Y
sp|A2ARV4|LRP2_MOUSE-1733-5 5 0 0 0			Y
sp|A2ARV4|LRP2_MOUSE-1733-5 5 0 0 1			Y
sp|A2ARV4|LRP2_MOUSE-1733-5 5 0 0 2			Y
sp|A2ARV4|LRP2_MOUSE-1733-5 5 0 0 3			Y
sp|A2ARV4|LRP2_MOUSE-1733-6 5 0 0 1			Y
sp|A2ARV4|LRP2_MOUSE-1733-6 5 0 0 2			Y
sp|A2ARV4|LRP2_MOUSE-1733-8 2 0 0 0			Y
sp|A2ARV4|LRP2_MOUSE-1733-9 2 0 0 0			Y
sp|A2ARV4|LRP2_MOUSE-178-4 5 0 0 2			Y
sp|A2ARV4|LRP2_MOUSE-178-4 5 0 0 3			Y
sp|A2ARV4|LRP2_MOUSE-178-4 6 0 0 3			Y
sp|A2ARV4|LRP2_MOUSE-178-5 5 0 0 2			Y
sp|A2ARV4|LRP2_MOUSE-178-5 5 0 0 3			Y
sp|A2ARV4|LRP2_MOUSE-178-5 6 0 0 3			Y
sp|A2ARV4|LRP2_MOUSE-178-6 5 0 0 2			Y
sp|A2ARV4|LRP2_MOUSE-178-6 5 0 0 3			Y
sp|A2ARV4|LRP2_MOUSE-178-6 5 0 0 4			Y
sp|A2ARV4|LRP2_MOUSE-178-6 6 0 0 2			Y
sp|A2ARV4|LRP2_MOUSE-178-6 6 0 0 3			Y
sp|A2ARV4|LRP2_MOUSE-178-6 6 0 0 4			Y
sp|A2ARV4|LRP2_MOUSE-178-7 5 0 0 2			Y
sp|A2ARV4|LRP2_MOUSE-178-8 2 0 0 0			Y
sp|A2ARV4|LRP2_MOUSE-178-9 2 0 0 0			Y
sp|A2ARV4|LRP2_MOUSE-1811-5 5 0 0 3			Y
sp|A2ARV4|LRP2_MOUSE-2131-10 2 0 0 0			Y
sp|A2ARV4|LRP2_MOUSE-2131-4 5 0 0 0			Y
sp|A2ARV4|LRP2_MOUSE-2131-4 5 0 0 1			Y
sp|A2ARV4|LRP2_MOUSE-2131-4 5 0 0 2			Y
sp|A2ARV4|LRP2_MOUSE-2131-5 3 0 0 1			Y
sp|A2ARV4|LRP2_MOUSE-2131-5 4 0 0 0			Y
sp|A2ARV4|LRP2_MOUSE-2131-5 4 0 0 1			Y
sp|A2ARV4|LRP2_MOUSE-2131-5 4 0 0 2			Y
sp|A2ARV4|LRP2_MOUSE-2131-5 5 0 0 1			Y
sp|A2ARV4|LRP2_MOUSE-2131-5 5 0 0 2			Y
sp|A2ARV4|LRP2_MOUSE-2131-5 5 0 0 3			Y
sp|A2ARV4|LRP2_MOUSE-2131-6 3 0 0 1			Y
sp|A2ARV4|LRP2_MOUSE-2131-6 4 0 0 0			Y
sp|A2ARV4|LRP2_MOUSE-2131-6 4 0 0 1			Y
sp|A2ARV4|LRP2_MOUSE-2131-6 4 0 0 2			Y
sp|A2ARV4|LRP2_MOUSE-2131-6 4 0 0 3			Y
sp|A2ARV4|LRP2_MOUSE-2131-6 5 0 0 1			Y
sp|A2ARV4|LRP2_MOUSE-2131-8 2 0 0 0			Y
sp|A2ARV4|LRP2_MOUSE-2131-9 2 0 0 0			Y
sp|A2ARV4|LRP2_MOUSE-2134-4 5 0 0 1			Y
sp|A2ARV4|LRP2_MOUSE-2178-10 2 0 0 0			Y
sp|A2ARV4|LRP2_MOUSE-2178-5 2 0 0 0			Y
sp|A2ARV4|LRP2_MOUSE-2178-6 2 0 0 0			Y
sp|A2ARV4|LRP2_MOUSE-2178-7 2 0 0 0			Y
sp|A2ARV4|LRP2_MOUSE-2178-8 2 0 0 0			Y
sp|A2ARV4|LRP2_MOUSE-2178-9 2 0 0 0			Y
sp|A2ARV4|LRP2_MOUSE-2225-10 2 0 0 0			Y
sp|A2ARV4|LRP2_MOUSE-2225-4 5 0 0 2			Y
sp|A2ARV4|LRP2_MOUSE-2225-4 5 0 0 3			Y
sp|A2ARV4|LRP2_MOUSE-2225-5 5 0 0 2			Y
sp|A2ARV4|LRP2_MOUSE-2225-5 5 0 0 3			Y
sp|A2ARV4|LRP2_MOUSE-2225-5 6 0 0 3			Y
sp|A2ARV4|LRP2_MOUSE-2225-6 5 0 0 2			Y
sp|A2ARV4|LRP2_MOUSE-2225-6 6 0 0 4			Y
sp|A2ARV4|LRP2_MOUSE-2225-8 2 0 0 0			Y
sp|A2ARV4|LRP2_MOUSE-2225-9 2 0 0 0			Y
sp|A2ARV4|LRP2_MOUSE-2396-10 2 0 0 0			Y
sp|A2ARV4|LRP2_MOUSE-2396-3 5 0 0 0			Y
sp|A2ARV4|LRP2_MOUSE-2396-4 4 0 0 0			Y
sp|A2ARV4|LRP2_MOUSE-2396-4 4 0 0 1			Y
sp|A2ARV4|LRP2_MOUSE-2396-4 4 2 0 0			Y
sp|A2ARV4|LRP2_MOUSE-2396-4 5 0 0 0			Y
sp|A2ARV4|LRP2_MOUSE-2396-5 2 0 0 0			Y
sp|A2ARV4|LRP2_MOUSE-2396-5 3 0 0 0			Y
sp|A2ARV4|LRP2_MOUSE-2396-5 4 0 0 0			Y
sp|A2ARV4|LRP2_MOUSE-2396-5 4 0 0 1			Y
sp|A2ARV4|LRP2_MOUSE-2396-5 5 0 0 2			Y
sp|A2ARV4|LRP2_MOUSE-2396-6 2 0 0 0			Y
sp|A2ARV4|LRP2_MOUSE-2396-6 3 0 0 1			Y
sp|A2ARV4|LRP2_MOUSE-2396-6 4 0 0 1			Y
sp|A2ARV4|LRP2_MOUSE-2396-6 4 0 0 2			Y
sp|A2ARV4|LRP2_MOUSE-2396-7 4 0 0 2			Y
sp|A2ARV4|LRP2_MOUSE-2396-9 2 0 0 0			Y
sp|A2ARV4|LRP2_MOUSE-2488-3 5 0 0 1			Y
sp|A2ARV4|LRP2_MOUSE-2488-4 4 0 0 2			Y
sp|A2ARV4|LRP2_MOUSE-2488-4 5 0 0 0			Y
sp|A2ARV4|LRP2_MOUSE-2488-4 5 0 0 1			Y
sp|A2ARV4|LRP2_MOUSE-2488-4 5 0 0 2			Y
sp|A2ARV4|LRP2_MOUSE-2488-4 5 0 0 3			Y
sp|A2ARV4|LRP2_MOUSE-2488-4 6 0 0 2			Y
sp|A2ARV4|LRP2_MOUSE-2488-4 6 0 0 3			Y
sp|A2ARV4|LRP2_MOUSE-2488-5 4 0 0 0			Y
sp|A2ARV4|LRP2_MOUSE-2488-5 4 0 0 1			Y
sp|A2ARV4|LRP2_MOUSE-2488-5 4 0 0 3			Y
sp|A2ARV4|LRP2_MOUSE-2488-5 5 0 0 1			Y
sp|A2ARV4|LRP2_MOUSE-2488-5 5 0 0 2			Y
sp|A2ARV4|LRP2_MOUSE-2488-5 5 0 0 3			Y
sp|A2ARV4|LRP2_MOUSE-2488-6 3 0 0 1			Y
sp|A2ARV4|LRP2_MOUSE-2488-6 5 0 0 2			Y
sp|A2ARV4|LRP2_MOUSE-2488-8 2 0 0 0			Y
sp|A2ARV4|LRP2_MOUSE-2488-9 2 0 0 0			Y
sp|A2ARV4|LRP2_MOUSE-2782-4 5 0 0 2			Y
sp|A2ARV4|LRP2_MOUSE-2782-4 5 0 0 3			Y
sp|A2ARV4|LRP2_MOUSE-2782-4 6 0 0 3			Y
sp|A2ARV4|LRP2_MOUSE-2782-5 5 0 0 2			Y
sp|A2ARV4|LRP2_MOUSE-2782-5 5 0 0 3			Y
sp|A2ARV4|LRP2_MOUSE-2782-6 6 0 0 3			Y
sp|A2ARV4|LRP2_MOUSE-2782-6 6 0 0 4			Y
sp|A2ARV4|LRP2_MOUSE-2782-8 2 0 0 0			Y
sp|A2ARV4|LRP2_MOUSE-2782-9 2 0 0 0			Y
sp|A2ARV4|LRP2_MOUSE-2847-3 2 0 0 0			Y
sp|A2ARV4|LRP2_MOUSE-2949-5 5 0 0 3			Y
sp|A2ARV4|LRP2_MOUSE-2949-6 6 0 0 3			Y
sp|A2ARV4|LRP2_MOUSE-2949-6 6 0 0 4			Y
sp|A2ARV4|LRP2_MOUSE-2949-7 2 0 0 0			Y
sp|A2ARV4|LRP2_MOUSE-2949-8 2 0 0 0			Y
sp|A2ARV4|LRP2_MOUSE-299-10 2 0 0 0			Y
sp|A2ARV4|LRP2_MOUSE-299-4 5 0 0 1			Y
sp|A2ARV4|LRP2_MOUSE-299-4 5 0 0 2			Y
sp|A2ARV4|LRP2_MOUSE-299-5 4 0 0 3			Y
sp|A2ARV4|LRP2_MOUSE-299-5 5 0 0 2			Y
sp|A2ARV4|LRP2_MOUSE-299-5 5 0 0 3			Y
sp|A2ARV4|LRP2_MOUSE-299-5 6 0 0 3			Y
sp|A2ARV4|LRP2_MOUSE-299-6 2 0 0 0			Y
sp|A2ARV4|LRP2_MOUSE-299-6 5 0 0 2			Y
sp|A2ARV4|LRP2_MOUSE-299-6 5 0 0 4			Y
sp|A2ARV4|LRP2_MOUSE-299-6 6 0 0 3			Y
sp|A2ARV4|LRP2_MOUSE-299-6 6 0 0 4			Y
sp|A2ARV4|LRP2_MOUSE-299-6 6 0 1 3			Y
sp|A2ARV4|LRP2_MOUSE-299-7 2 0 0 0			Y
sp|A2ARV4|LRP2_MOUSE-299-8 2 0 0 0			Y
sp|A2ARV4|LRP2_MOUSE-299-9 2 0 0 0			Y
sp|A2ARV4|LRP2_MOUSE-3317-10 2 0 0 0			Y
sp|A2ARV4|LRP2_MOUSE-3317-3 3 0 0 0			Y
sp|A2ARV4|LRP2_MOUSE-3317-3 5 0 0 1			Y
sp|A2ARV4|LRP2_MOUSE-3317-4 3 0 0 2			Y
sp|A2ARV4|LRP2_MOUSE-3317-4 4 0 0 1			Y
sp|A2ARV4|LRP2_MOUSE-3317-4 4 0 0 2			Y
sp|A2ARV4|LRP2_MOUSE-3317-4 4 0 0 3			Y
sp|A2ARV4|LRP2_MOUSE-3317-4 5 0 0 1			Y
sp|A2ARV4|LRP2_MOUSE-3317-4 5 0 0 2			Y
sp|A2ARV4|LRP2_MOUSE-3317-4 6 0 0 2			Y
sp|A2ARV4|LRP2_MOUSE-3317-5 2 0 0 0			Y
sp|A2ARV4|LRP2_MOUSE-3317-5 3 0 0 1			Y
sp|A2ARV4|LRP2_MOUSE-3317-5 3 0 0 2			Y
sp|A2ARV4|LRP2_MOUSE-3317-5 4 0 0 0			Y
sp|A2ARV4|LRP2_MOUSE-3317-5 4 0 0 1			Y
sp|A2ARV4|LRP2_MOUSE-3317-5 4 0 0 2			Y
sp|A2ARV4|LRP2_MOUSE-3317-5 4 0 0 3			Y
sp|A2ARV4|LRP2_MOUSE-3317-5 5 0 0 1			Y
sp|A2ARV4|LRP2_MOUSE-3317-5 5 0 0 2			Y
sp|A2ARV4|LRP2_MOUSE-3317-5 5 0 0 3			Y
sp|A2ARV4|LRP2_MOUSE-3317-5 6 0 0 3			Y
sp|A2ARV4|LRP2_MOUSE-3317-6 3 0 0 1			Y
sp|A2ARV4|LRP2_MOUSE-3317-6 3 0 0 2			Y
sp|A2ARV4|LRP2_MOUSE-3317-6 4 0 0 1			Y
sp|A2ARV4|LRP2_MOUSE-3317-6 4 0 0 2			Y
sp|A2ARV4|LRP2_MOUSE-3317-6 5 0 0 1			Y
sp|A2ARV4|LRP2_MOUSE-3317-6 5 0 0 2			Y
sp|A2ARV4|LRP2_MOUSE-3317-6 5 0 0 3			Y
sp|A2ARV4|LRP2_MOUSE-3317-6 5 0 0 4			Y
sp|A2ARV4|LRP2_MOUSE-3317-6 6 0 0 3			Y
sp|A2ARV4|LRP2_MOUSE-3317-6 6 0 0 4			Y
sp|A2ARV4|LRP2_MOUSE-3317-8 2 0 0 0			Y
sp|A2ARV4|LRP2_MOUSE-3317-9 2 0 0 0			Y
sp|A2ARV4|LRP2_MOUSE-3357-10 2 0 0 0			Y
sp|A2ARV4|LRP2_MOUSE-3357-4 4 0 0 2			Y
sp|A2ARV4|LRP2_MOUSE-3357-4 5 0 0 1			Y
sp|A2ARV4|LRP2_MOUSE-3357-4 5 0 0 2			Y
sp|A2ARV4|LRP2_MOUSE-3357-5 2 0 0 0			Y
sp|A2ARV4|LRP2_MOUSE-3357-5 3 0 0 1			Y
sp|A2ARV4|LRP2_MOUSE-3357-5 4 0 0 0			Y
sp|A2ARV4|LRP2_MOUSE-3357-5 4 0 0 1			Y
sp|A2ARV4|LRP2_MOUSE-3357-5 4 0 0 2			Y
sp|A2ARV4|LRP2_MOUSE-3357-5 4 0 0 3			Y
sp|A2ARV4|LRP2_MOUSE-3357-5 5 0 0 1			Y
sp|A2ARV4|LRP2_MOUSE-3357-5 5 0 0 2			Y
sp|A2ARV4|LRP2_MOUSE-3357-5 5 0 0 3			Y
sp|A2ARV4|LRP2_MOUSE-3357-6 3 0 0 1			Y
sp|A2ARV4|LRP2_MOUSE-3357-6 4 0 0 0			Y
sp|A2ARV4|LRP2_MOUSE-3357-6 4 0 0 1			Y
sp|A2ARV4|LRP2_MOUSE-3357-6 4 0 0 2			Y
sp|A2ARV4|LRP2_MOUSE-3357-6 4 0 0 3			Y
sp|A2ARV4|LRP2_MOUSE-3357-6 5 0 0 1			Y
sp|A2ARV4|LRP2_MOUSE-3357-6 5 0 0 2			Y
sp|A2ARV4|LRP2_MOUSE-3357-7 4 0 0 0			Y
sp|A2ARV4|LRP2_MOUSE-3357-7 4 0 0 1			Y
sp|A2ARV4|LRP2_MOUSE-3357-7 4 0 0 2			Y
sp|A2ARV4|LRP2_MOUSE-3357-8 2 0 0 0			Y
sp|A2ARV4|LRP2_MOUSE-3357-9 2 0 0 0			Y
sp|A2ARV4|LRP2_MOUSE-3448-10 2 0 0 0			Y
sp|A2ARV4|LRP2_MOUSE-3448-10 7 0 0 1			Y
sp|A2ARV4|LRP2_MOUSE-3448-4 3 0 0 2			Y
sp|A2ARV4|LRP2_MOUSE-3448-4 4 0 0 1			Y
sp|A2ARV4|LRP2_MOUSE-3448-4 4 0 0 2			Y
sp|A2ARV4|LRP2_MOUSE-3448-4 5 0 0 1			Y
sp|A2ARV4|LRP2_MOUSE-3448-4 5 0 0 2			Y
sp|A2ARV4|LRP2_MOUSE-3448-4 5 0 0 3			Y
sp|A2ARV4|LRP2_MOUSE-3448-5 4 0 0 2			Y
sp|A2ARV4|LRP2_MOUSE-3448-5 4 0 0 3			Y
sp|A2ARV4|LRP2_MOUSE-3448-5 4 0 1 2			Y
sp|A2ARV4|LRP2_MOUSE-3448-5 5 0 0 1			Y
sp|A2ARV4|LRP2_MOUSE-3448-5 5 0 0 2			Y
sp|A2ARV4|LRP2_MOUSE-3448-5 5 0 0 3			Y
sp|A2ARV4|LRP2_MOUSE-3448-5 5 0 1 2			Y
sp|A2ARV4|LRP2_MOUSE-3448-5 6 0 0 1			Y
sp|A2ARV4|LRP2_MOUSE-3448-5 6 0 0 2			Y
sp|A2ARV4|LRP2_MOUSE-3448-5 6 0 0 3			Y
sp|A2ARV4|LRP2_MOUSE-3448-6 2 0 0 0			Y
sp|A2ARV4|LRP2_MOUSE-3448-6 5 0 0 2			Y
sp|A2ARV4|LRP2_MOUSE-3448-6 5 0 0 3			Y
sp|A2ARV4|LRP2_MOUSE-3448-6 5 0 0 4			Y
sp|A2ARV4|LRP2_MOUSE-3448-6 6 0 0 1			Y
sp|A2ARV4|LRP2_MOUSE-3448-6 6 0 0 2			Y
sp|A2ARV4|LRP2_MOUSE-3448-6 6 0 0 3			Y
sp|A2ARV4|LRP2_MOUSE-3448-6 6 0 0 4			Y
sp|A2ARV4|LRP2_MOUSE-3448-7 5 0 0 1			Y
sp|A2ARV4|LRP2_MOUSE-3448-8 2 0 0 0			Y
sp|A2ARV4|LRP2_MOUSE-3448-9 2 0 0 0			Y
sp|A2ARV4|LRP2_MOUSE-3566-10 2 0 0 0			Y
sp|A2ARV4|LRP2_MOUSE-3566-3 5 0 0 1			Y
sp|A2ARV4|LRP2_MOUSE-3566-3 6 0 0 2			Y
sp|A2ARV4|LRP2_MOUSE-3566-3 6 0 0 3			Y
sp|A2ARV4|LRP2_MOUSE-3566-4 4 0 0 2			Y
sp|A2ARV4|LRP2_MOUSE-3566-4 5 0 0 1			Y
sp|A2ARV4|LRP2_MOUSE-3566-4 5 0 0 2			Y
sp|A2ARV4|LRP2_MOUSE-3566-4 5 0 0 3			Y
sp|A2ARV4|LRP2_MOUSE-3566-4 6 0 0 1			Y
sp|A2ARV4|LRP2_MOUSE-3566-4 6 0 0 3			Y
sp|A2ARV4|LRP2_MOUSE-3566-5 5 0 0 0			Y
sp|A2ARV4|LRP2_MOUSE-3566-5 5 0 0 1			Y
sp|A2ARV4|LRP2_MOUSE-3566-5 5 0 0 2			Y
sp|A2ARV4|LRP2_MOUSE-3566-5 5 0 0 3			Y
sp|A2ARV4|LRP2_MOUSE-3566-6 5 0 0 2			Y
sp|A2ARV4|LRP2_MOUSE-3566-8 2 0 0 0			Y
sp|A2ARV4|LRP2_MOUSE-3566-9 2 0 0 0			Y
sp|A2ARV4|LRP2_MOUSE-387-4 5 0 0 2			Y
sp|A2ARV4|LRP2_MOUSE-387-4 5 0 0 3			Y
sp|A2ARV4|LRP2_MOUSE-387-5 4 0 0 3			Y
sp|A2ARV4|LRP2_MOUSE-387-5 5 0 0 1			Y
sp|A2ARV4|LRP2_MOUSE-387-5 5 0 0 2			Y
sp|A2ARV4|LRP2_MOUSE-387-5 5 0 0 3			Y
sp|A2ARV4|LRP2_MOUSE-387-5 6 0 0 3			Y
sp|A2ARV4|LRP2_MOUSE-387-6 5 0 0 2			Y
sp|A2ARV4|LRP2_MOUSE-387-6 6 0 0 4			Y
sp|A2ARV4|LRP2_MOUSE-387-7 6 0 0 3			Y
sp|A2ARV4|LRP2_MOUSE-387-8 2 0 0 0			Y
sp|A2ARV4|LRP2_MOUSE-387-9 2 0 0 0			Y
sp|A2ARV4|LRP2_MOUSE-3980-3 5 0 0 0			Y
sp|A2ARV4|LRP2_MOUSE-3980-3 5 0 0 1			Y
sp|A2ARV4|LRP2_MOUSE-3980-4 5 0 0 0			Y
sp|A2ARV4|LRP2_MOUSE-3980-4 5 0 0 1			Y
sp|A2ARV4|LRP2_MOUSE-3980-4 5 0 0 2			Y
sp|A2ARV4|LRP2_MOUSE-3980-5 4 0 0 0			Y
sp|A2ARV4|LRP2_MOUSE-3980-5 4 0 0 1			Y
sp|A2ARV4|LRP2_MOUSE-3980-5 4 0 0 2			Y
sp|A2ARV4|LRP2_MOUSE-3980-5 5 0 0 0			Y
sp|A2ARV4|LRP2_MOUSE-3980-5 5 0 0 1			Y
sp|A2ARV4|LRP2_MOUSE-3980-5 5 0 0 2			Y
sp|A2ARV4|LRP2_MOUSE-3980-5 5 0 0 3			Y
sp|A2ARV4|LRP2_MOUSE-3980-6 5 0 0 2			Y
sp|A2ARV4|LRP2_MOUSE-3980-9 2 0 0 0			Y
sp|A2ARV4|LRP2_MOUSE-4070-10 2 0 0 0			Y
sp|A2ARV4|LRP2_MOUSE-4070-3 7 0 0 1			Y
sp|A2ARV4|LRP2_MOUSE-4070-5 2 0 0 0			Y
sp|A2ARV4|LRP2_MOUSE-4070-5 3 0 0 0			Y
sp|A2ARV4|LRP2_MOUSE-4070-5 3 0 0 1			Y
sp|A2ARV4|LRP2_MOUSE-4070-5 4 0 0 0			Y
sp|A2ARV4|LRP2_MOUSE-4070-5 4 0 0 2			Y
sp|A2ARV4|LRP2_MOUSE-4070-6 2 0 0 0			Y		Y
sp|A2ARV4|LRP2_MOUSE-4070-6 3 0 0 0			Y
sp|A2ARV4|LRP2_MOUSE-4070-6 3 0 0 1			Y
sp|A2ARV4|LRP2_MOUSE-4070-6 4 0 0 1			Y
sp|A2ARV4|LRP2_MOUSE-4070-7 2 0 0 0			Y
sp|A2ARV4|LRP2_MOUSE-4070-7 3 0 0 1			Y
sp|A2ARV4|LRP2_MOUSE-4070-8 2 0 0 0			Y		Y
sp|A2ARV4|LRP2_MOUSE-4070-9 2 0 0 0			Y		Y
sp|A2ARV4|LRP2_MOUSE-4329-10 2 0 0 0			Y
sp|A2ARV4|LRP2_MOUSE-4329-3 4 0 0 0			Y
sp|A2ARV4|LRP2_MOUSE-4329-3 5 0 0 0			Y
sp|A2ARV4|LRP2_MOUSE-4329-4 2 0 0 0			Y
sp|A2ARV4|LRP2_MOUSE-4329-4 5 0 0 1			Y
sp|A2ARV4|LRP2_MOUSE-4329-5 2 0 0 0			Y
sp|A2ARV4|LRP2_MOUSE-4329-5 4 0 0 0			Y
sp|A2ARV4|LRP2_MOUSE-4329-5 4 0 0 1			Y
sp|A2ARV4|LRP2_MOUSE-4329-6 2 0 0 0			Y		Y
sp|A2ARV4|LRP2_MOUSE-4329-6 3 0 0 1			Y
sp|A2ARV4|LRP2_MOUSE-4329-6 4 0 0 1			Y
sp|A2ARV4|LRP2_MOUSE-4329-7 2 0 0 0			Y
sp|A2ARV4|LRP2_MOUSE-4329-8 2 0 0 0			Y
sp|A2ARV4|LRP2_MOUSE-4329-9 2 0 0 0			Y
sp|A2ARV4|LRP2_MOUSE-657-5 2 0 0 0			Y
sp|A2ARV4|LRP2_MOUSE-657-5 4 0 0 0			Y
sp|A2ARV4|LRP2_MOUSE-657-5 4 0 0 1			Y
sp|A2ARV4|LRP2_MOUSE-657-6 2 0 0 0			Y
sp|A2ARV4|LRP2_MOUSE-657-6 3 0 0 1			Y
sp|A2ARV4|LRP2_MOUSE-657-6 4 0 0 0			Y
sp|A2ARV4|LRP2_MOUSE-657-6 4 0 0 1			Y
sp|A2ARV4|LRP2_MOUSE-657-7 4 0 0 0			Y
sp|A2ARV4|LRP2_MOUSE-657-9 2 0 0 0			Y
sp|A2ARV4|LRP2_MOUSE-865-5 5 0 0 1			Y
sp|A2ARV4|LRP2_MOUSE-865-9 2 0 0 0			Y
sp|A6H584|CO6A5_MOUSE-614-5 2 0 0 0				Y
sp|A6H6E2|MMRN2_MOUSE-249-5 4 0 0 1			Y
sp|A6H6E2|MMRN2_MOUSE-249-7 4 0 0 1			Y
sp|A6H6E2|MMRN2_MOUSE-261-5 4 0 0 1			Y
sp|A6H6E2|MMRN2_MOUSE-261-5 4 0 1 1			Y
sp|A6H6E2|MMRN2_MOUSE-261-6 4 0 0 1			Y
sp|A6H6E2|MMRN2_MOUSE-261-6 4 0 0 2			Y
sp|A6H6E2|MMRN2_MOUSE-261-6 4 0 1 1			Y
sp|A6H6E2|MMRN2_MOUSE-261-6 4 1 0 1			Y
sp|A6H6E2|MMRN2_MOUSE-261-7 4 0 0 1			Y		Y
sp|A6H6E2|MMRN2_MOUSE-261-7 4 0 0 2			Y
sp|A6H6E2|MMRN2_MOUSE-261-8 2 0 0 0					Y
sp|A6H6E2|MMRN2_MOUSE-379-6 4 0 0 1			Y
sp|A6H6E2|MMRN2_MOUSE-839-7 4 0 0 1		Y	Y
sp|A6H8H2|DEN4C_MOUSE-1629-8 2 0 0 0	Y
sp|A6H8H2|DEN4C_MOUSE-1629-9 2 0 0 0	Y
sp|A6X935|ITIH4_MOUSE-517-5 4 0 2 0		Y
sp|A6X935|ITIH4_MOUSE-577-7 4 0 1 0					Y
sp|A6X935|ITIH4_MOUSE-577-7 4 0 2 0					Y
sp|A6X935|ITIH4_MOUSE-577-9 2 0 0 0				Y
sp|A6X935|ITIH4_MOUSE-874-9 2 0 0 0				Y
sp|B0V2N1|PTPRS_MOUSE-720-5 2 0 0 0	Y
sp|B1AS29|GRIK3_MOUSE-278-9 2 0 0 0	Y
sp|B1AUH1|PTPRU_MOUSE-75-5 2 0 0 0	Y
sp|B1AZA5|TM245_MOUSE-548-8 2 0 0 0				Y	Y
sp|B1AZA5|TM245_MOUSE-548-9 2 0 0 0	Y				Y
sp|B1AZA5|TM245_MOUSE-572-6 2 0 0 0					Y
sp|B2RS91|RRN3_MOUSE-118-6 2 0 0 0	Y
sp|B2RS91|RRN3_MOUSE-118-7 2 0 0 0	Y
sp|B2RS91|RRN3_MOUSE-118-8 2 0 0 0	Y
sp|B2RU80|PTPRB_MOUSE-710-9 2 0 0 0					Y
sp|B2RVY9|TM182_MOUSE-85-6 2 0 0 0		Y
sp|B2RVY9|TM182_MOUSE-85-6 3 0 1 0		Y
sp|B2RVY9|TM182_MOUSE-85-7 2 0 0 0		Y
sp|B2RVY9|TM182_MOUSE-85-8 2 0 0 0		Y
sp|B2RVY9|TM182_MOUSE-85-9 2 0 0 0		Y
sp|B2RXS4|PLXB2_MOUSE-1005-6 2 0 0 0				Y
sp|B2RXS4|PLXB2_MOUSE-1005-7 2 0 0 0			Y		Y
sp|B2RXS4|PLXB2_MOUSE-1005-8 2 0 0 0	Y	Y	Y		Y
sp|B2RXS4|PLXB2_MOUSE-1005-9 2 0 0 0	Y	Y	Y		Y
sp|B2RXS4|PLXB2_MOUSE-1053-5 5 0 0 3			Y
sp|B2RXS4|PLXB2_MOUSE-1072-5 4 0 1 0				Y
sp|B2RXS4|PLXB2_MOUSE-1103-5 4 0 2 0				Y
sp|B2RXS4|PLXB2_MOUSE-1103-6 4 0 0 2					Y
sp|B2RXS4|PLXB2_MOUSE-1103-7 4 0 1 0				Y
sp|B2RXS4|PLXB2_MOUSE-127-5 4 0 0 1			Y		Y
sp|B2RXS4|PLXB2_MOUSE-127-8 2 0 0 0			Y
sp|B2RXS4|PLXB2_MOUSE-393-8 2 0 0 0			Y	Y	Y
sp|B2RXS4|PLXB2_MOUSE-393-9 2 0 0 0			Y	Y	Y
sp|B2RXS4|PLXB2_MOUSE-451-5 5 0 0 2			Y
sp|B2RXS4|PLXB2_MOUSE-451-9 2 0 0 0			Y
sp|B2RXS4|PLXB2_MOUSE-530-4 5 0 0 1			Y
sp|B2RXS4|PLXB2_MOUSE-530-5 4 0 0 0			Y
sp|B2RXS4|PLXB2_MOUSE-530-5 4 0 2 0				Y
sp|B2RXS4|PLXB2_MOUSE-530-5 5 0 0 2			Y
sp|B2RXS4|PLXB2_MOUSE-530-6 4 0 1 1				Y
sp|B2RXS4|PLXB2_MOUSE-530-7 4 0 1 0				Y
sp|B2RXS4|PLXB2_MOUSE-735-5 2 0 0 0	Y
sp|B2RXS4|PLXB2_MOUSE-735-5 4 0 0 0			Y
sp|B2RXS4|PLXB2_MOUSE-735-5 4 0 0 1			Y
sp|B2RXS4|PLXB2_MOUSE-735-5 4 0 0 3			Y
sp|B2RXS4|PLXB2_MOUSE-735-5 4 0 2 0				Y
sp|B2RXS4|PLXB2_MOUSE-735-5 4 1 0 0			Y
sp|B2RXS4|PLXB2_MOUSE-735-5 4 2 0 0			Y
sp|B2RXS4|PLXB2_MOUSE-735-5 5 0 0 3			Y
sp|B2RXS4|PLXB2_MOUSE-735-6 3 0 0 0					Y
sp|B2RXS4|PLXB2_MOUSE-735-6 4 0 1 1				Y
sp|B2RXS4|PLXB2_MOUSE-735-9 2 0 0 0			Y	Y
sp|B2RXS4|PLXB2_MOUSE-761-5 2 0 0 0	Y
sp|B2RXS4|PLXB2_MOUSE-761-5 4 0 0 1			Y
sp|B2RXS4|PLXB2_MOUSE-761-5 5 0 0 2			Y
sp|B2RXS4|PLXB2_MOUSE-919-3 5 0 0 1	Y
sp|B2RXS4|PLXB2_MOUSE-919-4 5 0 0 1	Y
sp|B9EKR1|PRPTZ_MOUSE-134-8 2 0 0 0	Y
sp|B9EKR1|PRPTZ_MOUSE-134-9 2 0 0 0	Y
sp|B9EKR1|PRPTZ_MOUSE-232-6 2 0 0 0	Y
sp|B9EKR1|PRPTZ_MOUSE-497-3 5 0 0 1	Y
sp|B9EKR1|PRPTZ_MOUSE-497-4 3 0 0 2	Y
sp|B9EKR1|PRPTZ_MOUSE-497-4 4 0 0 1	Y
sp|B9EKR1|PRPTZ_MOUSE-497-4 4 1 0 3	Y
sp|B9EKR1|PRPTZ_MOUSE-497-4 4 2 0 1	Y
sp|B9EKR1|PRPTZ_MOUSE-497-4 5 0 0 1	Y
sp|B9EKR1|PRPTZ_MOUSE-497-4 6 0 0 2	Y
sp|B9EKR1|PRPTZ_MOUSE-497-5 4 1 0 2	Y
sp|B9EKR1|PRPTZ_MOUSE-497-5 4 2 0 0	Y
sp|B9EKR1|PRPTZ_MOUSE-501-3 2 0 0 1	Y
sp|B9EKR1|PRPTZ_MOUSE-501-3 4 0 0 1	Y
sp|B9EKR1|PRPTZ_MOUSE-501-3 5 0 0 1	Y
sp|B9EKR1|PRPTZ_MOUSE-501-3 6 0 0 1	Y
sp|B9EKR1|PRPTZ_MOUSE-501-4 3 1 0 1	Y
sp|B9EKR1|PRPTZ_MOUSE-501-4 4 0 0 1	Y
sp|B9EKR1|PRPTZ_MOUSE-501-4 4 0 0 2	Y
sp|B9EKR1|PRPTZ_MOUSE-501-4 4 1 0 1	Y
sp|B9EKR1|PRPTZ_MOUSE-501-4 4 2 0 1	Y
sp|B9EKR1|PRPTZ_MOUSE-501-4 5 0 0 1	Y
sp|B9EKR1|PRPTZ_MOUSE-501-4 5 0 0 2	Y
sp|B9EKR1|PRPTZ_MOUSE-501-4 5 1 0 1	Y
sp|B9EKR1|PRPTZ_MOUSE-501-4 6 0 0 2	Y
sp|B9EKR1|PRPTZ_MOUSE-501-5 4 0 0 1	Y
sp|B9EKR1|PRPTZ_MOUSE-501-5 4 0 0 3	Y
sp|B9EKR1|PRPTZ_MOUSE-501-5 4 1 0 2	Y
sp|B9EKR1|PRPTZ_MOUSE-501-5 5 0 0 2	Y
sp|B9EKR1|PRPTZ_MOUSE-501-5 5 0 0 3	Y
sp|B9EKR1|PRPTZ_MOUSE-501-5 5 1 0 0	Y
sp|B9EKR1|PRPTZ_MOUSE-501-8 2 0 0 0	Y
sp|E2JF22|PIEZ1_MOUSE-2347-5 2 0 0 0					Y
sp|E2JF22|PIEZ1_MOUSE-2347-6 2 0 0 0			Y		Y
sp|E2JF22|PIEZ1_MOUSE-2347-7 2 0 0 0			Y		Y
sp|E2JF22|PIEZ1_MOUSE-2347-8 2 0 0 0			Y		Y
sp|E9Q414|APOB_MOUSE-2126-5 4 0 2 0				Y
sp|E9Q414|APOB_MOUSE-2126-9 2 0 0 0				Y
sp|E9Q414|APOB_MOUSE-2773-9 2 0 0 0				Y
sp|E9Q414|APOB_MOUSE-2823-9 2 0 0 0				Y
sp|E9Q414|APOB_MOUSE-2976-9 2 0 0 0				Y
sp|E9Q612|PTPRO_MOUSE-722-6 2 0 0 0			Y
sp|E9Q9K5|TRDN_MOUSE-584-6 2 0 0 0		Y			Y
sp|E9Q9K5|TRDN_MOUSE-584-8 2 0 0 0					Y
sp|E9Q9K5|TRDN_MOUSE-75-6 2 0 0 0		Y
sp|E9Q9K5|TRDN_MOUSE-75-7 2 0 0 0		Y
sp|E9Q9K5|TRDN_MOUSE-75-8 2 0 0 0		Y
sp|E9Q9K5|TRDN_MOUSE-75-9 2 0 0 0		Y
sp|F6VAN0|ATF6A_MOUSE-570-9 2 0 0 0				Y
sp|O08530|S1PR1_MOUSE-30-4 5 0 0 2	Y
sp|O08530|S1PR1_MOUSE-30-4 6 0 0 2	Y
sp|O08530|S1PR1_MOUSE-30-5 4 0 0 3	Y
sp|O08530|S1PR1_MOUSE-30-5 4 1 0 2	Y
sp|O08530|S1PR1_MOUSE-30-5 5 0 0 3	Y
sp|O08530|S1PR1_MOUSE-30-5 6 0 0 3	Y
sp|O08530|S1PR1_MOUSE-30-6 4 0 1 1					Y
sp|O08530|S1PR1_MOUSE-30-6 5 0 0 4	Y
sp|O08530|S1PR1_MOUSE-30-6 5 1 0 3	Y
sp|O08530|S1PR1_MOUSE-30-6 6 0 0 4	Y
sp|O08530|S1PR1_MOUSE-30-8 7 0 0 0	Y
sp|O08532|CA2D1_MOUSE-136-8 2 0 0 0	Y
sp|O08532|CA2D1_MOUSE-136-9 2 0 0 0	Y
sp|O08532|CA2D1_MOUSE-324-5 2 0 0 0	Y
sp|O08532|CA2D1_MOUSE-324-6 2 0 0 0	Y	Y			Y
sp|O08532|CA2D1_MOUSE-324-7 2 0 0 0	Y	Y	Y		Y
sp|O08532|CA2D1_MOUSE-324-7 5 0 0 1	Y
sp|O08532|CA2D1_MOUSE-324-8 2 0 0 0	Y	Y	Y	Y	Y
sp|O08532|CA2D1_MOUSE-324-9 2 0 0 0	Y	Y	Y		Y
sp|O08532|CA2D1_MOUSE-675-3 4 0 0 1	Y
sp|O08532|CA2D1_MOUSE-781-5 4 0 2 1					Y
sp|O08532|CA2D1_MOUSE-781-5 4 2 0 2	Y
sp|O08532|CA2D1_MOUSE-781-5 4 3 0 1	Y
sp|O08532|CA2D1_MOUSE-781-6 4 1 0 2	Y	Y
sp|O08532|CA2D1_MOUSE-781-6 4 1 0 3	Y
sp|O08532|CA2D1_MOUSE-781-6 4 1 0 4	Y
sp|O08532|CA2D1_MOUSE-781-6 4 2 0 2	Y
sp|O08532|CA2D1_MOUSE-781-9 2 0 0 0		Y
sp|O08532|CA2D1_MOUSE-824-6 2 0 0 0	Y
sp|O08532|CA2D1_MOUSE-824-7 2 0 0 0	Y	Y			Y
sp|O08532|CA2D1_MOUSE-824-8 2 0 0 0	Y	Y			Y
sp|O08532|CA2D1_MOUSE-824-9 2 0 0 0	Y	Y			Y
sp|O08532|CA2D1_MOUSE-985-5 2 0 0 0	Y	Y
sp|O08532|CA2D1_MOUSE-998-4 5 0 0 2	Y
sp|O08538|ANGP1_MOUSE-243-5 2 0 0 0					Y
sp|O08543|EFNA5_MOUSE-37-6 2 0 0 0	Y
sp|O08545|EFNA3_MOUSE-38-5 2 0 0 0	Y
sp|O08545|EFNA3_MOUSE-38-6 2 0 0 0	Y
sp|O08545|EFNA3_MOUSE-38-8 2 0 0 0	Y
sp|O08602|RAE1A_MOUSE-38-5 2 0 0 0				Y
sp|O08602|RAE1A_MOUSE-38-6 2 0 0 0				Y
sp|O08602|RAE1A_MOUSE-38-8 2 0 0 0				Y
sp|O08602|RAE1A_MOUSE-38-9 2 0 0 0				Y
sp|O08677|KNG1_MOUSE-168-10 2 0 0 0				Y
sp|O08677|KNG1_MOUSE-168-5 4 0 0 0			Y
sp|O08677|KNG1_MOUSE-168-5 4 0 1 0			Y	Y	Y
sp|O08677|KNG1_MOUSE-168-5 4 0 2 0		Y	Y	Y	Y
sp|O08677|KNG1_MOUSE-168-6 4 0 1 1	Y	Y	Y	Y	Y
sp|O08677|KNG1_MOUSE-168-6 5 0 1 0			Y
sp|O08677|KNG1_MOUSE-168-6 5 0 2 0			Y
sp|O08677|KNG1_MOUSE-168-7 2 0 0 0				Y
sp|O08677|KNG1_MOUSE-168-7 4 0 2 1				Y
sp|O08677|KNG1_MOUSE-168-7 5 0 1 1			Y
sp|O08677|KNG1_MOUSE-168-8 2 0 0 0				Y
sp|O08677|KNG1_MOUSE-168-9 2 0 0 0				Y
sp|O08677|KNG1_MOUSE-242-5 4 0 2 0			Y
sp|O08677|KNG1_MOUSE-242-6 4 0 1 1			Y
sp|O08677|KNG1_MOUSE-242-7 4 0 1 0			Y
sp|O08677|KNG1_MOUSE-242-8 2 0 0 0				Y
sp|O08677|KNG1_MOUSE-242-9 2 0 0 0				Y
sp|O08742|GPV_MOUSE-181-5 4 0 0 1					Y
sp|O08742|GPV_MOUSE-181-5 4 0 1 1					Y
sp|O08742|GPV_MOUSE-181-6 4 0 1 1					Y
sp|O08742|GPV_MOUSE-298-9 2 0 0 0					Y
sp|O08742|GPV_MOUSE-51-5 4 0 2 1					Y
sp|O08742|GPV_MOUSE-51-6 4 0 1 2					Y
sp|O08742|GPV_MOUSE-67-5 4 0 2 1					Y
sp|O08742|GPV_MOUSE-67-6 4 0 1 2					Y
sp|O08795|GLU2B_MOUSE-72-6 2 0 0 0			Y	Y
sp|O08842|GFRA2_MOUSE-362-4 4 0 0 2	Y
sp|O09043|NAPSA_MOUSE-128-10 2 0 0 0			Y
sp|O09043|NAPSA_MOUSE-128-3 2 0 0 1			Y		Y
sp|O09043|NAPSA_MOUSE-128-3 3 0 0 0			Y		Y
sp|O09043|NAPSA_MOUSE-128-3 4 0 0 0			Y
sp|O09043|NAPSA_MOUSE-128-4 3 0 0 0					Y
sp|O09043|NAPSA_MOUSE-128-4 3 0 0 1			Y
sp|O09043|NAPSA_MOUSE-128-4 3 1 0 0					Y
sp|O09043|NAPSA_MOUSE-128-4 4 0 0 0			Y
sp|O09043|NAPSA_MOUSE-128-4 4 0 0 1			Y
sp|O09043|NAPSA_MOUSE-128-5 2 0 0 0			Y
sp|O09043|NAPSA_MOUSE-128-5 2 0 0 1			Y
sp|O09043|NAPSA_MOUSE-128-9 2 0 0 0			Y
sp|O09114|PTGDS_MOUSE-51-3 5 0 0 1	Y
sp|O09114|PTGDS_MOUSE-51-4 5 0 0 1	Y
sp|O09114|PTGDS_MOUSE-51-7 2 0 0 0	Y
sp|O09114|PTGDS_MOUSE-78-3 4 2 0 0		Y
sp|O09114|PTGDS_MOUSE-78-3 5 0 0 1	Y
sp|O09114|PTGDS_MOUSE-78-4 5 0 0 0	Y
sp|O09114|PTGDS_MOUSE-78-4 5 2 0 1	Y
sp|O09114|PTGDS_MOUSE-78-6 5 1 0 2	Y
sp|O09114|PTGDS_MOUSE-78-7 5 0 0 1	Y
sp|O09114|PTGDS_MOUSE-78-7 5 1 0 1	Y
sp|O09114|PTGDS_MOUSE-78-8 2 0 0 0		Y
sp|O09114|PTGDS_MOUSE-78-9 2 0 0 0		Y
sp|O09117|SYPL1_MOUSE-72-4 4 0 1 1			Y
sp|O09117|SYPL1_MOUSE-72-4 4 0 2 0			Y
sp|O09117|SYPL1_MOUSE-72-5 3 0 0 2			Y
sp|O09117|SYPL1_MOUSE-72-5 3 0 1 1		Y
sp|O09117|SYPL1_MOUSE-72-5 3 1 0 1	Y	Y
sp|O09117|SYPL1_MOUSE-72-5 4 0 0 1			Y
sp|O09117|SYPL1_MOUSE-72-5 4 0 0 2			Y
sp|O09117|SYPL1_MOUSE-72-5 4 0 0 3			Y
sp|O09117|SYPL1_MOUSE-72-5 4 0 1 1			Y		Y
sp|O09117|SYPL1_MOUSE-72-5 4 0 1 2			Y
sp|O09117|SYPL1_MOUSE-72-5 4 0 2 0				Y
sp|O09117|SYPL1_MOUSE-72-5 4 0 2 1					Y
sp|O09117|SYPL1_MOUSE-72-5 4 0 2 2			Y
sp|O09117|SYPL1_MOUSE-72-5 4 1 1 1					Y
sp|O09117|SYPL1_MOUSE-72-5 5 0 0 2			Y
sp|O09117|SYPL1_MOUSE-72-5 5 0 0 3			Y
sp|O09117|SYPL1_MOUSE-72-6 3 0 0 2	Y		Y
sp|O09117|SYPL1_MOUSE-72-6 3 1 0 1	Y	Y
sp|O09117|SYPL1_MOUSE-72-6 4 0 0 2			Y
sp|O09117|SYPL1_MOUSE-72-6 4 0 1 1				Y	Y
sp|O09117|SYPL1_MOUSE-72-6 4 0 1 2					Y
sp|O09117|SYPL1_MOUSE-72-6 4 1 0 1	Y
sp|O09117|SYPL1_MOUSE-72-6 5 0 0 3			Y
sp|O09117|SYPL1_MOUSE-72-6 5 0 0 4			Y
sp|O09117|SYPL1_MOUSE-72-6 6 0 0 4			Y
sp|O09117|SYPL1_MOUSE-72-7 4 0 0 2					Y
sp|O09117|SYPL1_MOUSE-72-7 4 0 1 0				Y
sp|O09117|SYPL1_MOUSE-72-7 4 1 0 1	Y
sp|O09117|SYPL1_MOUSE-72-8 6 0 0 3			Y
sp|O09117|SYPL1_MOUSE-95-5 4 0 0 3			Y
sp|O09117|SYPL1_MOUSE-95-5 4 0 2 1					Y
sp|O09117|SYPL1_MOUSE-95-5 4 2 0 1	Y
sp|O09117|SYPL1_MOUSE-95-5 5 0 0 3			Y
sp|O09117|SYPL1_MOUSE-95-6 4 0 0 2			Y
sp|O09117|SYPL1_MOUSE-95-6 4 0 1 2					Y
sp|O09117|SYPL1_MOUSE-95-6 5 0 0 4			Y
sp|O09118|NET1_MOUSE-95-5 5 0 0 2			Y
sp|O09126|SEM4D_MOUSE-191-6 2 0 0 0	Y		Y		Y
sp|O09126|SEM4D_MOUSE-191-7 2 0 0 0	Y		Y
sp|O09126|SEM4D_MOUSE-191-8 2 0 0 0	Y		Y
sp|O09126|SEM4D_MOUSE-379-4 4 0 0 2	Y
sp|O09126|SEM4D_MOUSE-379-5 5 0 0 3			Y
sp|O09126|SEM4D_MOUSE-379-6 5 0 0 2			Y
sp|O09126|SEM4D_MOUSE-419-9 2 0 0 0	Y		Y
sp|O09126|SEM4D_MOUSE-77-3 5 0 0 1	Y
sp|O09126|SEM4D_MOUSE-77-5 5 0 0 3			Y
sp|O09159|MA2B1_MOUSE-310-5 2 0 0 0				Y
sp|O09159|MA2B1_MOUSE-367-5 2 0 0 0				Y
sp|O09159|MA2B1_MOUSE-367-6 2 0 0 0				Y
sp|O09159|MA2B1_MOUSE-367-9 2 0 0 0			Y
sp|O09159|MA2B1_MOUSE-489-3 2 0 0 1			Y
sp|O09159|MA2B1_MOUSE-497-10 2 0 0 0			Y	Y
sp|O09159|MA2B1_MOUSE-497-8 2 0 0 0				Y
sp|O09159|MA2B1_MOUSE-497-9 2 0 0 0	Y	Y	Y	Y	Y
sp|O09159|MA2B1_MOUSE-693-9 2 0 0 0			Y
sp|O09159|MA2B1_MOUSE-767-5 4 0 2 0				Y
sp|O09164|SODE_MOUSE-121-3 6 0 0 3			Y
sp|O09164|SODE_MOUSE-121-4 4 0 2 2					Y
sp|O09164|SODE_MOUSE-121-4 5 0 0 3			Y
sp|O09164|SODE_MOUSE-121-5 4 0 1 1					Y
sp|O09164|SODE_MOUSE-121-5 4 0 1 3					Y
sp|O09164|SODE_MOUSE-121-5 4 0 2 1					Y
sp|O09164|SODE_MOUSE-121-5 4 1 1 1					Y
sp|O09164|SODE_MOUSE-121-5 5 0 0 2			Y
sp|O09164|SODE_MOUSE-121-6 4 0 0 2					Y
sp|O09164|SODE_MOUSE-121-6 4 0 1 2					Y
sp|O09164|SODE_MOUSE-121-6 4 0 2 0					Y
sp|O09164|SODE_MOUSE-121-6 4 1 0 2					Y
sp|O09164|SODE_MOUSE-121-6 4 1 1 0					Y
sp|O09164|SODE_MOUSE-121-7 4 0 1 1					Y
sp|O09164|SODE_MOUSE-121-8 2 0 0 0			Y
sp|O09164|SODE_MOUSE-121-9 2 0 0 0			Y
sp|O35082|KLOT_MOUSE-161-8 2 0 0 0			Y
sp|O35082|KLOT_MOUSE-161-9 2 0 0 0			Y
sp|O35082|KLOT_MOUSE-285-9 2 0 0 0			Y
sp|O35082|KLOT_MOUSE-346-10 2 0 0 0			Y
sp|O35082|KLOT_MOUSE-346-4 6 0 0 0			Y
sp|O35082|KLOT_MOUSE-346-9 2 0 0 0			Y
sp|O35114|SCRB2_MOUSE-122-4 4 0 1 0				Y
sp|O35114|SCRB2_MOUSE-122-5 2 0 0 0	Y	Y	Y	Y	Y
sp|O35114|SCRB2_MOUSE-122-5 3 0 0 0				Y	Y
sp|O35114|SCRB2_MOUSE-122-5 3 0 1 0				Y
sp|O35114|SCRB2_MOUSE-122-5 4 0 0 0				Y
sp|O35114|SCRB2_MOUSE-122-5 4 0 1 0				Y
sp|O35114|SCRB2_MOUSE-122-5 4 0 2 0				Y
sp|O35114|SCRB2_MOUSE-122-6 2 0 0 0	Y	Y	Y		Y
sp|O35114|SCRB2_MOUSE-122-6 3 0 0 0		Y	Y	Y	Y
sp|O35114|SCRB2_MOUSE-122-6 3 0 0 1			Y		Y
sp|O35114|SCRB2_MOUSE-122-6 3 0 1 0				Y
sp|O35114|SCRB2_MOUSE-122-6 3 1 0 0		Y			Y
sp|O35114|SCRB2_MOUSE-122-6 4 0 0 1				Y
sp|O35114|SCRB2_MOUSE-122-6 4 0 1 1				Y
sp|O35114|SCRB2_MOUSE-122-7 2 0 0 0	Y	Y	Y		Y
sp|O35114|SCRB2_MOUSE-122-7 4 0 1 0				Y
sp|O35114|SCRB2_MOUSE-122-8 2 0 0 0	Y		Y		Y
sp|O35114|SCRB2_MOUSE-122-9 2 0 0 0	Y			Y
sp|O35114|SCRB2_MOUSE-249-8 2 0 0 0			Y	Y	Y
sp|O35114|SCRB2_MOUSE-249-9 2 0 0 0	Y	Y	Y	Y	Y
sp|O35114|SCRB2_MOUSE-412-10 2 0 0 0		Y		Y	Y
sp|O35114|SCRB2_MOUSE-412-3 4 1 0 2					Y
sp|O35114|SCRB2_MOUSE-412-4 4 1 0 2		Y
sp|O35114|SCRB2_MOUSE-412-8 2 0 0 0				Y	Y
sp|O35114|SCRB2_MOUSE-412-9 2 0 0 0	Y	Y	Y	Y	Y
sp|O35114|SCRB2_MOUSE-45-5 4 0 0 1					Y
sp|O35114|SCRB2_MOUSE-45-5 4 0 2 0				Y
sp|O35114|SCRB2_MOUSE-45-5 5 0 0 3	Y
sp|O35114|SCRB2_MOUSE-45-6 4 0 1 1				Y
sp|O35114|SCRB2_MOUSE-45-6 5 0 2 0				Y
sp|O35114|SCRB2_MOUSE-45-6 5 0 3 0				Y
sp|O35114|SCRB2_MOUSE-45-7 5 0 1 1				Y
sp|O35114|SCRB2_MOUSE-45-7 5 0 2 1				Y
sp|O35114|SCRB2_MOUSE-45-8 5 0 1 0				Y
sp|O35114|SCRB2_MOUSE-45-9 2 0 0 0	Y			Y	Y
sp|O35114|SCRB2_MOUSE-45-9 5 0 1 1				Y
sp|O35136|NCAM2_MOUSE-177-3 4 0 0 1	Y
sp|O35136|NCAM2_MOUSE-177-3 5 0 0 1	Y
sp|O35136|NCAM2_MOUSE-219-3 4 0 0 1	Y
sp|O35136|NCAM2_MOUSE-219-4 4 2 0 1	Y
sp|O35136|NCAM2_MOUSE-219-5 4 1 0 2	Y
sp|O35136|NCAM2_MOUSE-445-3 4 0 0 1	Y
sp|O35136|NCAM2_MOUSE-445-3 5 0 0 1	Y
sp|O35136|NCAM2_MOUSE-445-4 4 0 0 2	Y
sp|O35136|NCAM2_MOUSE-445-4 5 0 0 2	Y
sp|O35136|NCAM2_MOUSE-445-5 5 0 0 3	Y
sp|O35136|NCAM2_MOUSE-474-4 4 0 0 1	Y
sp|O35136|NCAM2_MOUSE-474-5 2 0 0 0	Y
sp|O35136|NCAM2_MOUSE-562-5 4 1 0 4	Y
sp|O35136|NCAM2_MOUSE-562-5 4 2 0 2	Y
sp|O35136|NCAM2_MOUSE-562-6 4 1 0 3	Y
sp|O35136|NCAM2_MOUSE-562-6 4 2 0 2	Y
sp|O35136|NCAM2_MOUSE-562-6 4 2 0 4	Y
sp|O35136|NCAM2_MOUSE-562-6 4 3 0 2	Y
sp|O35136|NCAM2_MOUSE-562-6 5 1 0 3	Y
sp|O35161|CELR1_MOUSE-1638-9 2 0 0 0			Y
sp|O35245|PKD2_MOUSE-326-6 2 0 0 0			Y
sp|O35245|PKD2_MOUSE-326-8 2 0 0 0			Y
sp|O35245|PKD2_MOUSE-360-8 2 0 0 0			Y
sp|O35405|PLD3_MOUSE-234-5 2 0 0 0	Y
sp|O35405|PLD3_MOUSE-385-3 2 0 0 1					Y
sp|O35405|PLD3_MOUSE-385-3 4 0 0 1	Y
sp|O35405|PLD3_MOUSE-385-3 5 0 0 1	Y
sp|O35409|FOLH1_MOUSE-338-3 2 0 0 1	Y
sp|O35409|FOLH1_MOUSE-338-5 5 0 0 1			Y
sp|O35409|FOLH1_MOUSE-338-5 5 0 0 2			Y
sp|O35409|FOLH1_MOUSE-338-5 5 0 0 3			Y
sp|O35409|FOLH1_MOUSE-338-6 5 0 0 2			Y
sp|O35409|FOLH1_MOUSE-338-6 6 0 0 4			Y
sp|O35409|FOLH1_MOUSE-461-8 2 0 0 0			Y
sp|O35409|FOLH1_MOUSE-478-10 2 0 0 0			Y
sp|O35409|FOLH1_MOUSE-478-3 4 2 0 0	Y
sp|O35409|FOLH1_MOUSE-478-8 2 0 0 0			Y
sp|O35409|FOLH1_MOUSE-478-9 2 0 0 0			Y
sp|O35409|FOLH1_MOUSE-615-3 5 0 0 1	Y
sp|O35409|FOLH1_MOUSE-615-4 5 0 0 2			Y
sp|O35409|FOLH1_MOUSE-615-5 5 0 0 2			Y
sp|O35409|FOLH1_MOUSE-615-5 5 0 0 3			Y
sp|O35409|FOLH1_MOUSE-640-6 2 0 0 0			Y
sp|O35409|FOLH1_MOUSE-78-5 2 0 0 0			Y
sp|O35448|PPT2_MOUSE-206-4 2 0 0 0			Y
sp|O35448|PPT2_MOUSE-206-5 2 0 0 0				Y
sp|O35448|PPT2_MOUSE-206-8 2 0 0 0			Y
sp|O35448|PPT2_MOUSE-206-9 2 0 0 0			Y
sp|O35448|PPT2_MOUSE-289-6 2 0 0 0			Y	Y
sp|O35448|PPT2_MOUSE-289-7 2 0 0 0			Y
sp|O35448|PPT2_MOUSE-289-9 2 0 0 0			Y
sp|O35453|HEPS_MOUSE-131-5 4 0 1 0				Y
sp|O35453|HEPS_MOUSE-131-5 4 0 2 0				Y
sp|O35453|HEPS_MOUSE-131-6 4 0 1 1				Y
sp|O35453|HEPS_MOUSE-131-7 4 0 1 0				Y
sp|O35453|HEPS_MOUSE-131-8 2 0 0 0			Y	Y
sp|O35453|HEPS_MOUSE-131-9 2 0 0 0				Y
sp|O35566|CD151_MOUSE-159-4 5 0 0 1			Y
sp|O35566|CD151_MOUSE-159-4 5 0 0 2			Y
sp|O35598|ADA10_MOUSE-268-5 2 0 0 0			Y
sp|O35598|ADA10_MOUSE-279-4 3 0 0 3	Y
sp|O35598|ADA10_MOUSE-279-7 2 0 0 0	Y		Y	Y	Y
sp|O35598|ADA10_MOUSE-279-8 2 0 0 0	Y		Y	Y	Y
sp|O35598|ADA10_MOUSE-279-9 2 0 0 0	Y	Y	Y	Y	Y
sp|O35598|ADA10_MOUSE-440-5 2 0 0 0	Y		Y	Y	Y
sp|O35598|ADA10_MOUSE-440-5 5 0 0 2			Y
sp|O35598|ADA10_MOUSE-440-6 2 0 0 0	Y	Y	Y	Y	Y
sp|O35598|ADA10_MOUSE-440-6 4 0 0 1			Y
sp|O35598|ADA10_MOUSE-440-7 2 0 0 0	Y	Y	Y		Y
sp|O35598|ADA10_MOUSE-440-8 2 0 0 0	Y		Y		Y
sp|O35598|ADA10_MOUSE-440-9 2 0 0 0		Y	Y	Y
sp|O35604|NPC1_MOUSE-1063-10 2 0 0 0				Y
sp|O35604|NPC1_MOUSE-1063-5 6 0 0 0				Y
sp|O35604|NPC1_MOUSE-1063-8 2 0 0 0					Y
sp|O35604|NPC1_MOUSE-1063-9 2 0 0 0	Y	Y	Y	Y	Y
sp|O35604|NPC1_MOUSE-158-6 2 0 0 0				Y
sp|O35604|NPC1_MOUSE-185-5 4 0 2 0				Y
sp|O35604|NPC1_MOUSE-598-9 2 0 0 0				Y
sp|O35632|HYAL2_MOUSE-103-4 5 0 0 1			Y
sp|O35632|HYAL2_MOUSE-103-5 4 0 2 0				Y
sp|O35632|HYAL2_MOUSE-103-6 4 0 1 1				Y
sp|O35632|HYAL2_MOUSE-390-6 2 0 0 0		Y	Y	Y	Y
sp|O35632|HYAL2_MOUSE-390-7 2 0 0 0			Y		Y
sp|O35632|HYAL2_MOUSE-390-8 2 0 0 0			Y
sp|O35632|HYAL2_MOUSE-74-5 2 0 0 0				Y
sp|O35632|HYAL2_MOUSE-74-6 2 0 0 0				Y	Y
sp|O35657|NEUR1_MOUSE-180-4 5 0 0 1			Y
sp|O35657|NEUR1_MOUSE-180-8 2 0 0 0			Y
sp|O35657|NEUR1_MOUSE-346-7 2 0 0 0			Y
sp|O35657|NEUR1_MOUSE-346-8 2 0 0 0			Y
sp|O35664|INAR2_MOUSE-78-8 2 0 0 0				Y
sp|O35664|INAR2_MOUSE-78-9 2 0 0 0				Y
sp|O35684|NEUS_MOUSE-321-4 5 0 0 2	Y
sp|O35684|NEUS_MOUSE-321-8 2 0 0 0	Y
sp|O35684|NEUS_MOUSE-321-9 2 0 0 0	Y
sp|O35887|CALU_MOUSE-131-3 4 0 0 1					Y
sp|O35949|ELOV3_MOUSE-6-5 2 0 0 0				Y
sp|O35949|ELOV3_MOUSE-6-6 2 0 0 0				Y
sp|O35949|ELOV3_MOUSE-6-7 2 0 0 0				Y
sp|O35949|ELOV3_MOUSE-6-8 2 0 0 0				Y
sp|O35949|ELOV3_MOUSE-6-9 2 0 0 0				Y
sp|O54826|AF10_MOUSE-765-8 2 0 0 0	Y
sp|O54826|AF10_MOUSE-765-9 2 0 0 0	Y
sp|O54890|ITB3_MOUSE-679-5 2 0 0 0					Y
sp|O54890|ITB3_MOUSE-679-6 2 0 0 0					Y
sp|O54890|ITB3_MOUSE-679-7 2 0 0 0				Y	Y
sp|O54890|ITB3_MOUSE-679-8 2 0 0 0	Y				Y
sp|O54890|ITB3_MOUSE-679-9 2 0 0 0					Y
sp|O54990|PROM1_MOUSE-273-3 4 0 0 1	Y
sp|O54990|PROM1_MOUSE-273-4 5 0 0 2			Y
sp|O54990|PROM1_MOUSE-273-5 5 0 0 3			Y
sp|O54990|PROM1_MOUSE-273-6 5 0 0 2			Y
sp|O54991|CNTP1_MOUSE-1148-10 2 0 0 0	Y
sp|O54991|CNTP1_MOUSE-1148-9 2 0 0 0	Y
sp|O54991|CNTP1_MOUSE-277-9 2 0 0 0	Y
sp|O54991|CNTP1_MOUSE-500-10 2 0 0 0	Y
sp|O54991|CNTP1_MOUSE-500-5 2 0 0 0	Y
sp|O54991|CNTP1_MOUSE-500-6 2 0 0 0	Y
sp|O54991|CNTP1_MOUSE-500-7 2 0 0 0	Y
sp|O54991|CNTP1_MOUSE-500-8 2 0 0 0	Y
sp|O54991|CNTP1_MOUSE-500-9 2 0 0 0	Y
sp|O54991|CNTP1_MOUSE-519-6 2 0 0 0	Y
sp|O54991|CNTP1_MOUSE-519-7 2 0 0 0	Y
sp|O54991|CNTP1_MOUSE-519-8 2 0 0 0	Y
sp|O54991|CNTP1_MOUSE-519-9 2 0 0 0	Y
sp|O54991|CNTP1_MOUSE-598-5 2 0 0 0	Y
sp|O54991|CNTP1_MOUSE-598-9 2 0 0 0	Y
sp|O54991|CNTP1_MOUSE-764-5 2 0 0 0	Y
sp|O54991|CNTP1_MOUSE-805-10 2 0 0 0	Y
sp|O54991|CNTP1_MOUSE-805-9 2 0 0 0	Y
sp|O54991|CNTP1_MOUSE-844-10 2 0 0 0	Y
sp|O54991|CNTP1_MOUSE-844-8 2 0 0 0	Y
sp|O54991|CNTP1_MOUSE-844-9 2 0 0 0	Y
sp|O54991|CNTP1_MOUSE-949-9 2 0 0 0	Y
sp|O54991|CNTP1_MOUSE-957-9 2 0 0 0	Y
sp|O55026|ENTP2_MOUSE-129-5 2 0 0 0	Y
sp|O55026|ENTP2_MOUSE-129-6 2 0 0 0	Y
sp|O55026|ENTP2_MOUSE-378-6 3 0 0 2	Y
sp|O55026|ENTP2_MOUSE-64-5 2 0 0 0	Y
sp|O55026|ENTP2_MOUSE-64-5 3 0 0 2	Y
sp|O55026|ENTP2_MOUSE-64-6 3 0 0 1	Y
sp|O55026|ENTP2_MOUSE-64-6 3 0 0 2	Y
sp|O55057|PDE6D_MOUSE-64-8 2 0 0 0				Y
sp|O55111|DSG2_MOUSE-467-5 4 0 2 0				Y
sp|O70133|DHX9_MOUSE-50-5 2 0 0 0			Y
sp|O70161|PI51C_MOUSE-93-8 2 0 0 0	Y
sp|O70258|SGCE_MOUSE-200-7 2 0 0 0					Y
sp|O70258|SGCE_MOUSE-200-8 2 0 0 0					Y
sp|O70258|SGCE_MOUSE-200-9 2 0 0 0		Y			Y
sp|O70309|ITB5_MOUSE-705-4 5 0 0 2			Y
sp|O70309|ITB5_MOUSE-705-9 2 0 0 0			Y	Y
sp|O70343|PRGC1_MOUSE-229-5 3 0 0 0					Y
sp|O70354|CAH11_MOUSE-118-5 2 0 0 0	Y
sp|O70354|CAH11_MOUSE-260-5 2 0 0 0	Y
sp|O70362|PHLD_MOUSE-317-10 2 0 0 0				Y
sp|O70362|PHLD_MOUSE-317-9 2 0 0 0				Y
sp|O70362|PHLD_MOUSE-496-5 4 0 2 0				Y
sp|O70362|PHLD_MOUSE-496-6 4 0 1 1				Y
sp|O70362|PHLD_MOUSE-496-7 4 0 1 0				Y
sp|O70362|PHLD_MOUSE-496-9 2 0 0 0				Y
sp|O70362|PHLD_MOUSE-655-5 2 0 0 0	Y
sp|O70362|PHLD_MOUSE-655-5 4 0 1 0				Y
sp|O70362|PHLD_MOUSE-655-5 4 0 2 0				Y
sp|O70362|PHLD_MOUSE-655-6 4 0 1 1				Y
sp|O70362|PHLD_MOUSE-655-8 2 0 0 0				Y
sp|O70362|PHLD_MOUSE-655-9 2 0 0 0				Y
sp|O70423|AOC3_MOUSE-592-5 4 1 1 1					Y
sp|O70423|AOC3_MOUSE-592-5 4 2 0 1					Y
sp|O70423|AOC3_MOUSE-592-5 5 0 0 1			Y
sp|O70423|AOC3_MOUSE-592-6 4 0 0 1					Y
sp|O70423|AOC3_MOUSE-592-6 4 0 1 1					Y
sp|O70423|AOC3_MOUSE-592-6 4 1 0 1					Y
sp|O70423|AOC3_MOUSE-592-6 4 1 0 2					Y
sp|O70423|AOC3_MOUSE-592-6 5 0 0 1			Y
sp|O70423|AOC3_MOUSE-592-6 5 0 1 1			Y		Y
sp|O70423|AOC3_MOUSE-592-6 5 1 0 1	Y	Y	Y
sp|O70423|AOC3_MOUSE-592-7 4 0 0 1					Y
sp|O70423|AOC3_MOUSE-592-7 5 0 0 1	Y		Y
sp|O70423|AOC3_MOUSE-592-7 5 0 0 2			Y		Y
sp|O70472|TM131_MOUSE-288-8 2 0 0 0			Y	Y
sp|O70472|TM131_MOUSE-945-9 2 0 0 0			Y	Y
sp|O70570|PIGR_MOUSE-147-8 2 0 0 0			Y	Y
sp|O70570|PIGR_MOUSE-147-9 2 0 0 0				Y
sp|O70570|PIGR_MOUSE-170-5 4 0 2 0				Y
sp|O70570|PIGR_MOUSE-170-5 5 0 0 3			Y
sp|O70570|PIGR_MOUSE-170-8 2 0 0 0				Y
sp|O70570|PIGR_MOUSE-170-9 2 0 0 0				Y
sp|O70570|PIGR_MOUSE-206-8 2 0 0 0			Y	Y
sp|O70589|CSKP_MOUSE-484-5 4 0 1 1					Y
sp|O70589|CSKP_MOUSE-484-5 4 1 0 1					Y
sp|O70589|CSKP_MOUSE-484-8 2 0 0 0					Y
sp|O70589|CSKP_MOUSE-484-9 2 0 0 0					Y
sp|O88307|SORL_MOUSE-1068-3 5 0 0 1	Y
sp|O88307|SORL_MOUSE-158-8 2 0 0 0			Y
sp|O88307|SORL_MOUSE-158-9 2 0 0 0	Y		Y
sp|O88307|SORL_MOUSE-1608-5 2 0 0 0	Y				Y
sp|O88307|SORL_MOUSE-1608-6 2 0 0 0					Y
sp|O88307|SORL_MOUSE-1608-7 2 0 0 0					Y
sp|O88307|SORL_MOUSE-1608-9 2 0 0 0	Y				Y
sp|O88307|SORL_MOUSE-1706-4 5 0 0 2	Y
sp|O88307|SORL_MOUSE-1733-5 2 0 0 0	Y
sp|O88307|SORL_MOUSE-1733-6 2 0 0 0					Y
sp|O88307|SORL_MOUSE-1733-7 2 0 0 0			Y
sp|O88307|SORL_MOUSE-1733-8 2 0 0 0			Y
sp|O88307|SORL_MOUSE-1733-9 2 0 0 0	Y		Y
sp|O88307|SORL_MOUSE-1855-6 6 2 0 2	Y
sp|O88307|SORL_MOUSE-1855-9 2 0 0 0			Y
sp|O88307|SORL_MOUSE-1895-5 2 0 0 0	Y				Y
sp|O88307|SORL_MOUSE-1895-6 2 0 0 0			Y		Y
sp|O88307|SORL_MOUSE-1895-7 2 0 0 0	Y		Y		Y
sp|O88307|SORL_MOUSE-1895-8 2 0 0 0	Y				Y
sp|O88307|SORL_MOUSE-1895-9 2 0 0 0	Y		Y		Y
sp|O88307|SORL_MOUSE-1987-3 5 0 0 1	Y
sp|O88307|SORL_MOUSE-2011-5 2 0 0 0	Y
sp|O88307|SORL_MOUSE-2011-6 2 0 0 0	Y
sp|O88307|SORL_MOUSE-2011-8 2 0 0 0			Y		Y
sp|O88307|SORL_MOUSE-2011-9 2 0 0 0	Y		Y		Y
sp|O88307|SORL_MOUSE-2055-5 2 0 0 0	Y
sp|O88307|SORL_MOUSE-2093-9 2 0 0 0	Y		Y
sp|O88307|SORL_MOUSE-674-9 2 0 0 0	Y
sp|O88307|SORL_MOUSE-871-5 2 0 0 0	Y
sp|O88307|SORL_MOUSE-871-5 5 0 0 3			Y
sp|O88307|SORL_MOUSE-871-9 2 0 0 0			Y
sp|O88322|NID2_MOUSE-681-5 4 0 0 1			Y
sp|O88322|NID2_MOUSE-681-5 4 0 2 1					Y
sp|O88322|NID2_MOUSE-681-5 4 1 1 1					Y
sp|O88322|NID2_MOUSE-681-5 5 0 0 1			Y
sp|O88322|NID2_MOUSE-681-6 4 0 1 1					Y
sp|O88322|NID2_MOUSE-681-6 4 0 1 2					Y
sp|O88322|NID2_MOUSE-681-6 4 1 0 1					Y
sp|O88322|NID2_MOUSE-681-6 4 1 0 2					Y
sp|O88322|NID2_MOUSE-681-7 4 0 0 2					Y
sp|O88329|MYO1A_MOUSE-362-3 5 0 0 0	Y
sp|O88329|MYO1A_MOUSE-362-4 5 0 0 1			Y
sp|O88329|MYO1A_MOUSE-362-4 5 0 0 2			Y
sp|O88329|MYO1A_MOUSE-362-5 4 0 0 0					Y
sp|O88329|MYO1A_MOUSE-362-5 5 0 0 2			Y
sp|O88329|MYO1A_MOUSE-362-9 2 0 0 0			Y
sp|O88338|CAD16_MOUSE-519-10 2 0 0 0			Y
sp|O88338|CAD16_MOUSE-519-3 6 0 0 2			Y
sp|O88338|CAD16_MOUSE-519-3 6 0 0 3			Y
sp|O88338|CAD16_MOUSE-519-4 4 0 0 1			Y
sp|O88338|CAD16_MOUSE-519-4 4 1 0 1			Y
sp|O88338|CAD16_MOUSE-519-4 4 2 0 0			Y
sp|O88338|CAD16_MOUSE-519-4 5 0 0 1			Y
sp|O88338|CAD16_MOUSE-519-4 5 0 0 2			Y
sp|O88338|CAD16_MOUSE-519-4 5 0 0 3			Y
sp|O88338|CAD16_MOUSE-519-4 5 0 1 1			Y
sp|O88338|CAD16_MOUSE-519-4 5 0 1 2			Y
sp|O88338|CAD16_MOUSE-519-4 5 0 2 2			Y
sp|O88338|CAD16_MOUSE-519-4 5 1 0 1			Y
sp|O88338|CAD16_MOUSE-519-4 5 1 1 1			Y
sp|O88338|CAD16_MOUSE-519-4 5 2 0 1			Y
sp|O88338|CAD16_MOUSE-519-4 6 0 0 3			Y
sp|O88338|CAD16_MOUSE-519-5 4 0 0 0			Y
sp|O88338|CAD16_MOUSE-519-5 4 0 0 1			Y
sp|O88338|CAD16_MOUSE-519-5 4 0 0 2			Y
sp|O88338|CAD16_MOUSE-519-5 4 0 0 3			Y
sp|O88338|CAD16_MOUSE-519-5 4 0 1 1			Y
sp|O88338|CAD16_MOUSE-519-5 4 0 1 2			Y
sp|O88338|CAD16_MOUSE-519-5 4 0 2 1			Y
sp|O88338|CAD16_MOUSE-519-5 4 1 0 0			Y
sp|O88338|CAD16_MOUSE-519-5 4 1 0 1			Y
sp|O88338|CAD16_MOUSE-519-5 4 1 1 1			Y
sp|O88338|CAD16_MOUSE-519-5 4 2 0 0			Y
sp|O88338|CAD16_MOUSE-519-5 4 2 0 1			Y
sp|O88338|CAD16_MOUSE-519-5 5 0 0 1			Y
sp|O88338|CAD16_MOUSE-519-5 5 0 0 2			Y
sp|O88338|CAD16_MOUSE-519-5 5 0 0 3			Y
sp|O88338|CAD16_MOUSE-519-5 5 0 1 1			Y
sp|O88338|CAD16_MOUSE-519-5 5 0 1 2			Y
sp|O88338|CAD16_MOUSE-519-5 5 0 1 3			Y
sp|O88338|CAD16_MOUSE-519-5 5 0 2 2			Y
sp|O88338|CAD16_MOUSE-519-5 5 1 0 1			Y
sp|O88338|CAD16_MOUSE-519-5 5 1 0 2			Y
sp|O88338|CAD16_MOUSE-519-5 5 3 0 0			Y
sp|O88338|CAD16_MOUSE-519-5 6 0 0 3			Y
sp|O88338|CAD16_MOUSE-519-5 6 0 0 4			Y
sp|O88338|CAD16_MOUSE-519-5 7 0 0 3			Y
sp|O88338|CAD16_MOUSE-519-5 7 0 0 4			Y
sp|O88338|CAD16_MOUSE-519-6 2 0 0 0			Y
sp|O88338|CAD16_MOUSE-519-6 4 0 1 2			Y
sp|O88338|CAD16_MOUSE-519-6 4 1 0 0			Y
sp|O88338|CAD16_MOUSE-519-6 4 1 0 2			Y
sp|O88338|CAD16_MOUSE-519-6 4 2 0 0			Y
sp|O88338|CAD16_MOUSE-519-6 5 0 0 0			Y
sp|O88338|CAD16_MOUSE-519-6 5 0 0 1			Y
sp|O88338|CAD16_MOUSE-519-6 5 0 0 2			Y
sp|O88338|CAD16_MOUSE-519-6 5 0 0 3			Y
sp|O88338|CAD16_MOUSE-519-6 5 0 0 4			Y
sp|O88338|CAD16_MOUSE-519-6 5 0 1 1			Y
sp|O88338|CAD16_MOUSE-519-6 5 0 1 3			Y
sp|O88338|CAD16_MOUSE-519-6 5 0 2 0			Y
sp|O88338|CAD16_MOUSE-519-6 5 1 0 0			Y
sp|O88338|CAD16_MOUSE-519-6 5 1 0 1			Y
sp|O88338|CAD16_MOUSE-519-6 5 1 1 1			Y
sp|O88338|CAD16_MOUSE-519-6 5 2 0 0			Y
sp|O88338|CAD16_MOUSE-519-6 5 2 0 1			Y
sp|O88338|CAD16_MOUSE-519-6 5 2 1 1			Y
sp|O88338|CAD16_MOUSE-519-6 5 3 0 0			Y
sp|O88338|CAD16_MOUSE-519-6 5 3 0 1			Y
sp|O88338|CAD16_MOUSE-519-6 6 0 0 2			Y
sp|O88338|CAD16_MOUSE-519-6 6 0 0 3			Y
sp|O88338|CAD16_MOUSE-519-6 6 0 0 4			Y
sp|O88338|CAD16_MOUSE-519-6 6 0 1 2			Y
sp|O88338|CAD16_MOUSE-519-6 6 0 1 3			Y
sp|O88338|CAD16_MOUSE-519-7 2 0 0 0			Y
sp|O88338|CAD16_MOUSE-519-7 5 0 0 2			Y
sp|O88338|CAD16_MOUSE-519-7 5 1 0 0			Y
sp|O88338|CAD16_MOUSE-519-7 5 1 0 2			Y
sp|O88338|CAD16_MOUSE-519-7 5 2 0 2			Y
sp|O88338|CAD16_MOUSE-519-7 6 0 0 0			Y
sp|O88338|CAD16_MOUSE-519-7 6 0 0 1			Y
sp|O88338|CAD16_MOUSE-519-7 6 0 0 3			Y
sp|O88338|CAD16_MOUSE-519-7 6 0 1 1			Y
sp|O88338|CAD16_MOUSE-519-7 6 1 0 1			Y
sp|O88338|CAD16_MOUSE-519-7 6 1 1 1			Y
sp|O88338|CAD16_MOUSE-519-7 6 2 0 1			Y
sp|O88338|CAD16_MOUSE-519-7 6 3 0 1			Y
sp|O88338|CAD16_MOUSE-519-7 7 0 0 3			Y
sp|O88338|CAD16_MOUSE-519-7 7 0 0 4			Y
sp|O88338|CAD16_MOUSE-519-7 7 0 0 5			Y
sp|O88338|CAD16_MOUSE-519-8 2 0 0 0			Y
sp|O88338|CAD16_MOUSE-519-8 3 0 0 0			Y
sp|O88338|CAD16_MOUSE-519-8 6 0 0 2			Y
sp|O88338|CAD16_MOUSE-519-8 6 0 0 3			Y
sp|O88338|CAD16_MOUSE-519-8 6 1 0 0			Y
sp|O88338|CAD16_MOUSE-519-8 6 1 0 2			Y
sp|O88338|CAD16_MOUSE-519-8 7 0 0 1			Y
sp|O88338|CAD16_MOUSE-519-8 7 0 0 4			Y
sp|O88338|CAD16_MOUSE-519-8 7 1 0 1			Y
sp|O88338|CAD16_MOUSE-519-9 2 0 0 0			Y
sp|O88338|CAD16_MOUSE-604-4 5 0 0 0			Y
sp|O88338|CAD16_MOUSE-604-4 5 0 0 2			Y
sp|O88338|CAD16_MOUSE-604-4 5 0 0 3			Y
sp|O88338|CAD16_MOUSE-604-4 6 0 0 2			Y
sp|O88338|CAD16_MOUSE-604-5 4 0 0 1			Y
sp|O88338|CAD16_MOUSE-604-5 4 0 1 1			Y
sp|O88338|CAD16_MOUSE-604-5 4 0 1 2			Y
sp|O88338|CAD16_MOUSE-604-5 4 1 0 1			Y
sp|O88338|CAD16_MOUSE-604-5 4 1 1 1			Y
sp|O88338|CAD16_MOUSE-604-5 4 2 0 1			Y
sp|O88338|CAD16_MOUSE-604-5 5 0 0 1			Y
sp|O88338|CAD16_MOUSE-604-5 5 0 0 2			Y
sp|O88338|CAD16_MOUSE-604-5 5 0 0 3			Y
sp|O88338|CAD16_MOUSE-604-5 5 1 0 0			Y
sp|O88338|CAD16_MOUSE-604-5 5 3 0 0			Y
sp|O88338|CAD16_MOUSE-604-5 6 0 0 3			Y
sp|O88338|CAD16_MOUSE-604-6 3 2 0 2			Y
sp|O88338|CAD16_MOUSE-604-6 4 0 0 0			Y
sp|O88338|CAD16_MOUSE-604-6 4 0 0 2			Y
sp|O88338|CAD16_MOUSE-604-6 4 0 0 3			Y
sp|O88338|CAD16_MOUSE-604-6 4 0 1 2			Y
sp|O88338|CAD16_MOUSE-604-6 4 1 0 0			Y
sp|O88338|CAD16_MOUSE-604-6 4 1 0 1			Y
sp|O88338|CAD16_MOUSE-604-6 4 1 0 2			Y
sp|O88338|CAD16_MOUSE-604-6 4 2 0 0			Y
sp|O88338|CAD16_MOUSE-604-6 5 0 0 1			Y
sp|O88338|CAD16_MOUSE-604-6 5 0 0 2			Y
sp|O88338|CAD16_MOUSE-604-6 5 0 1 1			Y
sp|O88338|CAD16_MOUSE-604-6 5 1 0 0			Y
sp|O88338|CAD16_MOUSE-604-6 5 1 0 1			Y
sp|O88338|CAD16_MOUSE-604-6 5 1 1 1			Y
sp|O88338|CAD16_MOUSE-604-6 5 2 0 0			Y
sp|O88338|CAD16_MOUSE-604-6 5 2 0 1			Y
sp|O88338|CAD16_MOUSE-604-6 5 2 1 1			Y
sp|O88338|CAD16_MOUSE-604-6 5 3 0 0			Y
sp|O88338|CAD16_MOUSE-604-6 5 3 0 1			Y
sp|O88338|CAD16_MOUSE-604-6 6 0 0 1			Y
sp|O88338|CAD16_MOUSE-604-6 6 0 0 2			Y
sp|O88338|CAD16_MOUSE-604-6 6 0 0 3			Y
sp|O88338|CAD16_MOUSE-604-6 6 0 0 4			Y
sp|O88338|CAD16_MOUSE-604-7 4 0 0 3			Y
sp|O88338|CAD16_MOUSE-604-7 4 1 0 1			Y
sp|O88338|CAD16_MOUSE-604-7 5 0 0 1			Y
sp|O88338|CAD16_MOUSE-604-7 5 0 0 2			Y
sp|O88338|CAD16_MOUSE-604-7 5 0 1 0			Y
sp|O88338|CAD16_MOUSE-604-7 5 1 0 0			Y
sp|O88338|CAD16_MOUSE-604-7 5 1 0 1			Y
sp|O88338|CAD16_MOUSE-604-7 5 1 0 2			Y
sp|O88338|CAD16_MOUSE-604-7 5 1 1 0			Y
sp|O88338|CAD16_MOUSE-604-7 5 1 1 2			Y
sp|O88338|CAD16_MOUSE-604-7 5 2 0 0			Y
sp|O88338|CAD16_MOUSE-604-7 5 2 0 1			Y
sp|O88338|CAD16_MOUSE-604-7 5 2 0 2			Y
sp|O88338|CAD16_MOUSE-604-8 3 0 0 0			Y
sp|O88338|CAD16_MOUSE-604-8 5 0 0 0			Y
sp|O88338|CAD16_MOUSE-604-8 5 0 0 1			Y
sp|O88338|CAD16_MOUSE-604-8 5 1 0 1			Y
sp|O88338|CAD16_MOUSE-604-8 5 1 0 2			Y
sp|O88338|CAD16_MOUSE-604-8 6 0 0 2			Y
sp|O88338|CAD16_MOUSE-604-8 6 0 0 3			Y
sp|O88507|CNTFR_MOUSE-142-3 4 0 0 1	Y
sp|O88507|CNTFR_MOUSE-142-4 3 0 0 1	Y
sp|O88507|CNTFR_MOUSE-142-5 2 0 0 0	Y
sp|O88507|CNTFR_MOUSE-142-5 3 0 0 1	Y
sp|O88507|CNTFR_MOUSE-190-5 2 0 0 0	Y
sp|O88531|PPT1_MOUSE-197-5 2 0 0 0	Y		Y	Y
sp|O88531|PPT1_MOUSE-197-6 2 0 0 0	Y			Y
sp|O88531|PPT1_MOUSE-197-9 2 0 0 0			Y
sp|O88531|PPT1_MOUSE-212-5 2 0 0 0	Y	Y	Y	Y	Y
sp|O88531|PPT1_MOUSE-212-6 2 0 0 0	Y	Y	Y		Y
sp|O88531|PPT1_MOUSE-212-7 2 0 0 0	Y		Y
sp|O88576|S6A18_MOUSE-353-3 4 1 0 2			Y
sp|O88576|S6A18_MOUSE-353-4 5 0 0 2			Y
sp|O88576|S6A18_MOUSE-353-5 5 0 0 3			Y
sp|O88576|S6A18_MOUSE-353-6 5 0 0 2			Y
sp|O88576|S6A18_MOUSE-353-9 2 0 0 0			Y
sp|O88668|CREG1_MOUSE-160-3 2 0 0 0				Y
sp|O88668|CREG1_MOUSE-160-3 2 0 0 1				Y
sp|O88668|CREG1_MOUSE-160-4 2 0 0 0	Y			Y	Y
sp|O88668|CREG1_MOUSE-160-5 2 0 0 0				Y	Y
sp|O88668|CREG1_MOUSE-160-5 2 0 0 1					Y
sp|O88668|CREG1_MOUSE-160-6 2 0 0 0		Y		Y	Y
sp|O88668|CREG1_MOUSE-160-7 2 0 0 0				Y
sp|O88668|CREG1_MOUSE-160-8 2 0 0 0				Y
sp|O88735|MAP7_MOUSE-186-10 2 0 0 0			Y		Y
sp|O88735|MAP7_MOUSE-186-8 2 0 0 0					Y
sp|O88735|MAP7_MOUSE-186-9 2 0 0 0		Y	Y		Y
sp|O88783|FA5_MOUSE-1049-9 2 0 0 0				Y
sp|O88783|FA5_MOUSE-1459-9 2 0 0 0				Y
sp|O88783|FA5_MOUSE-1811-10 2 0 0 0				Y
sp|O88783|FA5_MOUSE-1811-6 2 0 0 0					Y
sp|O88783|FA5_MOUSE-1811-9 2 0 0 0				Y
sp|O88792|JAM1_MOUSE-185-5 4 0 0 2			Y
sp|O88792|JAM1_MOUSE-185-5 4 0 0 3			Y
sp|O88792|JAM1_MOUSE-185-5 4 0 2 0				Y
sp|O88792|JAM1_MOUSE-185-5 4 0 2 1					Y
sp|O88792|JAM1_MOUSE-185-6 4 0 1 1				Y	Y
sp|O88792|JAM1_MOUSE-185-6 4 0 1 2					Y
sp|O88792|JAM1_MOUSE-185-7 4 0 1 0				Y
sp|O88792|JAM1_MOUSE-185-7 4 0 1 1					Y
sp|O88819|FUT9_MOUSE-153-6 2 0 0 0			Y
sp|O88819|FUT9_MOUSE-153-9 2 0 0 0			Y
sp|O88829|SIAT9_MOUSE-235-6 2 0 0 0		Y
sp|O88829|SIAT9_MOUSE-235-8 2 0 0 0	Y			Y
sp|O88829|SIAT9_MOUSE-235-9 2 0 0 0	Y
sp|O88998|NOE1_MOUSE-103-3 4 0 0 1	Y
sp|O88998|NOE1_MOUSE-103-3 5 0 0 1	Y
sp|O88998|NOE1_MOUSE-103-4 5 0 0 2	Y
sp|O88998|NOE1_MOUSE-103-4 6 0 0 2	Y
sp|O88998|NOE1_MOUSE-103-5 2 0 0 0	Y
sp|O88998|NOE1_MOUSE-103-9 2 0 0 0	Y
sp|O88998|NOE1_MOUSE-288-3 4 0 0 1	Y
sp|O88998|NOE1_MOUSE-288-3 5 0 0 1	Y
sp|O88998|NOE1_MOUSE-394-3 4 0 0 1	Y
sp|O88998|NOE1_MOUSE-394-3 5 0 0 1	Y
sp|O88998|NOE1_MOUSE-473-3 5 0 0 1	Y
sp|O89001|CBPD_MOUSE-1067-4 5 0 0 2			Y
sp|O89001|CBPD_MOUSE-1067-5 4 0 0 2	Y
sp|O89001|CBPD_MOUSE-1067-5 5 0 0 3			Y
sp|O89001|CBPD_MOUSE-521-3 5 0 0 1	Y
sp|O89001|CBPD_MOUSE-625-5 4 0 0 1	Y
sp|O89001|CBPD_MOUSE-625-5 5 0 0 2			Y
sp|O89001|CBPD_MOUSE-625-6 4 0 0 1	Y
sp|O89001|CBPD_MOUSE-810-5 2 0 0 0	Y
sp|O89001|CBPD_MOUSE-866-5 2 0 0 0	Y
sp|O89001|CBPD_MOUSE-952-5 2 0 0 0	Y
sp|O89001|CBPD_MOUSE-975-5 5 0 0 3			Y
sp|O89017|LGMN_MOUSE-265-3 3 0 0 0				Y
sp|O89017|LGMN_MOUSE-265-4 3 0 0 0			Y	Y
sp|O89017|LGMN_MOUSE-265-4 4 0 0 0			Y	Y
sp|O89017|LGMN_MOUSE-265-5 3 0 0 0			Y	Y
sp|O89017|LGMN_MOUSE-265-5 4 0 0 0			Y	Y
sp|O89017|LGMN_MOUSE-265-5 4 0 0 1			Y
sp|O89017|LGMN_MOUSE-265-6 3 0 0 0				Y
sp|O89017|LGMN_MOUSE-265-6 4 0 0 0			Y	Y	Y
sp|O89017|LGMN_MOUSE-265-6 4 0 0 1			Y
sp|O89017|LGMN_MOUSE-265-7 4 0 0 0			Y	Y
sp|O89017|LGMN_MOUSE-265-7 4 0 0 1			Y
sp|O89017|LGMN_MOUSE-265-9 4 0 0 0			Y
sp|O89017|LGMN_MOUSE-274-4 4 0 0 0			Y	Y
sp|O89017|LGMN_MOUSE-274-4 4 0 0 1			Y
sp|O89017|LGMN_MOUSE-274-5 3 0 0 0				Y
sp|O89017|LGMN_MOUSE-274-5 4 0 0 0			Y	Y	Y
sp|O89017|LGMN_MOUSE-274-5 4 0 0 1			Y	Y
sp|O89017|LGMN_MOUSE-274-6 4 0 0 0	Y		Y	Y	Y
sp|O89017|LGMN_MOUSE-274-6 4 0 0 1			Y
sp|O89017|LGMN_MOUSE-274-7 4 0 0 0	Y		Y	Y
sp|O89017|LGMN_MOUSE-274-9 4 0 0 0				Y
sp|O89020|AFAM_MOUSE-402-9 2 0 0 0				Y
sp|O89023|TPP1_MOUSE-209-10 2 0 0 0			Y
sp|O89023|TPP1_MOUSE-209-10 6 0 0 2				Y
sp|O89023|TPP1_MOUSE-209-4 2 0 0 0			Y
sp|O89023|TPP1_MOUSE-209-5 2 0 0 0	Y		Y	Y	Y
sp|O89023|TPP1_MOUSE-209-5 7 0 0 3					Y
sp|O89023|TPP1_MOUSE-209-6 2 0 0 0	Y	Y	Y	Y	Y
sp|O89023|TPP1_MOUSE-209-6 3 0 0 0			Y
sp|O89023|TPP1_MOUSE-209-6 4 0 0 0			Y
sp|O89023|TPP1_MOUSE-209-7 2 0 0 0	Y	Y	Y	Y	Y
sp|O89023|TPP1_MOUSE-209-7 3 0 0 0				Y
sp|O89023|TPP1_MOUSE-209-8 2 0 0 0	Y	Y	Y	Y	Y
sp|O89023|TPP1_MOUSE-209-9 2 0 0 0	Y	Y	Y	Y	Y
sp|O89023|TPP1_MOUSE-221-3 2 0 0 0			Y	Y
sp|O89023|TPP1_MOUSE-221-4 2 0 0 0	Y		Y	Y	Y
sp|O89023|TPP1_MOUSE-221-5 2 0 0 0	Y	Y	Y	Y	Y
sp|O89023|TPP1_MOUSE-221-6 2 0 0 0		Y	Y	Y	Y
sp|O89023|TPP1_MOUSE-221-7 2 0 0 0			Y	Y	Y
sp|O89023|TPP1_MOUSE-442-3 2 0 0 0	Y		Y	Y	Y
sp|O89023|TPP1_MOUSE-442-3 2 0 0 1	Y			Y
sp|O89023|TPP1_MOUSE-442-3 4 0 0 1			Y
sp|O89023|TPP1_MOUSE-442-4 2 0 0 0	Y	Y	Y	Y	Y
sp|O89023|TPP1_MOUSE-442-4 3 0 1 0				Y
sp|O89023|TPP1_MOUSE-442-5 2 0 0 0	Y	Y	Y	Y	Y
sp|O89023|TPP1_MOUSE-442-5 4 0 2 0				Y
sp|O89023|TPP1_MOUSE-442-6 2 0 0 0		Y	Y	Y	Y
sp|O89023|TPP1_MOUSE-442-6 3 0 1 0				Y
sp|O89023|TPP1_MOUSE-442-9 2 0 0 0			Y
sp|O89026|ROBO1_MOUSE-781-5 2 0 0 0	Y
sp|O89103|C1QR1_MOUSE-102-6 4 0 0 1			Y		Y
sp|O89103|C1QR1_MOUSE-102-6 4 0 1 1					Y
sp|O89103|C1QR1_MOUSE-102-6 4 1 0 1	Y
sp|O89103|C1QR1_MOUSE-102-7 4 0 0 1			Y		Y
sp|P00757|K1KB4_MOUSE-97-9 2 0 0 0			Y
sp|P01029|CO4B_MOUSE-1324-10 2 0 0 0				Y
sp|P01029|CO4B_MOUSE-1324-7 2 0 0 0				Y
sp|P01029|CO4B_MOUSE-1324-8 2 0 0 0				Y
sp|P01029|CO4B_MOUSE-1324-9 2 0 0 0				Y	Y
sp|P01029|CO4B_MOUSE-1387-10 2 0 0 0				Y
sp|P01029|CO4B_MOUSE-1387-5 4 0 1 0			Y
sp|P01029|CO4B_MOUSE-1387-6 4 0 0 1			Y
sp|P01029|CO4B_MOUSE-1387-8 2 0 0 0				Y
sp|P01029|CO4B_MOUSE-1387-9 2 0 0 0				Y
sp|P01029|CO4B_MOUSE-224-10 2 0 0 0			Y	Y	Y
sp|P01029|CO4B_MOUSE-224-8 2 0 0 0			Y	Y
sp|P01029|CO4B_MOUSE-224-9 2 0 0 0	Y		Y	Y	Y
sp|P01132|EGF_MOUSE-111-8 2 0 0 0			Y
sp|P01132|EGF_MOUSE-111-9 2 0 0 0			Y
sp|P01132|EGF_MOUSE-410-8 2 0 0 0			Y
sp|P01132|EGF_MOUSE-410-9 2 0 0 0			Y
sp|P01592|IGJ_MOUSE-70-5 4 0 2 0				Y
sp|P01592|IGJ_MOUSE-70-6 4 0 1 1				Y
sp|P01831|THY1_MOUSE-118-3 4 0 0 0	Y
sp|P01831|THY1_MOUSE-118-3 4 1 0 2	Y
sp|P01831|THY1_MOUSE-118-3 5 0 0 0	Y
sp|P01831|THY1_MOUSE-118-3 5 0 0 1	Y
sp|P01831|THY1_MOUSE-118-4 3 0 0 2	Y
sp|P01831|THY1_MOUSE-118-4 3 2 0 0	Y
sp|P01831|THY1_MOUSE-118-4 4 0 0 1	Y
sp|P01831|THY1_MOUSE-118-4 4 0 0 2	Y
sp|P01831|THY1_MOUSE-118-4 4 1 0 1	Y
sp|P01831|THY1_MOUSE-118-4 5 0 0 0	Y
sp|P01831|THY1_MOUSE-118-4 5 0 0 1	Y
sp|P01831|THY1_MOUSE-118-4 5 0 0 2	Y
sp|P01831|THY1_MOUSE-118-4 5 1 0 0	Y
sp|P01831|THY1_MOUSE-118-4 5 1 0 1	Y
sp|P01831|THY1_MOUSE-118-4 6 0 0 2	Y
sp|P01831|THY1_MOUSE-118-5 2 0 0 0	Y
sp|P01831|THY1_MOUSE-118-5 3 0 0 0	Y
sp|P01831|THY1_MOUSE-118-5 3 0 0 1	Y
sp|P01831|THY1_MOUSE-118-5 3 0 0 2	Y
sp|P01831|THY1_MOUSE-118-5 3 1 0 0	Y
sp|P01831|THY1_MOUSE-118-5 3 1 0 1	Y
sp|P01831|THY1_MOUSE-118-5 3 1 0 2	Y
sp|P01831|THY1_MOUSE-118-5 3 2 0 0	Y
sp|P01831|THY1_MOUSE-118-5 3 2 0 1	Y
sp|P01831|THY1_MOUSE-118-5 4 0 0 0	Y
sp|P01831|THY1_MOUSE-118-5 4 0 0 1	Y
sp|P01831|THY1_MOUSE-118-5 4 0 0 2	Y
sp|P01831|THY1_MOUSE-118-5 4 0 0 3	Y
sp|P01831|THY1_MOUSE-118-5 4 1 0 0	Y
sp|P01831|THY1_MOUSE-118-5 4 1 0 1	Y
sp|P01831|THY1_MOUSE-118-5 4 1 0 2	Y
sp|P01831|THY1_MOUSE-118-5 5 0 0 0	Y
sp|P01831|THY1_MOUSE-118-5 5 0 0 1	Y
sp|P01831|THY1_MOUSE-118-5 5 0 0 2	Y
sp|P01831|THY1_MOUSE-118-5 5 0 0 3	Y
sp|P01831|THY1_MOUSE-118-5 5 1 0 1	Y
sp|P01831|THY1_MOUSE-118-5 5 1 0 2	Y
sp|P01831|THY1_MOUSE-118-6 3 0 0 0	Y
sp|P01831|THY1_MOUSE-118-6 3 0 0 1	Y
sp|P01831|THY1_MOUSE-118-6 3 1 0 0	Y
sp|P01831|THY1_MOUSE-118-6 3 1 0 1	Y
sp|P01831|THY1_MOUSE-118-6 3 1 0 2	Y
sp|P01831|THY1_MOUSE-118-6 3 2 0 0	Y
sp|P01831|THY1_MOUSE-118-6 4 0 0 0	Y
sp|P01831|THY1_MOUSE-118-6 4 0 0 1	Y
sp|P01831|THY1_MOUSE-118-6 4 0 0 2	Y
sp|P01831|THY1_MOUSE-118-6 4 0 0 3	Y
sp|P01831|THY1_MOUSE-118-6 4 1 0 0	Y
sp|P01831|THY1_MOUSE-118-6 4 1 0 1	Y
sp|P01831|THY1_MOUSE-118-6 4 1 0 2	Y
sp|P01831|THY1_MOUSE-118-6 5 0 0 1	Y
sp|P01831|THY1_MOUSE-118-6 5 0 0 2	Y
sp|P01831|THY1_MOUSE-118-6 5 0 0 3	Y
sp|P01831|THY1_MOUSE-118-6 5 1 0 0	Y
sp|P01831|THY1_MOUSE-118-6 5 1 0 1	Y
sp|P01831|THY1_MOUSE-118-7 3 0 0 0	Y
sp|P01831|THY1_MOUSE-118-7 4 0 0 0	Y
sp|P01831|THY1_MOUSE-118-7 4 0 0 1	Y
sp|P01831|THY1_MOUSE-118-7 4 0 0 2	Y
sp|P01831|THY1_MOUSE-42-3 2 0 0 0	Y
sp|P01831|THY1_MOUSE-42-4 2 0 0 0	Y
sp|P01831|THY1_MOUSE-42-4 3 0 0 2	Y
sp|P01831|THY1_MOUSE-42-5 2 0 0 0	Y	Y	Y		Y
sp|P01831|THY1_MOUSE-42-5 3 0 0 0	Y
sp|P01831|THY1_MOUSE-42-6 2 0 0 0	Y	Y	Y		Y
sp|P01831|THY1_MOUSE-42-6 3 0 0 0	Y
sp|P01831|THY1_MOUSE-42-7 2 0 0 0	Y
sp|P01831|THY1_MOUSE-42-7 3 0 0 0	Y
sp|P01831|THY1_MOUSE-42-8 2 0 0 0	Y
sp|P01831|THY1_MOUSE-94-3 4 0 0 1	Y
sp|P01831|THY1_MOUSE-94-3 5 0 0 1	Y
sp|P01831|THY1_MOUSE-94-4 3 0 0 2	Y
sp|P01831|THY1_MOUSE-94-4 4 0 0 2	Y
sp|P01831|THY1_MOUSE-94-4 4 1 0 1	Y
sp|P01831|THY1_MOUSE-94-4 4 2 0 0	Y
sp|P01831|THY1_MOUSE-94-4 5 0 0 1	Y
sp|P01831|THY1_MOUSE-94-4 5 0 0 2	Y
sp|P01831|THY1_MOUSE-94-4 5 1 0 1	Y
sp|P01831|THY1_MOUSE-94-4 6 1 0 1	Y
sp|P01831|THY1_MOUSE-94-4 6 2 0 1	Y
sp|P01831|THY1_MOUSE-94-5 3 0 0 1	Y
sp|P01831|THY1_MOUSE-94-5 3 0 0 2	Y
sp|P01831|THY1_MOUSE-94-5 3 1 0 1	Y
sp|P01831|THY1_MOUSE-94-5 4 0 0 1	Y
sp|P01831|THY1_MOUSE-94-5 4 0 0 2	Y
sp|P01831|THY1_MOUSE-94-5 4 1 0 1	Y
sp|P01831|THY1_MOUSE-94-5 5 0 0 3	Y
sp|P01831|THY1_MOUSE-94-5 5 1 0 2	Y
sp|P01831|THY1_MOUSE-94-5 6 0 0 2	Y
sp|P01831|THY1_MOUSE-94-5 6 1 0 2	Y
sp|P01831|THY1_MOUSE-94-5 6 2 0 0	Y
sp|P01831|THY1_MOUSE-94-5 6 2 0 1	Y
sp|P01831|THY1_MOUSE-94-5 6 2 0 2	Y
sp|P01831|THY1_MOUSE-94-6 3 0 0 1	Y
sp|P01831|THY1_MOUSE-94-6 3 0 0 2	Y
sp|P01831|THY1_MOUSE-94-6 3 1 0 1	Y
sp|P01831|THY1_MOUSE-94-6 4 0 0 1	Y
sp|P01831|THY1_MOUSE-94-6 4 0 0 2	Y
sp|P01831|THY1_MOUSE-94-6 4 0 0 3	Y
sp|P01831|THY1_MOUSE-94-6 4 1 0 1	Y
sp|P01831|THY1_MOUSE-94-6 5 0 0 3	Y
sp|P01831|THY1_MOUSE-94-6 5 0 0 4	Y
sp|P01831|THY1_MOUSE-94-6 5 1 0 1	Y
sp|P01831|THY1_MOUSE-94-6 5 1 0 2	Y
sp|P01831|THY1_MOUSE-94-6 6 0 0 4	Y
sp|P01831|THY1_MOUSE-94-6 6 0 0 5	Y
sp|P01831|THY1_MOUSE-94-6 6 1 0 2	Y
sp|P01831|THY1_MOUSE-94-6 6 1 0 3	Y
sp|P01831|THY1_MOUSE-94-6 6 2 0 0	Y
sp|P01831|THY1_MOUSE-94-6 6 2 0 1	Y
sp|P01831|THY1_MOUSE-94-7 4 0 0 3	Y
sp|P01831|THY1_MOUSE-94-7 4 1 0 2	Y
sp|P01831|THY1_MOUSE-94-7 5 1 0 1	Y
sp|P01831|THY1_MOUSE-94-7 5 1 0 2	Y
sp|P01831|THY1_MOUSE-94-7 5 1 0 3	Y
sp|P01831|THY1_MOUSE-94-7 6 1 0 1	Y
sp|P01831|THY1_MOUSE-94-7 6 1 0 3	Y
sp|P01863|GCAA_MOUSE-180-4 4 0 0 1			Y
sp|P01863|GCAA_MOUSE-180-5 4 0 0 1			Y
sp|P01872|IGHM_MOUSE-280-3 3 0 0 1				Y
sp|P01872|IGHM_MOUSE-280-3 4 0 0 1		Y	Y	Y	Y
sp|P01872|IGHM_MOUSE-280-4 3 0 0 1			Y		Y
sp|P01872|IGHM_MOUSE-280-4 3 0 1 1			Y		Y
sp|P01872|IGHM_MOUSE-280-4 4 0 0 1			Y	Y	Y
sp|P01872|IGHM_MOUSE-280-5 3 0 0 1			Y		Y
sp|P01872|IGHM_MOUSE-280-5 3 0 1 1				Y
sp|P01872|IGHM_MOUSE-280-6 2 0 0 0					Y
sp|P01872|IGHM_MOUSE-280-6 3 0 0 0			Y
sp|P01872|IGHM_MOUSE-280-8 2 0 0 0					Y
sp|P01872|IGHM_MOUSE-280-9 2 0 0 0				Y	Y
sp|P01882|IGHDM_MOUSE-112-5 4 0 2 1					Y
sp|P01882|IGHDM_MOUSE-112-6 4 0 1 2					Y
sp|P01882|IGHDM_MOUSE-227-5 4 0 2 1					Y
sp|P01898|HA10_MOUSE-110-8 2 0 0 0				Y
sp|P01898|HA10_MOUSE-110-9 2 0 0 0				Y
sp|P01898|HA10_MOUSE-280-10 2 0 0 0				Y
sp|P01898|HA10_MOUSE-280-5 4 0 1 0			Y
sp|P01898|HA10_MOUSE-280-5 4 0 2 0				Y
sp|P01898|HA10_MOUSE-280-6 4 0 0 1			Y
sp|P01898|HA10_MOUSE-280-6 4 0 1 1				Y
sp|P01898|HA10_MOUSE-280-8 2 0 0 0				Y
sp|P01898|HA10_MOUSE-280-9 2 0 0 0				Y
sp|P01899|HA11_MOUSE-110-10 2 0 0 0			Y		Y
sp|P01899|HA11_MOUSE-110-6 4 0 1 1					Y
sp|P01899|HA11_MOUSE-110-8 2 0 0 0			Y
sp|P01899|HA11_MOUSE-110-9 2 0 0 0			Y
sp|P01899|HA11_MOUSE-200-10 2 0 0 0				Y	Y
sp|P01899|HA11_MOUSE-200-5 4 0 2 0				Y
sp|P01899|HA11_MOUSE-200-8 2 0 0 0			Y	Y	Y
sp|P01899|HA11_MOUSE-200-9 2 0 0 0			Y	Y	Y
sp|P01899|HA11_MOUSE-280-5 2 0 0 0					Y
sp|P01899|HA11_MOUSE-280-5 4 0 2 0				Y
sp|P01899|HA11_MOUSE-280-6 2 0 0 0					Y
sp|P01899|HA11_MOUSE-280-7 4 0 1 0				Y
sp|P01899|HA11_MOUSE-280-8 2 0 0 0					Y
sp|P01899|HA11_MOUSE-280-9 2 0 0 0	Y		Y	Y	Y
sp|P01901|HA1B_MOUSE-107-10 2 0 0 0			Y	Y	Y
sp|P01901|HA1B_MOUSE-107-3 8 0 0 0					Y
sp|P01901|HA1B_MOUSE-107-5 4 0 0 1					Y
sp|P01901|HA1B_MOUSE-107-5 4 0 1 0				Y	Y
sp|P01901|HA1B_MOUSE-107-5 4 0 2 0				Y
sp|P01901|HA1B_MOUSE-107-5 4 0 2 1				Y
sp|P01901|HA1B_MOUSE-107-6 4 0 0 1					Y
sp|P01901|HA1B_MOUSE-107-6 4 0 1 1				Y	Y
sp|P01901|HA1B_MOUSE-107-6 4 0 1 2				Y
sp|P01901|HA1B_MOUSE-107-7 4 0 0 1					Y
sp|P01901|HA1B_MOUSE-107-7 4 0 1 0				Y
sp|P01901|HA1B_MOUSE-107-7 4 0 1 1				Y
sp|P01901|HA1B_MOUSE-107-7 4 0 2 0				Y
sp|P01901|HA1B_MOUSE-107-8 2 0 0 0			Y	Y
sp|P01901|HA1B_MOUSE-107-8 4 0 1 1				Y
sp|P01901|HA1B_MOUSE-107-9 2 0 0 0			Y	Y	Y
sp|P02468|LAMC1_MOUSE-1020-5 4 0 0 0		Y
sp|P02468|LAMC1_MOUSE-1105-3 2 0 0 0	Y
sp|P02468|LAMC1_MOUSE-1105-3 3 0 0 0		Y			Y
sp|P02468|LAMC1_MOUSE-1105-3 4 0 0 0		Y			Y
sp|P02468|LAMC1_MOUSE-1105-3 4 0 0 1					Y
sp|P02468|LAMC1_MOUSE-1105-3 5 0 0 0		Y	Y		Y
sp|P02468|LAMC1_MOUSE-1105-3 5 0 0 1			Y
sp|P02468|LAMC1_MOUSE-1105-4 2 0 0 0					Y
sp|P02468|LAMC1_MOUSE-1105-4 3 0 0 0		Y	Y		Y
sp|P02468|LAMC1_MOUSE-1105-4 3 0 0 1		Y			Y
sp|P02468|LAMC1_MOUSE-1105-4 3 0 1 0					Y
sp|P02468|LAMC1_MOUSE-1105-4 3 1 0 0					Y
sp|P02468|LAMC1_MOUSE-1105-4 4 0 0 0		Y	Y		Y
sp|P02468|LAMC1_MOUSE-1105-4 4 0 0 1		Y	Y		Y
sp|P02468|LAMC1_MOUSE-1105-4 4 0 1 0					Y
sp|P02468|LAMC1_MOUSE-1105-4 4 1 0 0					Y
sp|P02468|LAMC1_MOUSE-1105-4 5 0 0 0		Y	Y		Y
sp|P02468|LAMC1_MOUSE-1105-4 5 0 0 1			Y
sp|P02468|LAMC1_MOUSE-1105-4 5 0 0 2			Y
sp|P02468|LAMC1_MOUSE-1105-5 2 0 0 0	Y	Y	Y		Y
sp|P02468|LAMC1_MOUSE-1105-5 3 0 0 0		Y	Y		Y
sp|P02468|LAMC1_MOUSE-1105-5 4 0 0 0		Y	Y		Y
sp|P02468|LAMC1_MOUSE-1105-5 4 0 0 1		Y	Y		Y
sp|P02468|LAMC1_MOUSE-1105-5 4 0 1 0		Y			Y
sp|P02468|LAMC1_MOUSE-1105-5 4 0 1 1					Y
sp|P02468|LAMC1_MOUSE-1105-5 4 0 2 0					Y
sp|P02468|LAMC1_MOUSE-1105-5 4 1 0 0		Y			Y
sp|P02468|LAMC1_MOUSE-1105-5 5 0 0 2			Y
sp|P02468|LAMC1_MOUSE-1105-5 5 0 0 3			Y
sp|P02468|LAMC1_MOUSE-1105-6 2 0 0 0					Y
sp|P02468|LAMC1_MOUSE-1105-6 3 0 0 0		Y			Y
sp|P02468|LAMC1_MOUSE-1105-6 4 0 0 0		Y			Y
sp|P02468|LAMC1_MOUSE-1105-6 4 0 0 1					Y
sp|P02468|LAMC1_MOUSE-1105-6 4 0 1 0					Y
sp|P02468|LAMC1_MOUSE-1105-6 4 1 0 0					Y
sp|P02468|LAMC1_MOUSE-1105-7 4 0 0 0		Y
sp|P02468|LAMC1_MOUSE-1105-8 2 0 0 0		Y			Y
sp|P02468|LAMC1_MOUSE-1105-9 2 0 0 0		Y			Y
sp|P02468|LAMC1_MOUSE-1203-3 5 0 0 0	Y
sp|P02468|LAMC1_MOUSE-1203-4 4 0 0 0		Y
sp|P02468|LAMC1_MOUSE-1203-5 2 0 0 0	Y		Y		Y
sp|P02468|LAMC1_MOUSE-1203-5 3 0 0 0		Y
sp|P02468|LAMC1_MOUSE-1203-5 3 0 1 0					Y
sp|P02468|LAMC1_MOUSE-1203-5 3 1 0 0					Y
sp|P02468|LAMC1_MOUSE-1203-5 4 0 0 0		Y			Y
sp|P02468|LAMC1_MOUSE-1203-5 4 0 1 0		Y			Y
sp|P02468|LAMC1_MOUSE-1203-5 4 1 0 0		Y
sp|P02468|LAMC1_MOUSE-1203-6 2 0 0 0					Y
sp|P02468|LAMC1_MOUSE-1203-6 3 0 0 0		Y
sp|P02468|LAMC1_MOUSE-1203-6 4 0 0 1					Y
sp|P02468|LAMC1_MOUSE-1203-7 2 0 0 0					Y
sp|P02468|LAMC1_MOUSE-1203-8 2 0 0 0					Y
sp|P02468|LAMC1_MOUSE-1221-5 4 0 0 1		Y	Y		Y
sp|P02468|LAMC1_MOUSE-1221-5 4 0 1 1		Y
sp|P02468|LAMC1_MOUSE-1221-5 4 0 2 1		Y			Y
sp|P02468|LAMC1_MOUSE-1221-5 4 1 1 1		Y			Y
sp|P02468|LAMC1_MOUSE-1221-6 4 0 1 2		Y			Y
sp|P02468|LAMC1_MOUSE-1221-6 4 1 0 2		Y			Y
sp|P02468|LAMC1_MOUSE-1221-6 4 1 1 0		Y
sp|P02468|LAMC1_MOUSE-1221-7 4 0 1 1		Y
sp|P02468|LAMC1_MOUSE-1239-3 4 0 0 1	Y	Y			Y
sp|P02468|LAMC1_MOUSE-1239-3 5 0 0 1		Y	Y		Y
sp|P02468|LAMC1_MOUSE-1239-4 4 0 0 1		Y			Y
sp|P02468|LAMC1_MOUSE-1239-4 5 0 0 1		Y	Y		Y
sp|P02468|LAMC1_MOUSE-1239-4 5 0 0 2			Y
sp|P02468|LAMC1_MOUSE-1239-5 4 0 0 1		Y	Y		Y
sp|P02468|LAMC1_MOUSE-1239-5 4 0 1 1		Y			Y
sp|P02468|LAMC1_MOUSE-1239-5 4 0 2 1		Y			Y
sp|P02468|LAMC1_MOUSE-1239-5 4 1 0 1		Y	Y		Y
sp|P02468|LAMC1_MOUSE-1239-5 4 1 1 1		Y			Y
sp|P02468|LAMC1_MOUSE-1239-5 4 2 0 1					Y
sp|P02468|LAMC1_MOUSE-1239-5 5 0 0 1		Y
sp|P02468|LAMC1_MOUSE-1239-5 5 0 0 3			Y
sp|P02468|LAMC1_MOUSE-1239-6 2 0 0 0					Y
sp|P02468|LAMC1_MOUSE-1239-6 4 0 0 1		Y	Y		Y
sp|P02468|LAMC1_MOUSE-1239-6 4 0 1 1			Y		Y
sp|P02468|LAMC1_MOUSE-1239-6 4 0 1 2		Y			Y
sp|P02468|LAMC1_MOUSE-1239-6 4 1 0 0		Y			Y
sp|P02468|LAMC1_MOUSE-1239-6 4 1 1 0		Y
sp|P02468|LAMC1_MOUSE-1239-7 4 0 0 1					Y
sp|P02468|LAMC1_MOUSE-1239-7 4 0 1 1		Y
sp|P02468|LAMC1_MOUSE-1239-8 2 0 0 0		Y			Y
sp|P02468|LAMC1_MOUSE-1239-9 2 0 0 0		Y			Y
sp|P02468|LAMC1_MOUSE-1378-4 4 0 0 1		Y			Y
sp|P02468|LAMC1_MOUSE-1378-5 4 0 0 1		Y			Y
sp|P02468|LAMC1_MOUSE-1378-5 4 1 0 1		Y
sp|P02468|LAMC1_MOUSE-1393-3 4 0 0 0	Y
sp|P02468|LAMC1_MOUSE-1393-4 4 0 0 0					Y
sp|P02468|LAMC1_MOUSE-1393-4 5 0 0 0					Y
sp|P02468|LAMC1_MOUSE-1393-4 5 0 0 2			Y
sp|P02468|LAMC1_MOUSE-1393-5 4 0 0 0		Y			Y
sp|P02468|LAMC1_MOUSE-1393-5 4 0 0 1		Y			Y
sp|P02468|LAMC1_MOUSE-1393-5 4 0 1 0		Y
sp|P02468|LAMC1_MOUSE-1393-5 5 0 0 0		Y
sp|P02468|LAMC1_MOUSE-1393-5 5 0 0 3			Y
sp|P02468|LAMC1_MOUSE-1393-6 4 0 0 0			Y
sp|P02468|LAMC1_MOUSE-1393-7 4 0 0 0			Y		Y
sp|P02468|LAMC1_MOUSE-1437-4 4 0 0 0		Y			Y
sp|P02468|LAMC1_MOUSE-1437-4 4 0 0 1					Y
sp|P02468|LAMC1_MOUSE-1437-5 2 0 0 0		Y			Y
sp|P02468|LAMC1_MOUSE-1437-5 4 0 0 0		Y			Y
sp|P02468|LAMC1_MOUSE-1437-5 4 0 0 1					Y
sp|P02468|LAMC1_MOUSE-1437-6 4 0 0 0		Y
sp|P02468|LAMC1_MOUSE-574-5 4 0 1 0		Y
sp|P02468|LAMC1_MOUSE-648-5 2 0 0 0	Y	Y	Y		Y
sp|P02468|LAMC1_MOUSE-648-5 4 0 0 0		Y
sp|P02468|LAMC1_MOUSE-648-6 2 0 0 0	Y			Y	Y
sp|P02468|LAMC1_MOUSE-648-7 2 0 0 0		Y			Y
sp|P02468|LAMC1_MOUSE-648-8 2 0 0 0		Y	Y		Y
sp|P02468|LAMC1_MOUSE-648-9 2 0 0 0		Y	Y		Y
sp|P02469|LAMB1_MOUSE-1041-5 4 0 0 1		Y
sp|P02469|LAMB1_MOUSE-1041-5 4 0 1 1					Y
sp|P02469|LAMB1_MOUSE-1195-9 2 0 0 0			Y
sp|P02469|LAMB1_MOUSE-1279-5 4 0 2 1		Y			Y
sp|P02469|LAMB1_MOUSE-1279-6 4 0 1 2		Y			Y
sp|P02469|LAMB1_MOUSE-1279-6 4 1 1 0		Y
sp|P02469|LAMB1_MOUSE-1279-7 2 0 0 0			Y
sp|P02469|LAMB1_MOUSE-1279-7 4 0 1 1		Y
sp|P02469|LAMB1_MOUSE-1279-7 4 1 0 1		Y
sp|P02469|LAMB1_MOUSE-1279-8 2 0 0 0			Y
sp|P02469|LAMB1_MOUSE-1279-9 5 1 1 0		Y
sp|P02469|LAMB1_MOUSE-1336-3 5 0 0 0			Y
sp|P02469|LAMB1_MOUSE-1336-4 5 0 0 1			Y
sp|P02469|LAMB1_MOUSE-1336-4 6 0 0 3			Y
sp|P02469|LAMB1_MOUSE-1336-5 4 0 0 0		Y	Y
sp|P02469|LAMB1_MOUSE-1336-5 4 0 1 0		Y
sp|P02469|LAMB1_MOUSE-1336-5 4 0 2 0		Y
sp|P02469|LAMB1_MOUSE-1336-5 4 1 0 0		Y
sp|P02469|LAMB1_MOUSE-1336-5 4 1 1 0		Y
sp|P02469|LAMB1_MOUSE-1336-6 4 0 1 1		Y
sp|P02469|LAMB1_MOUSE-1336-6 4 1 0 1		Y
sp|P02469|LAMB1_MOUSE-1336-7 4 0 1 0		Y
sp|P02469|LAMB1_MOUSE-1336-8 2 0 0 0	Y		Y		Y
sp|P02469|LAMB1_MOUSE-1343-5 4 0 0 0		Y
sp|P02469|LAMB1_MOUSE-677-5 4 0 0 1		Y	Y
sp|P02469|LAMB1_MOUSE-677-8 2 0 0 0			Y
sp|P02469|LAMB1_MOUSE-677-9 2 0 0 0			Y
sp|P04230|HB21_MOUSE-46-10 2 0 0 0			Y		Y
sp|P04230|HB21_MOUSE-46-8 2 0 0 0					Y
sp|P04230|HB21_MOUSE-46-9 2 0 0 0					Y
sp|P04441|HG2A_MOUSE-113-9 2 0 0 0					Y
sp|P04441|HG2A_MOUSE-119-10 2 0 0 0			Y		Y
sp|P04441|HG2A_MOUSE-119-8 2 0 0 0					Y
sp|P04441|HG2A_MOUSE-119-9 2 0 0 0		Y	Y	Y	Y
sp|P04441|HG2A_MOUSE-253-8 2 0 0 0			Y		Y
sp|P04919|B3AT_MOUSE-660-5 2 0 0 0					Y
sp|P04925|PRIO_MOUSE-180-4 5 0 0 2	Y
sp|P04925|PRIO_MOUSE-196-5 5 0 0 3	Y
sp|P04925|PRIO_MOUSE-196-6 5 0 0 2	Y
sp|P04925|PRIO_MOUSE-196-6 6 1 0 3	Y
sp|P04925|PRIO_MOUSE-196-7 6 0 0 4	Y
sp|P04925|PRIO_MOUSE-196-7 7 0 0 4	Y
sp|P04939|MUP3_MOUSE-66-10 2 0 0 0				Y
sp|P04939|MUP3_MOUSE-66-5 4 0 2 0			Y	Y
sp|P04939|MUP3_MOUSE-66-5 4 0 3 0			Y	Y
sp|P04939|MUP3_MOUSE-66-6 2 0 0 0				Y
sp|P04939|MUP3_MOUSE-66-6 4 0 1 1				Y
sp|P04939|MUP3_MOUSE-66-7 2 0 0 0				Y
sp|P04939|MUP3_MOUSE-66-7 4 0 1 0			Y	Y
sp|P04939|MUP3_MOUSE-66-7 4 0 2 0			Y	Y
sp|P04939|MUP3_MOUSE-66-8 2 0 0 0				Y
sp|P04939|MUP3_MOUSE-66-8 4 0 1 1				Y
sp|P04939|MUP3_MOUSE-66-9 2 0 0 0				Y
sp|P05532|KIT_MOUSE-489-8 2 0 0 0					Y
sp|P05555|ITAM_MOUSE-1022-8 2 0 0 0	Y		Y		Y
sp|P05555|ITAM_MOUSE-391-4 6 0 0 4					Y
sp|P05555|ITAM_MOUSE-391-6 2 0 0 0					Y
sp|P05555|ITAM_MOUSE-391-7 2 0 0 0					Y
sp|P05555|ITAM_MOUSE-391-8 2 0 0 0	Y				Y
sp|P05555|ITAM_MOUSE-391-9 2 0 0 0	Y		Y	Y	Y
sp|P05555|ITAM_MOUSE-734-6 2 0 0 0	Y
sp|P05555|ITAM_MOUSE-734-7 2 0 0 0					Y
sp|P05555|ITAM_MOUSE-734-8 2 0 0 0					Y
sp|P05555|ITAM_MOUSE-734-9 2 0 0 0					Y
sp|P05555|ITAM_MOUSE-941-9 2 0 0 0	Y				Y
sp|P06339|HA15_MOUSE-196-8 2 0 0 0					Y
sp|P06683|CO9_MOUSE-263-10 2 0 0 0				Y
sp|P06683|CO9_MOUSE-263-5 4 0 1 0			Y
sp|P06683|CO9_MOUSE-263-5 4 0 2 0			Y
sp|P06683|CO9_MOUSE-263-6 4 0 0 1			Y
sp|P06683|CO9_MOUSE-263-6 4 0 1 1			Y
sp|P06683|CO9_MOUSE-263-7 2 0 0 0				Y
sp|P06683|CO9_MOUSE-263-8 2 0 0 0				Y
sp|P06683|CO9_MOUSE-263-9 2 0 0 0				Y
sp|P06683|CO9_MOUSE-417-10 2 0 0 0				Y
sp|P06683|CO9_MOUSE-417-5 4 0 1 0			Y
sp|P06683|CO9_MOUSE-417-8 2 0 0 0				Y
sp|P06683|CO9_MOUSE-417-9 2 0 0 0				Y
sp|P06684|CO5_MOUSE-427-7 4 0 1 0				Y
sp|P06684|CO5_MOUSE-427-8 2 0 0 0				Y
sp|P06684|CO5_MOUSE-427-9 2 0 0 0				Y
sp|P06684|CO5_MOUSE-733-5 4 0 1 0			Y
sp|P06684|CO5_MOUSE-733-8 2 0 0 0				Y
sp|P06684|CO5_MOUSE-733-9 2 0 0 0				Y
sp|P06797|CATL1_MOUSE-221-10 2 0 0 0			Y	Y
sp|P06797|CATL1_MOUSE-221-3 2 0 0 0			Y
sp|P06797|CATL1_MOUSE-221-4 2 0 0 0			Y	Y
sp|P06797|CATL1_MOUSE-221-5 2 0 0 0				Y
sp|P06797|CATL1_MOUSE-221-6 2 0 0 0			Y	Y	Y
sp|P06797|CATL1_MOUSE-221-7 2 0 0 0			Y
sp|P06797|CATL1_MOUSE-221-8 2 0 0 0			Y	Y
sp|P06797|CATL1_MOUSE-221-9 7 0 0 0			Y
sp|P06800|PTPRC_MOUSE-290-7 2 0 0 0					Y
sp|P06800|PTPRC_MOUSE-427-5 4 0 2 1					Y
sp|P06800|PTPRC_MOUSE-427-6 4 0 1 2					Y
sp|P06800|PTPRC_MOUSE-489-5 2 0 0 0					Y
sp|P06800|PTPRC_MOUSE-489-6 2 0 0 0					Y
sp|P06800|PTPRC_MOUSE-489-7 2 0 0 0					Y
sp|P06802|ENPP1_MOUSE-267-5 4 0 2 0				Y
sp|P06802|ENPP1_MOUSE-267-5 5 0 0 3			Y
sp|P06802|ENPP1_MOUSE-267-6 5 0 0 2			Y
sp|P06802|ENPP1_MOUSE-323-5 4 0 2 0				Y
sp|P06802|ENPP1_MOUSE-323-6 4 0 1 1				Y
sp|P06802|ENPP1_MOUSE-323-7 4 0 1 0				Y
sp|P06909|CFAH_MOUSE-1030-9 2 0 0 0				Y
sp|P06909|CFAH_MOUSE-1061-10 2 0 0 0				Y
sp|P06909|CFAH_MOUSE-1061-5 4 0 1 0			Y
sp|P06909|CFAH_MOUSE-1061-6 4 0 0 1			Y
sp|P06909|CFAH_MOUSE-1061-8 2 0 0 0			Y	Y
sp|P06909|CFAH_MOUSE-1061-9 2 0 0 0			Y	Y
sp|P06909|CFAH_MOUSE-676-9 2 0 0 0				Y
sp|P06909|CFAH_MOUSE-773-10 2 0 0 0				Y
sp|P06909|CFAH_MOUSE-773-3 4 0 0 0				Y
sp|P06909|CFAH_MOUSE-773-5 4 0 0 0			Y
sp|P06909|CFAH_MOUSE-773-5 4 0 0 1			Y
sp|P06909|CFAH_MOUSE-773-5 4 0 1 0			Y	Y
sp|P06909|CFAH_MOUSE-773-5 4 0 2 0		Y	Y	Y	Y
sp|P06909|CFAH_MOUSE-773-5 4 1 0 1			Y
sp|P06909|CFAH_MOUSE-773-6 4 0 0 1			Y
sp|P06909|CFAH_MOUSE-773-6 4 0 1 1			Y		Y
sp|P06909|CFAH_MOUSE-773-8 2 0 0 0				Y
sp|P06909|CFAH_MOUSE-773-9 2 0 0 0			Y	Y	Y
sp|P07214|SPRC_MOUSE-115-5 3 0 0 0					Y
sp|P07214|SPRC_MOUSE-115-6 2 0 0 0					Y
sp|P07214|SPRC_MOUSE-115-6 3 0 0 0					Y
sp|P07214|SPRC_MOUSE-115-7 2 0 0 0					Y
sp|P07214|SPRC_MOUSE-115-9 2 0 0 0					Y
sp|P07309|TTHY_MOUSE-118-5 4 0 1 0			Y
sp|P07309|TTHY_MOUSE-118-5 4 0 2 0		Y			Y
sp|P07309|TTHY_MOUSE-118-6 4 0 0 1			Y
sp|P07309|TTHY_MOUSE-118-8 2 0 0 0				Y
sp|P07309|TTHY_MOUSE-118-9 2 0 0 0				Y
sp|P07361|A1AG2_MOUSE-94-8 2 0 0 0				Y
sp|P07758|A1AT1_MOUSE-101-10 2 0 0 0				Y
sp|P07758|A1AT1_MOUSE-101-3 3 0 0 0				Y
sp|P07758|A1AT1_MOUSE-101-3 4 0 0 0				Y
sp|P07758|A1AT1_MOUSE-101-3 5 0 0 0				Y
sp|P07758|A1AT1_MOUSE-101-5 2 0 0 0				Y
sp|P07758|A1AT1_MOUSE-101-5 4 0 0 0			Y
sp|P07758|A1AT1_MOUSE-101-5 4 0 1 0			Y	Y	Y
sp|P07758|A1AT1_MOUSE-101-5 4 0 2 0		Y	Y	Y	Y
sp|P07758|A1AT1_MOUSE-101-5 4 0 2 1		Y		Y	Y
sp|P07758|A1AT1_MOUSE-101-5 4 0 3 0		Y	Y	Y	Y
sp|P07758|A1AT1_MOUSE-101-5 4 1 2 0					Y
sp|P07758|A1AT1_MOUSE-101-6 2 0 0 0			Y	Y
sp|P07758|A1AT1_MOUSE-101-6 4 0 0 1			Y
sp|P07758|A1AT1_MOUSE-101-6 4 0 1 1		Y	Y	Y	Y
sp|P07758|A1AT1_MOUSE-101-6 4 0 1 2		Y		Y	Y
sp|P07758|A1AT1_MOUSE-101-6 4 0 2 1			Y	Y
sp|P07758|A1AT1_MOUSE-101-6 5 0 2 0			Y
sp|P07758|A1AT1_MOUSE-101-6 5 0 3 0			Y	Y	Y
sp|P07758|A1AT1_MOUSE-101-7 2 0 0 0			Y	Y
sp|P07758|A1AT1_MOUSE-101-7 4 1 1 0	Y				Y
sp|P07758|A1AT1_MOUSE-101-7 5 0 2 1					Y
sp|P07758|A1AT1_MOUSE-101-8 2 0 0 0			Y	Y
sp|P07758|A1AT1_MOUSE-101-8 5 1 0 0			Y
sp|P07758|A1AT1_MOUSE-101-9 2 0 0 0				Y
sp|P07758|A1AT1_MOUSE-64-10 2 0 0 0				Y
sp|P07758|A1AT1_MOUSE-64-5 4 0 1 0					Y
sp|P07758|A1AT1_MOUSE-64-5 4 0 1 1					Y
sp|P07758|A1AT1_MOUSE-64-5 4 0 2 0		Y	Y		Y
sp|P07758|A1AT1_MOUSE-64-5 4 0 2 1					Y
sp|P07758|A1AT1_MOUSE-64-5 4 0 3 0					Y
sp|P07758|A1AT1_MOUSE-64-6 2 0 0 0				Y
sp|P07758|A1AT1_MOUSE-64-6 4 0 1 2					Y
sp|P07758|A1AT1_MOUSE-64-6 4 0 2 0					Y
sp|P07758|A1AT1_MOUSE-64-6 4 0 2 1					Y
sp|P07758|A1AT1_MOUSE-64-7 2 0 0 0				Y
sp|P07758|A1AT1_MOUSE-64-7 4 0 0 0			Y
sp|P07758|A1AT1_MOUSE-64-7 4 0 1 0		Y			Y
sp|P07758|A1AT1_MOUSE-64-7 4 0 1 1		Y			Y
sp|P07758|A1AT1_MOUSE-64-7 4 0 2 0		Y	Y		Y
sp|P07758|A1AT1_MOUSE-64-7 4 1 1 0					Y
sp|P07758|A1AT1_MOUSE-64-8 2 0 0 0				Y
sp|P07758|A1AT1_MOUSE-64-8 4 0 1 1		Y			Y
sp|P07758|A1AT1_MOUSE-64-9 2 0 0 0				Y
sp|P07759|SPA3K_MOUSE-185-10 2 0 0 0				Y
sp|P07759|SPA3K_MOUSE-185-11 2 0 0 0				Y
sp|P07759|SPA3K_MOUSE-185-3 4 0 0 0				Y
sp|P07759|SPA3K_MOUSE-185-3 4 0 0 1				Y
sp|P07759|SPA3K_MOUSE-185-3 4 0 1 2				Y
sp|P07759|SPA3K_MOUSE-185-4 4 0 0 0				Y
sp|P07759|SPA3K_MOUSE-185-4 4 0 2 0			Y
sp|P07759|SPA3K_MOUSE-185-5 2 0 0 0				Y
sp|P07759|SPA3K_MOUSE-185-5 4 0 0 0			Y
sp|P07759|SPA3K_MOUSE-185-5 4 0 1 0			Y		Y
sp|P07759|SPA3K_MOUSE-185-5 4 0 1 1			Y
sp|P07759|SPA3K_MOUSE-185-5 4 0 2 0		Y	Y	Y	Y
sp|P07759|SPA3K_MOUSE-185-5 4 0 2 1			Y	Y	Y
sp|P07759|SPA3K_MOUSE-185-5 4 0 3 0		Y	Y	Y	Y
sp|P07759|SPA3K_MOUSE-185-6 2 0 0 0				Y
sp|P07759|SPA3K_MOUSE-185-6 4 0 0 1			Y
sp|P07759|SPA3K_MOUSE-185-6 4 0 0 2			Y
sp|P07759|SPA3K_MOUSE-185-6 4 0 1 0			Y
sp|P07759|SPA3K_MOUSE-185-6 4 0 1 1		Y	Y		Y
sp|P07759|SPA3K_MOUSE-185-6 4 0 1 2			Y		Y
sp|P07759|SPA3K_MOUSE-185-6 4 0 2 1			Y		Y
sp|P07759|SPA3K_MOUSE-185-6 5 0 1 0			Y
sp|P07759|SPA3K_MOUSE-185-6 5 0 2 0			Y
sp|P07759|SPA3K_MOUSE-185-6 7 0 0 0			Y
sp|P07759|SPA3K_MOUSE-185-7 2 0 0 0				Y
sp|P07759|SPA3K_MOUSE-185-7 4 0 0 0			Y
sp|P07759|SPA3K_MOUSE-185-7 4 0 0 1			Y
sp|P07759|SPA3K_MOUSE-185-7 4 0 1 0		Y	Y	Y	Y
sp|P07759|SPA3K_MOUSE-185-7 4 0 1 1		Y	Y	Y	Y
sp|P07759|SPA3K_MOUSE-185-7 4 0 2 0		Y	Y	Y	Y
sp|P07759|SPA3K_MOUSE-185-7 4 0 2 1					Y
sp|P07759|SPA3K_MOUSE-185-7 4 1 1 0			Y		Y
sp|P07759|SPA3K_MOUSE-185-7 5 0 0 1			Y
sp|P07759|SPA3K_MOUSE-185-8 2 0 0 0				Y
sp|P07759|SPA3K_MOUSE-185-8 4 0 1 1		Y	Y		Y
sp|P07759|SPA3K_MOUSE-185-8 4 0 1 2					Y
sp|P07759|SPA3K_MOUSE-185-8 5 0 0 0			Y
sp|P07759|SPA3K_MOUSE-185-8 5 0 1 0			Y
sp|P07759|SPA3K_MOUSE-185-9 2 0 0 0				Y
sp|P07759|SPA3K_MOUSE-270-10 2 0 0 0				Y
sp|P07759|SPA3K_MOUSE-270-3 4 0 0 0				Y
sp|P07759|SPA3K_MOUSE-270-5 4 0 0 0			Y
sp|P07759|SPA3K_MOUSE-270-5 4 0 1 0		Y	Y	Y	Y
sp|P07759|SPA3K_MOUSE-270-5 4 0 2 0		Y	Y	Y	Y
sp|P07759|SPA3K_MOUSE-270-5 4 0 3 0		Y	Y	Y	Y
sp|P07759|SPA3K_MOUSE-270-6 2 0 0 0				Y
sp|P07759|SPA3K_MOUSE-270-6 4 0 0 1			Y	Y
sp|P07759|SPA3K_MOUSE-270-6 4 0 1 1		Y	Y	Y	Y
sp|P07759|SPA3K_MOUSE-270-6 4 0 2 1			Y		Y
sp|P07759|SPA3K_MOUSE-270-6 5 0 1 0			Y
sp|P07759|SPA3K_MOUSE-270-6 5 0 2 0			Y
sp|P07759|SPA3K_MOUSE-270-7 2 0 0 0				Y
sp|P07759|SPA3K_MOUSE-270-7 4 0 0 0			Y	Y
sp|P07759|SPA3K_MOUSE-270-7 4 0 1 0		Y	Y	Y	Y
sp|P07759|SPA3K_MOUSE-270-7 4 0 2 0		Y	Y	Y	Y
sp|P07759|SPA3K_MOUSE-270-7 4 1 0 0	Y
sp|P07759|SPA3K_MOUSE-270-7 4 1 1 0		Y			Y
sp|P07759|SPA3K_MOUSE-270-8 2 0 0 0				Y
sp|P07759|SPA3K_MOUSE-270-8 4 0 1 1		Y	Y	Y	Y
sp|P07759|SPA3K_MOUSE-270-8 5 0 0 0			Y
sp|P07759|SPA3K_MOUSE-270-8 5 0 1 0			Y
sp|P07759|SPA3K_MOUSE-270-9 2 0 0 0				Y
sp|P07759|SPA3K_MOUSE-270-9 5 0 1 1					Y
sp|P08071|TRFL_MOUSE-118-5 4 0 0 1					Y
sp|P08071|TRFL_MOUSE-118-5 4 0 1 1					Y
sp|P08071|TRFL_MOUSE-118-5 4 1 0 1					Y
sp|P08071|TRFL_MOUSE-118-6 4 0 0 1					Y
sp|P08071|TRFL_MOUSE-118-6 4 0 1 1					Y
sp|P08071|TRFL_MOUSE-118-6 4 1 0 1					Y
sp|P08071|TRFL_MOUSE-118-7 4 0 0 1					Y
sp|P08101|FCGR2_MOUSE-166-5 4 0 2 0				Y
sp|P08101|FCGR2_MOUSE-166-5 5 0 0 3			Y
sp|P08101|FCGR2_MOUSE-166-6 4 0 0 1				Y
sp|P08101|FCGR2_MOUSE-166-6 4 0 1 1				Y
sp|P08101|FCGR2_MOUSE-166-6 4 1 0 1				Y
sp|P08101|FCGR2_MOUSE-166-7 4 0 0 0				Y
sp|P08101|FCGR2_MOUSE-166-7 4 0 0 1				Y
sp|P08101|FCGR2_MOUSE-166-8 5 0 0 1				Y
sp|P08101|FCGR2_MOUSE-166-8 5 0 1 1				Y
sp|P08101|FCGR2_MOUSE-166-9 5 0 0 0				Y
sp|P08101|FCGR2_MOUSE-173-4 3 0 1 0				Y
sp|P08101|FCGR2_MOUSE-173-5 2 0 0 0			Y	Y	Y
sp|P08101|FCGR2_MOUSE-173-5 3 0 0 0				Y
sp|P08101|FCGR2_MOUSE-173-5 3 0 1 0				Y
sp|P08101|FCGR2_MOUSE-173-5 3 1 0 0				Y
sp|P08101|FCGR2_MOUSE-173-5 4 0 0 0			Y
sp|P08101|FCGR2_MOUSE-173-5 4 0 0 1			Y
sp|P08101|FCGR2_MOUSE-173-6 2 0 0 0				Y	Y
sp|P08101|FCGR2_MOUSE-173-6 3 0 0 0				Y
sp|P08101|FCGR2_MOUSE-173-6 3 0 1 0				Y
sp|P08101|FCGR2_MOUSE-173-6 3 1 0 0				Y
sp|P08101|FCGR2_MOUSE-173-6 4 0 0 1			Y
sp|P08101|FCGR2_MOUSE-173-6 4 0 1 0				Y
sp|P08101|FCGR2_MOUSE-173-7 2 0 0 0			Y	Y
sp|P08101|FCGR2_MOUSE-173-7 3 0 0 0				Y
sp|P08101|FCGR2_MOUSE-173-7 4 0 0 0				Y
sp|P08113|ENPL_MOUSE-217-3 2 0 0 1			Y
sp|P08113|ENPL_MOUSE-217-3 3 0 0 0				Y
sp|P08113|ENPL_MOUSE-217-3 3 0 0 1		Y	Y	Y	Y
sp|P08113|ENPL_MOUSE-217-3 4 0 0 0				Y
sp|P08113|ENPL_MOUSE-217-3 4 0 0 1			Y	Y	Y
sp|P08113|ENPL_MOUSE-217-3 5 0 0 0				Y
sp|P08113|ENPL_MOUSE-217-3 5 0 0 1				Y
sp|P08113|ENPL_MOUSE-217-5 2 0 0 0	Y	Y	Y	Y	Y
sp|P08113|ENPL_MOUSE-217-5 3 0 0 0			Y
sp|P08113|ENPL_MOUSE-217-6 2 0 0 0	Y	Y	Y	Y	Y
sp|P08113|ENPL_MOUSE-217-7 2 0 0 0	Y	Y	Y	Y	Y
sp|P08113|ENPL_MOUSE-217-8 2 0 0 0	Y	Y	Y	Y	Y
sp|P08113|ENPL_MOUSE-217-9 2 0 0 0	Y	Y	Y	Y	Y
sp|P08113|ENPL_MOUSE-445-9 2 0 0 0			Y
sp|P08113|ENPL_MOUSE-481-9 2 0 0 0			Y
sp|P08113|ENPL_MOUSE-502-8 2 0 0 0				Y	Y
sp|P08113|ENPL_MOUSE-502-9 2 0 0 0			Y	Y	Y
sp|P08113|ENPL_MOUSE-62-3 2 0 0 1			Y
sp|P08113|ENPL_MOUSE-62-3 3 0 0 0				Y
sp|P08113|ENPL_MOUSE-62-3 3 0 0 1				Y
sp|P08113|ENPL_MOUSE-62-3 4 0 0 0				Y
sp|P08113|ENPL_MOUSE-62-3 4 0 0 1				Y
sp|P08113|ENPL_MOUSE-62-5 2 0 0 0	Y			Y	Y
sp|P08113|ENPL_MOUSE-62-6 2 0 0 0	Y	Y	Y	Y	Y
sp|P08113|ENPL_MOUSE-62-7 2 0 0 0			Y	Y	Y
sp|P08113|ENPL_MOUSE-62-8 2 0 0 0			Y	Y	Y
sp|P08113|ENPL_MOUSE-62-9 2 0 0 0			Y	Y
sp|P08607|C4BPA_MOUSE-227-10 2 0 0 0				Y
sp|P08607|C4BPA_MOUSE-227-5 4 0 2 0			Y	Y
sp|P08607|C4BPA_MOUSE-227-6 4 0 1 1			Y	Y
sp|P08607|C4BPA_MOUSE-227-7 4 0 1 0			Y
sp|P08607|C4BPA_MOUSE-227-8 2 0 0 0				Y
sp|P08607|C4BPA_MOUSE-227-9 2 0 0 0				Y
sp|P08607|C4BPA_MOUSE-275-10 2 0 0 0				Y
sp|P08607|C4BPA_MOUSE-275-9 2 0 0 0				Y
sp|P08607|C4BPA_MOUSE-428-5 4 0 1 0			Y	Y
sp|P08607|C4BPA_MOUSE-428-6 4 0 0 1			Y
sp|P08607|C4BPA_MOUSE-428-8 2 0 0 0				Y
sp|P08607|C4BPA_MOUSE-428-9 2 0 0 0				Y
sp|P09055|ITB1_MOUSE-212-4 5 0 0 1			Y
sp|P09055|ITB1_MOUSE-212-5 4 0 0 1			Y		Y
sp|P09055|ITB1_MOUSE-212-5 4 0 1 1					Y
sp|P09055|ITB1_MOUSE-212-5 4 1 0 1			Y
sp|P09055|ITB1_MOUSE-212-5 5 0 0 1			Y
sp|P09055|ITB1_MOUSE-212-5 5 0 0 3			Y
sp|P09055|ITB1_MOUSE-212-6 4 0 0 2					Y
sp|P09055|ITB1_MOUSE-212-6 4 0 1 1					Y
sp|P09055|ITB1_MOUSE-212-6 6 0 0 4			Y
sp|P09055|ITB1_MOUSE-212-7 2 0 0 0			Y	Y
sp|P09055|ITB1_MOUSE-212-8 2 0 0 0			Y	Y
sp|P09055|ITB1_MOUSE-212-9 2 0 0 0			Y	Y
sp|P09055|ITB1_MOUSE-406-5 2 0 0 0			Y		Y
sp|P09055|ITB1_MOUSE-406-5 4 0 0 1			Y
sp|P09055|ITB1_MOUSE-406-6 3 0 0 0					Y
sp|P09055|ITB1_MOUSE-481-4 5 0 0 0			Y
sp|P09055|ITB1_MOUSE-481-5 4 0 0 0			Y		Y
sp|P09055|ITB1_MOUSE-481-5 4 0 2 0				Y
sp|P09055|ITB1_MOUSE-481-5 4 1 0 0			Y
sp|P09055|ITB1_MOUSE-481-6 2 0 0 0			Y
sp|P09055|ITB1_MOUSE-481-6 4 0 1 1				Y
sp|P09055|ITB1_MOUSE-481-9 2 0 0 0	Y	Y	Y	Y
sp|P09055|ITB1_MOUSE-520-5 4 0 0 1					Y
sp|P09055|ITB1_MOUSE-520-6 2 0 0 0			Y
sp|P09055|ITB1_MOUSE-520-8 2 0 0 0			Y	Y
sp|P09055|ITB1_MOUSE-669-4 5 0 0 2			Y
sp|P09055|ITB1_MOUSE-669-5 4 0 0 1			Y		Y
sp|P09055|ITB1_MOUSE-669-5 4 0 0 3			Y
sp|P09055|ITB1_MOUSE-669-5 4 0 1 1			Y
sp|P09055|ITB1_MOUSE-669-5 4 0 2 0				Y
sp|P09055|ITB1_MOUSE-669-5 4 1 0 1			Y		Y
sp|P09055|ITB1_MOUSE-669-5 5 0 0 3			Y
sp|P09055|ITB1_MOUSE-669-6 2 0 0 0			Y
sp|P09055|ITB1_MOUSE-669-6 4 0 0 1			Y
sp|P09055|ITB1_MOUSE-669-6 4 0 1 1				Y	Y
sp|P09055|ITB1_MOUSE-669-7 2 0 0 0			Y
sp|P09055|ITB1_MOUSE-669-8 2 0 0 0			Y	Y	Y
sp|P09055|ITB1_MOUSE-669-9 2 0 0 0		Y	Y	Y	Y
sp|P09055|ITB1_MOUSE-97-5 4 0 0 1					Y
sp|P09242|PPBT_MOUSE-140-5 5 0 0 3			Y
sp|P09242|PPBT_MOUSE-140-9 2 0 0 0			Y
sp|P09242|PPBT_MOUSE-230-5 5 0 0 3			Y
sp|P09242|PPBT_MOUSE-230-6 6 0 0 4			Y
sp|P09242|PPBT_MOUSE-230-9 2 0 0 0			Y
sp|P09242|PPBT_MOUSE-271-4 5 0 0 1			Y
sp|P09242|PPBT_MOUSE-271-5 4 0 0 2			Y
sp|P09242|PPBT_MOUSE-271-5 5 0 0 1			Y
sp|P09242|PPBT_MOUSE-271-6 6 0 0 3			Y
sp|P09242|PPBT_MOUSE-271-9 2 0 0 0			Y
sp|P09242|PPBT_MOUSE-430-5 5 0 0 3			Y
sp|P09242|PPBT_MOUSE-430-8 2 0 0 0			Y
sp|P09242|PPBT_MOUSE-430-9 2 0 0 0			Y
sp|P09470|ACE_MOUSE-116-3 8 0 0 0					Y
sp|P09470|ACE_MOUSE-116-4 5 0 0 2			Y
sp|P09470|ACE_MOUSE-116-5 4 0 1 1					Y
sp|P09470|ACE_MOUSE-116-5 4 0 2 1					Y
sp|P09470|ACE_MOUSE-116-5 4 1 1 1					Y
sp|P09470|ACE_MOUSE-116-5 4 2 0 1					Y
sp|P09470|ACE_MOUSE-116-5 5 0 0 2			Y
sp|P09470|ACE_MOUSE-116-5 5 0 0 3			Y
sp|P09470|ACE_MOUSE-116-6 4 0 1 1					Y
sp|P09470|ACE_MOUSE-116-6 4 0 1 2					Y
sp|P09470|ACE_MOUSE-116-6 4 0 2 0					Y
sp|P09470|ACE_MOUSE-116-6 4 1 0 1					Y
sp|P09470|ACE_MOUSE-116-6 4 1 0 2					Y
sp|P09470|ACE_MOUSE-116-6 4 1 1 0					Y
sp|P09470|ACE_MOUSE-116-6 5 0 0 1			Y
sp|P09470|ACE_MOUSE-116-6 5 0 0 2			Y
sp|P09470|ACE_MOUSE-116-7 4 0 0 0					Y
sp|P09470|ACE_MOUSE-116-7 4 0 0 1					Y
sp|P09470|ACE_MOUSE-116-7 4 0 1 0					Y
sp|P09470|ACE_MOUSE-116-7 4 0 1 1		Y			Y
sp|P09470|ACE_MOUSE-116-7 4 1 0 0					Y
sp|P09470|ACE_MOUSE-116-7 6 0 0 2			Y
sp|P09470|ACE_MOUSE-1196-3 4 1 0 2					Y
sp|P09470|ACE_MOUSE-1196-5 4 0 0 0					Y
sp|P09470|ACE_MOUSE-1196-6 4 0 0 0					Y
sp|P09470|ACE_MOUSE-1196-7 2 0 0 0					Y
sp|P09470|ACE_MOUSE-1196-8 2 0 0 0					Y
sp|P09470|ACE_MOUSE-1196-9 2 0 0 0			Y		Y
sp|P09470|ACE_MOUSE-151-5 5 0 0 3			Y
sp|P09470|ACE_MOUSE-151-6 4 0 1 0					Y
sp|P09470|ACE_MOUSE-151-7 4 0 0 0					Y
sp|P09470|ACE_MOUSE-165-3 4 0 0 1					Y
sp|P09470|ACE_MOUSE-165-3 5 0 0 1			Y
sp|P09470|ACE_MOUSE-165-4 3 0 0 0					Y
sp|P09470|ACE_MOUSE-165-4 3 0 0 1					Y
sp|P09470|ACE_MOUSE-165-4 4 0 0 0					Y
sp|P09470|ACE_MOUSE-165-4 4 0 0 1			Y		Y
sp|P09470|ACE_MOUSE-165-4 4 0 0 2			Y
sp|P09470|ACE_MOUSE-165-4 5 0 0 1			Y
sp|P09470|ACE_MOUSE-165-4 5 0 0 2			Y
sp|P09470|ACE_MOUSE-165-5 2 0 0 0	Y				Y
sp|P09470|ACE_MOUSE-165-5 3 0 0 0					Y
sp|P09470|ACE_MOUSE-165-5 3 0 0 1			Y		Y
sp|P09470|ACE_MOUSE-165-5 3 0 0 2			Y
sp|P09470|ACE_MOUSE-165-5 4 0 0 0			Y		Y
sp|P09470|ACE_MOUSE-165-5 4 0 0 1		Y	Y		Y
sp|P09470|ACE_MOUSE-165-5 4 0 0 2			Y
sp|P09470|ACE_MOUSE-165-5 4 0 0 3			Y
sp|P09470|ACE_MOUSE-165-5 4 0 1 1					Y
sp|P09470|ACE_MOUSE-165-5 5 0 0 2			Y
sp|P09470|ACE_MOUSE-165-5 5 0 0 3			Y
sp|P09470|ACE_MOUSE-165-5 5 3 0 0					Y
sp|P09470|ACE_MOUSE-165-6 2 0 0 0					Y
sp|P09470|ACE_MOUSE-165-6 3 0 0 0					Y
sp|P09470|ACE_MOUSE-165-6 3 0 0 1			Y		Y
sp|P09470|ACE_MOUSE-165-6 3 0 0 2			Y
sp|P09470|ACE_MOUSE-165-6 3 0 1 0					Y
sp|P09470|ACE_MOUSE-165-6 4 0 0 0					Y
sp|P09470|ACE_MOUSE-165-6 4 0 0 1					Y
sp|P09470|ACE_MOUSE-165-7 2 0 0 0					Y
sp|P09470|ACE_MOUSE-165-7 3 0 0 0					Y
sp|P09470|ACE_MOUSE-165-7 3 0 0 1					Y
sp|P09470|ACE_MOUSE-165-7 4 0 0 0					Y
sp|P09470|ACE_MOUSE-165-7 4 0 0 1					Y
sp|P09470|ACE_MOUSE-165-8 2 0 0 0					Y
sp|P09470|ACE_MOUSE-165-9 2 0 0 0			Y		Y
sp|P09470|ACE_MOUSE-323-5 4 0 1 1					Y
sp|P09470|ACE_MOUSE-323-5 5 0 0 2			Y
sp|P09470|ACE_MOUSE-323-5 5 0 0 3			Y
sp|P09470|ACE_MOUSE-323-6 4 0 0 1					Y
sp|P09470|ACE_MOUSE-323-6 4 0 1 1					Y
sp|P09470|ACE_MOUSE-323-6 6 0 0 3			Y
sp|P09470|ACE_MOUSE-323-6 6 0 0 4			Y
sp|P09470|ACE_MOUSE-323-7 4 0 0 1					Y
sp|P09470|ACE_MOUSE-323-9 2 0 0 0					Y
sp|P09470|ACE_MOUSE-514-10 2 0 0 0			Y		Y
sp|P09470|ACE_MOUSE-514-3 5 0 0 1			Y
sp|P09470|ACE_MOUSE-514-4 3 0 0 0					Y
sp|P09470|ACE_MOUSE-514-4 3 0 0 1					Y
sp|P09470|ACE_MOUSE-514-4 3 0 0 2					Y
sp|P09470|ACE_MOUSE-514-4 4 0 0 0					Y
sp|P09470|ACE_MOUSE-514-4 4 0 0 1					Y
sp|P09470|ACE_MOUSE-514-4 4 0 0 2			Y
sp|P09470|ACE_MOUSE-514-4 4 0 1 1					Y
[truncated: 8,010 more rows]
