# Supplementary material for: pGlyco 2.0 enables precision N-glycoproteomics with comprehensive quality control and one-step mass spectrometry for intact glycopeptide identification
Source: Nat Commun. 2017 Sep 5;8:438. doi: 10.1038/s41467-017-00535-2 (PMC5585273; doi:10.1038/s41467-017-00535-2)
Supplement: Supplementary file 5 — Supplementary Data 4 [file 41467_2017_535_MOESM5_ESM.xlsx]

## Sheet: 4-Glycosylation Sites(1,988)
Pro-Site	Brain	Heart	Kidney	Liver	Lung
sp|A1L314|MPEG1_MOUSE-185					Y
sp|A2A559|PGAP3_MOUSE-40			Y		Y
sp|A2A699|F1712_MOUSE-265	Y
sp|A2A699|F1712_MOUSE-66	Y
sp|A2A8L5|PTPRF_MOUSE-721	Y		Y
sp|A2A8L5|PTPRF_MOUSE-941			Y
sp|A2AFS3|K1324_MOUSE-713	Y
sp|A2AFS3|K1324_MOUSE-943				Y
sp|A2AHL1|ANO3_MOUSE-455	Y
sp|A2AJQ3|D19L4_MOUSE-122	Y		Y	Y	Y
sp|A2AQP0|MYH7B_MOUSE-447				Y
sp|A2ARA8|ITA8_MOUSE-121					Y
sp|A2ARA8|ITA8_MOUSE-176					Y
sp|A2ARA8|ITA8_MOUSE-600					Y
sp|A2ARA8|ITA8_MOUSE-604					Y
sp|A2ARA8|ITA8_MOUSE-736					Y
sp|A2ARA8|ITA8_MOUSE-895					Y
sp|A2ARA8|ITA8_MOUSE-922					Y
sp|A2ARV4|LRP2_MOUSE-1133			Y
sp|A2ARV4|LRP2_MOUSE-1384			Y
sp|A2ARV4|LRP2_MOUSE-1497			Y
sp|A2ARV4|LRP2_MOUSE-1551			Y
sp|A2ARV4|LRP2_MOUSE-159			Y
sp|A2ARV4|LRP2_MOUSE-1676			Y
sp|A2ARV4|LRP2_MOUSE-1733			Y
sp|A2ARV4|LRP2_MOUSE-178			Y
sp|A2ARV4|LRP2_MOUSE-1811			Y
sp|A2ARV4|LRP2_MOUSE-2131			Y
sp|A2ARV4|LRP2_MOUSE-2134			Y
sp|A2ARV4|LRP2_MOUSE-2178			Y
sp|A2ARV4|LRP2_MOUSE-2225			Y
sp|A2ARV4|LRP2_MOUSE-2396			Y
sp|A2ARV4|LRP2_MOUSE-2488			Y
sp|A2ARV4|LRP2_MOUSE-2782			Y
sp|A2ARV4|LRP2_MOUSE-2847			Y
sp|A2ARV4|LRP2_MOUSE-2949			Y
sp|A2ARV4|LRP2_MOUSE-299			Y
sp|A2ARV4|LRP2_MOUSE-3317			Y
sp|A2ARV4|LRP2_MOUSE-3357			Y
sp|A2ARV4|LRP2_MOUSE-3448			Y
sp|A2ARV4|LRP2_MOUSE-3566			Y
sp|A2ARV4|LRP2_MOUSE-387			Y
sp|A2ARV4|LRP2_MOUSE-3980			Y
sp|A2ARV4|LRP2_MOUSE-4070			Y		Y
sp|A2ARV4|LRP2_MOUSE-4329			Y		Y
sp|A2ARV4|LRP2_MOUSE-657			Y
sp|A2ARV4|LRP2_MOUSE-865			Y
sp|A6H584|CO6A5_MOUSE-614				Y
sp|A6H6E2|MMRN2_MOUSE-249			Y
sp|A6H6E2|MMRN2_MOUSE-261			Y		Y
sp|A6H6E2|MMRN2_MOUSE-379			Y
sp|A6H6E2|MMRN2_MOUSE-839		Y	Y
sp|A6H8H2|DEN4C_MOUSE-1629	Y
sp|A6X935|ITIH4_MOUSE-517		Y
sp|A6X935|ITIH4_MOUSE-577				Y	Y
sp|A6X935|ITIH4_MOUSE-874				Y
sp|B0V2N1|PTPRS_MOUSE-720	Y
sp|B1AS29|GRIK3_MOUSE-278	Y
sp|B1AUH1|PTPRU_MOUSE-75	Y
sp|B1AZA5|TM245_MOUSE-548	Y			Y	Y
sp|B1AZA5|TM245_MOUSE-572					Y
sp|B2RS91|RRN3_MOUSE-118	Y
sp|B2RU80|PTPRB_MOUSE-710					Y
sp|B2RVY9|TM182_MOUSE-85		Y
sp|B2RXS4|PLXB2_MOUSE-1005	Y	Y	Y	Y	Y
sp|B2RXS4|PLXB2_MOUSE-1053			Y
sp|B2RXS4|PLXB2_MOUSE-1072				Y
sp|B2RXS4|PLXB2_MOUSE-1103				Y	Y
sp|B2RXS4|PLXB2_MOUSE-127			Y		Y
sp|B2RXS4|PLXB2_MOUSE-393			Y	Y	Y
sp|B2RXS4|PLXB2_MOUSE-451			Y
sp|B2RXS4|PLXB2_MOUSE-530			Y	Y
sp|B2RXS4|PLXB2_MOUSE-735	Y		Y	Y	Y
sp|B2RXS4|PLXB2_MOUSE-761	Y		Y
sp|B2RXS4|PLXB2_MOUSE-919	Y
sp|B9EKR1|PRPTZ_MOUSE-134	Y
sp|B9EKR1|PRPTZ_MOUSE-232	Y
sp|B9EKR1|PRPTZ_MOUSE-497	Y
sp|B9EKR1|PRPTZ_MOUSE-501	Y
sp|E2JF22|PIEZ1_MOUSE-2347			Y		Y
sp|E9Q414|APOB_MOUSE-2126				Y
sp|E9Q414|APOB_MOUSE-2773				Y
sp|E9Q414|APOB_MOUSE-2823				Y
sp|E9Q414|APOB_MOUSE-2976				Y
sp|E9Q612|PTPRO_MOUSE-722			Y
sp|E9Q9K5|TRDN_MOUSE-584		Y			Y
sp|E9Q9K5|TRDN_MOUSE-75		Y
sp|F6VAN0|ATF6A_MOUSE-570				Y
sp|O08530|S1PR1_MOUSE-30	Y				Y
sp|O08532|CA2D1_MOUSE-136	Y
sp|O08532|CA2D1_MOUSE-324	Y	Y	Y	Y	Y
sp|O08532|CA2D1_MOUSE-675	Y
sp|O08532|CA2D1_MOUSE-781	Y	Y			Y
sp|O08532|CA2D1_MOUSE-824	Y	Y			Y
sp|O08532|CA2D1_MOUSE-985	Y	Y
sp|O08532|CA2D1_MOUSE-998	Y
sp|O08538|ANGP1_MOUSE-243					Y
sp|O08543|EFNA5_MOUSE-37	Y
sp|O08545|EFNA3_MOUSE-38	Y
sp|O08602|RAE1A_MOUSE-38				Y
sp|O08677|KNG1_MOUSE-168	Y	Y	Y	Y	Y
sp|O08677|KNG1_MOUSE-242			Y	Y
sp|O08742|GPV_MOUSE-181					Y
sp|O08742|GPV_MOUSE-298					Y
sp|O08742|GPV_MOUSE-51					Y
sp|O08742|GPV_MOUSE-67					Y
sp|O08795|GLU2B_MOUSE-72			Y	Y
sp|O08842|GFRA2_MOUSE-362	Y
sp|O09043|NAPSA_MOUSE-128			Y		Y
sp|O09114|PTGDS_MOUSE-51	Y
sp|O09114|PTGDS_MOUSE-78	Y	Y
sp|O09117|SYPL1_MOUSE-72	Y	Y	Y	Y	Y
sp|O09117|SYPL1_MOUSE-95	Y		Y		Y
sp|O09118|NET1_MOUSE-95			Y
sp|O09126|SEM4D_MOUSE-191	Y		Y		Y
sp|O09126|SEM4D_MOUSE-379	Y		Y
sp|O09126|SEM4D_MOUSE-419	Y		Y
sp|O09126|SEM4D_MOUSE-77	Y		Y
sp|O09159|MA2B1_MOUSE-310				Y
sp|O09159|MA2B1_MOUSE-367			Y	Y
sp|O09159|MA2B1_MOUSE-489			Y
sp|O09159|MA2B1_MOUSE-497	Y	Y	Y	Y	Y
sp|O09159|MA2B1_MOUSE-693			Y
sp|O09159|MA2B1_MOUSE-767				Y
sp|O09164|SODE_MOUSE-121			Y		Y
sp|O35082|KLOT_MOUSE-161			Y
sp|O35082|KLOT_MOUSE-285			Y
sp|O35082|KLOT_MOUSE-346			Y
sp|O35114|SCRB2_MOUSE-122	Y	Y	Y	Y	Y
sp|O35114|SCRB2_MOUSE-249	Y	Y	Y	Y	Y
sp|O35114|SCRB2_MOUSE-412	Y	Y	Y	Y	Y
sp|O35114|SCRB2_MOUSE-45	Y			Y	Y
sp|O35136|NCAM2_MOUSE-177	Y
sp|O35136|NCAM2_MOUSE-219	Y
sp|O35136|NCAM2_MOUSE-445	Y
sp|O35136|NCAM2_MOUSE-474	Y
sp|O35136|NCAM2_MOUSE-562	Y
sp|O35161|CELR1_MOUSE-1638			Y
sp|O35245|PKD2_MOUSE-326			Y
sp|O35245|PKD2_MOUSE-360			Y
sp|O35405|PLD3_MOUSE-234	Y
sp|O35405|PLD3_MOUSE-385	Y				Y
sp|O35409|FOLH1_MOUSE-338	Y		Y
sp|O35409|FOLH1_MOUSE-461			Y
sp|O35409|FOLH1_MOUSE-478	Y		Y
sp|O35409|FOLH1_MOUSE-615	Y		Y
sp|O35409|FOLH1_MOUSE-640			Y
sp|O35409|FOLH1_MOUSE-78			Y
sp|O35448|PPT2_MOUSE-206			Y	Y
sp|O35448|PPT2_MOUSE-289			Y	Y
sp|O35453|HEPS_MOUSE-131			Y	Y
sp|O35566|CD151_MOUSE-159			Y
sp|O35598|ADA10_MOUSE-268			Y
sp|O35598|ADA10_MOUSE-279	Y	Y	Y	Y	Y
sp|O35598|ADA10_MOUSE-440	Y	Y	Y	Y	Y
sp|O35604|NPC1_MOUSE-1063	Y	Y	Y	Y	Y
sp|O35604|NPC1_MOUSE-158				Y
sp|O35604|NPC1_MOUSE-185				Y
sp|O35604|NPC1_MOUSE-598				Y
sp|O35632|HYAL2_MOUSE-103			Y	Y
sp|O35632|HYAL2_MOUSE-390		Y	Y	Y	Y
sp|O35632|HYAL2_MOUSE-74				Y	Y
sp|O35657|NEUR1_MOUSE-180			Y
sp|O35657|NEUR1_MOUSE-346			Y
sp|O35664|INAR2_MOUSE-78				Y
sp|O35684|NEUS_MOUSE-321	Y
sp|O35887|CALU_MOUSE-131					Y
sp|O35949|ELOV3_MOUSE-6				Y
sp|O54826|AF10_MOUSE-765	Y
sp|O54890|ITB3_MOUSE-679	Y			Y	Y
sp|O54990|PROM1_MOUSE-273	Y		Y
sp|O54991|CNTP1_MOUSE-1148	Y
sp|O54991|CNTP1_MOUSE-277	Y
sp|O54991|CNTP1_MOUSE-500	Y
sp|O54991|CNTP1_MOUSE-519	Y
sp|O54991|CNTP1_MOUSE-598	Y
sp|O54991|CNTP1_MOUSE-764	Y
sp|O54991|CNTP1_MOUSE-805	Y
sp|O54991|CNTP1_MOUSE-844	Y
sp|O54991|CNTP1_MOUSE-949	Y
sp|O54991|CNTP1_MOUSE-957	Y
sp|O55026|ENTP2_MOUSE-129	Y
sp|O55026|ENTP2_MOUSE-378	Y
sp|O55026|ENTP2_MOUSE-64	Y
sp|O55057|PDE6D_MOUSE-64				Y
sp|O55111|DSG2_MOUSE-467				Y
sp|O70133|DHX9_MOUSE-50			Y
sp|O70161|PI51C_MOUSE-93	Y
sp|O70258|SGCE_MOUSE-200		Y			Y
sp|O70309|ITB5_MOUSE-705			Y	Y
sp|O70343|PRGC1_MOUSE-229					Y
sp|O70354|CAH11_MOUSE-118	Y
sp|O70354|CAH11_MOUSE-260	Y
sp|O70362|PHLD_MOUSE-317				Y
sp|O70362|PHLD_MOUSE-496				Y
sp|O70362|PHLD_MOUSE-655	Y			Y
sp|O70423|AOC3_MOUSE-592	Y	Y	Y		Y
sp|O70472|TM131_MOUSE-288			Y	Y
sp|O70472|TM131_MOUSE-945			Y	Y
sp|O70570|PIGR_MOUSE-147			Y	Y
sp|O70570|PIGR_MOUSE-170			Y	Y
sp|O70570|PIGR_MOUSE-206			Y	Y
sp|O70589|CSKP_MOUSE-484					Y
sp|O88307|SORL_MOUSE-1068	Y
sp|O88307|SORL_MOUSE-158	Y		Y
sp|O88307|SORL_MOUSE-1608	Y				Y
sp|O88307|SORL_MOUSE-1706	Y
sp|O88307|SORL_MOUSE-1733	Y		Y		Y
sp|O88307|SORL_MOUSE-1855	Y		Y
sp|O88307|SORL_MOUSE-1895	Y		Y		Y
sp|O88307|SORL_MOUSE-1987	Y
sp|O88307|SORL_MOUSE-2011	Y		Y		Y
sp|O88307|SORL_MOUSE-2055	Y
sp|O88307|SORL_MOUSE-2093	Y		Y
sp|O88307|SORL_MOUSE-674	Y
sp|O88307|SORL_MOUSE-871	Y		Y
sp|O88322|NID2_MOUSE-681			Y		Y
sp|O88329|MYO1A_MOUSE-362	Y		Y		Y
sp|O88338|CAD16_MOUSE-519			Y
sp|O88338|CAD16_MOUSE-604			Y
sp|O88507|CNTFR_MOUSE-142	Y
sp|O88507|CNTFR_MOUSE-190	Y
sp|O88531|PPT1_MOUSE-197	Y		Y	Y
sp|O88531|PPT1_MOUSE-212	Y	Y	Y	Y	Y
sp|O88576|S6A18_MOUSE-353			Y
sp|O88668|CREG1_MOUSE-160	Y	Y		Y	Y
sp|O88735|MAP7_MOUSE-186		Y	Y		Y
sp|O88783|FA5_MOUSE-1049				Y
sp|O88783|FA5_MOUSE-1459				Y
sp|O88783|FA5_MOUSE-1811				Y	Y
sp|O88792|JAM1_MOUSE-185			Y	Y	Y
sp|O88819|FUT9_MOUSE-153			Y
sp|O88829|SIAT9_MOUSE-235	Y	Y		Y
sp|O88998|NOE1_MOUSE-103	Y
sp|O88998|NOE1_MOUSE-288	Y
sp|O88998|NOE1_MOUSE-394	Y
sp|O88998|NOE1_MOUSE-473	Y
sp|O89001|CBPD_MOUSE-1067	Y		Y
sp|O89001|CBPD_MOUSE-521	Y
sp|O89001|CBPD_MOUSE-625	Y		Y
sp|O89001|CBPD_MOUSE-810	Y
sp|O89001|CBPD_MOUSE-866	Y
sp|O89001|CBPD_MOUSE-952	Y
sp|O89001|CBPD_MOUSE-975			Y
sp|O89017|LGMN_MOUSE-265			Y	Y	Y
sp|O89017|LGMN_MOUSE-274	Y		Y	Y	Y
sp|O89020|AFAM_MOUSE-402				Y
sp|O89023|TPP1_MOUSE-209	Y	Y	Y	Y	Y
sp|O89023|TPP1_MOUSE-221	Y	Y	Y	Y	Y
sp|O89023|TPP1_MOUSE-442	Y	Y	Y	Y	Y
sp|O89026|ROBO1_MOUSE-781	Y
sp|O89103|C1QR1_MOUSE-102	Y		Y		Y
sp|P00757|K1KB4_MOUSE-97			Y
sp|P01029|CO4B_MOUSE-1324				Y	Y
sp|P01029|CO4B_MOUSE-1387			Y	Y
sp|P01029|CO4B_MOUSE-224	Y		Y	Y	Y
sp|P01132|EGF_MOUSE-111			Y
sp|P01132|EGF_MOUSE-410			Y
sp|P01592|IGJ_MOUSE-70				Y
sp|P01831|THY1_MOUSE-118	Y
sp|P01831|THY1_MOUSE-42	Y	Y	Y		Y
sp|P01831|THY1_MOUSE-94	Y
sp|P01863|GCAA_MOUSE-180			Y
sp|P01872|IGHM_MOUSE-280		Y	Y	Y	Y
sp|P01882|IGHDM_MOUSE-112					Y
sp|P01882|IGHDM_MOUSE-227					Y
sp|P01898|HA10_MOUSE-110				Y
sp|P01898|HA10_MOUSE-280			Y	Y
sp|P01899|HA11_MOUSE-110			Y		Y
sp|P01899|HA11_MOUSE-200			Y	Y	Y
sp|P01899|HA11_MOUSE-280	Y		Y	Y	Y
sp|P01901|HA1B_MOUSE-107			Y	Y	Y
sp|P02468|LAMC1_MOUSE-1020		Y
sp|P02468|LAMC1_MOUSE-1105	Y	Y	Y		Y
sp|P02468|LAMC1_MOUSE-1203	Y	Y	Y		Y
sp|P02468|LAMC1_MOUSE-1221		Y	Y		Y
sp|P02468|LAMC1_MOUSE-1239	Y	Y	Y		Y
sp|P02468|LAMC1_MOUSE-1378		Y			Y
sp|P02468|LAMC1_MOUSE-1393	Y	Y	Y		Y
sp|P02468|LAMC1_MOUSE-1437		Y			Y
sp|P02468|LAMC1_MOUSE-574		Y
sp|P02468|LAMC1_MOUSE-648	Y	Y	Y	Y	Y
sp|P02469|LAMB1_MOUSE-1041		Y			Y
sp|P02469|LAMB1_MOUSE-1195			Y
sp|P02469|LAMB1_MOUSE-1279		Y	Y		Y
sp|P02469|LAMB1_MOUSE-1336	Y	Y	Y		Y
sp|P02469|LAMB1_MOUSE-1343		Y
sp|P02469|LAMB1_MOUSE-677		Y	Y
sp|P04230|HB21_MOUSE-46			Y		Y
sp|P04441|HG2A_MOUSE-113					Y
sp|P04441|HG2A_MOUSE-119		Y	Y	Y	Y
sp|P04441|HG2A_MOUSE-253			Y		Y
sp|P04919|B3AT_MOUSE-660					Y
sp|P04925|PRIO_MOUSE-180	Y
sp|P04925|PRIO_MOUSE-196	Y
sp|P04939|MUP3_MOUSE-66			Y	Y
sp|P05532|KIT_MOUSE-489					Y
sp|P05555|ITAM_MOUSE-1022	Y		Y		Y
sp|P05555|ITAM_MOUSE-391	Y		Y	Y	Y
sp|P05555|ITAM_MOUSE-734	Y				Y
sp|P05555|ITAM_MOUSE-941	Y				Y
sp|P06339|HA15_MOUSE-196					Y
sp|P06683|CO9_MOUSE-263			Y	Y
sp|P06683|CO9_MOUSE-417			Y	Y
sp|P06684|CO5_MOUSE-427				Y
sp|P06684|CO5_MOUSE-733			Y	Y
sp|P06797|CATL1_MOUSE-221			Y	Y	Y
sp|P06800|PTPRC_MOUSE-290					Y
sp|P06800|PTPRC_MOUSE-427					Y
sp|P06800|PTPRC_MOUSE-489					Y
sp|P06802|ENPP1_MOUSE-267			Y	Y
sp|P06802|ENPP1_MOUSE-323				Y
sp|P06909|CFAH_MOUSE-1030				Y
sp|P06909|CFAH_MOUSE-1061			Y	Y
sp|P06909|CFAH_MOUSE-676				Y
sp|P06909|CFAH_MOUSE-773		Y	Y	Y	Y
sp|P07214|SPRC_MOUSE-115					Y
sp|P07309|TTHY_MOUSE-118		Y	Y	Y	Y
sp|P07361|A1AG2_MOUSE-94				Y
sp|P07758|A1AT1_MOUSE-101	Y	Y	Y	Y	Y
sp|P07758|A1AT1_MOUSE-64		Y	Y	Y	Y
sp|P07759|SPA3K_MOUSE-185		Y	Y	Y	Y
sp|P07759|SPA3K_MOUSE-270	Y	Y	Y	Y	Y
sp|P08071|TRFL_MOUSE-118					Y
sp|P08101|FCGR2_MOUSE-166			Y	Y
sp|P08101|FCGR2_MOUSE-173			Y	Y	Y
sp|P08113|ENPL_MOUSE-217	Y	Y	Y	Y	Y
sp|P08113|ENPL_MOUSE-445			Y
sp|P08113|ENPL_MOUSE-481			Y
sp|P08113|ENPL_MOUSE-502			Y	Y	Y
sp|P08113|ENPL_MOUSE-62	Y	Y	Y	Y	Y
sp|P08607|C4BPA_MOUSE-227			Y	Y
sp|P08607|C4BPA_MOUSE-275				Y
sp|P08607|C4BPA_MOUSE-428			Y	Y
sp|P09055|ITB1_MOUSE-212			Y	Y	Y
sp|P09055|ITB1_MOUSE-406			Y		Y
sp|P09055|ITB1_MOUSE-481	Y	Y	Y	Y	Y
sp|P09055|ITB1_MOUSE-520			Y	Y	Y
sp|P09055|ITB1_MOUSE-669		Y	Y	Y	Y
sp|P09055|ITB1_MOUSE-97					Y
sp|P09242|PPBT_MOUSE-140			Y
sp|P09242|PPBT_MOUSE-230			Y
sp|P09242|PPBT_MOUSE-271			Y
sp|P09242|PPBT_MOUSE-430			Y
sp|P09470|ACE_MOUSE-116		Y	Y		Y
sp|P09470|ACE_MOUSE-1196			Y		Y
sp|P09470|ACE_MOUSE-151			Y		Y
sp|P09470|ACE_MOUSE-165	Y	Y	Y		Y
sp|P09470|ACE_MOUSE-323			Y		Y
sp|P09470|ACE_MOUSE-514	Y	Y	Y		Y
sp|P09470|ACE_MOUSE-700		Y	Y		Y
sp|P09470|ACE_MOUSE-719		Y	Y		Y
sp|P09470|ACE_MOUSE-947			Y		Y
sp|P10126|EF1A1_MOUSE-284			Y	Y
sp|P10605|CATB_MOUSE-38	Y		Y		Y
sp|P10852|4F2_MOUSE-166	Y		Y
sp|P10852|4F2_MOUSE-259	Y		Y
sp|P10852|4F2_MOUSE-263	Y		Y
sp|P10852|4F2_MOUSE-385	Y		Y
sp|P10852|4F2_MOUSE-399	Y		Y
sp|P11032|GRAA_MOUSE-169					Y
sp|P11087|CO1A1_MOUSE-1354		Y	Y	Y	Y
sp|P11152|LIPL_MOUSE-70		Y	Y
sp|P11247|PERM_MOUSE-297					Y
sp|P11247|PERM_MOUSE-329				Y
sp|P11247|PERM_MOUSE-365				Y
sp|P11276|FINC_MOUSE-1006		Y	Y	Y	Y
sp|P11276|FINC_MOUSE-430			Y	Y
sp|P11276|FINC_MOUSE-528		Y	Y	Y	Y
sp|P11276|FINC_MOUSE-542		Y	Y	Y
sp|P11438|LAMP1_MOUSE-115	Y	Y	Y	Y
sp|P11438|LAMP1_MOUSE-159	Y		Y	Y	Y
sp|P11438|LAMP1_MOUSE-177	Y		Y	Y
sp|P11438|LAMP1_MOUSE-248			Y
sp|P11438|LAMP1_MOUSE-252	Y	Y	Y	Y	Y
sp|P11438|LAMP1_MOUSE-70	Y		Y
sp|P11438|LAMP1_MOUSE-78	Y		Y	Y
sp|P11438|LAMP1_MOUSE-97	Y	Y	Y	Y	Y
sp|P11609|CD1D1_MOUSE-183				Y
sp|P11609|CD1D1_MOUSE-38				Y
sp|P11609|CD1D1_MOUSE-60				Y	Y
sp|P11627|L1CAM_MOUSE-1073	Y
sp|P11627|L1CAM_MOUSE-202	Y
sp|P11627|L1CAM_MOUSE-246	Y
sp|P11627|L1CAM_MOUSE-293	Y		Y		Y
sp|P11627|L1CAM_MOUSE-670	Y
sp|P11627|L1CAM_MOUSE-725	Y
sp|P11627|L1CAM_MOUSE-848	Y		Y
sp|P11627|L1CAM_MOUSE-875	Y
sp|P11627|L1CAM_MOUSE-968	Y
sp|P11627|L1CAM_MOUSE-978	Y		Y
sp|P11688|ITA5_MOUSE-185				Y
sp|P11688|ITA5_MOUSE-612				Y
sp|P11688|ITA5_MOUSE-678				Y	Y
sp|P11835|ITB2_MOUSE-51					Y
sp|P11835|ITB2_MOUSE-626	Y		Y	Y	Y
sp|P11835|ITB2_MOUSE-644	Y
sp|P11859|ANGT_MOUSE-38				Y
sp|P11881|ITPR1_MOUSE-2503	Y		Y	Y	Y
sp|P12246|SAMP_MOUSE-52				Y
sp|P12265|BGLR_MOUSE-172			Y	Y	Y
sp|P12265|BGLR_MOUSE-416				Y
sp|P12265|BGLR_MOUSE-627			Y	Y	Y
sp|P12960|CNTN1_MOUSE-208	Y
sp|P12960|CNTN1_MOUSE-258	Y
sp|P12960|CNTN1_MOUSE-457	Y
sp|P12960|CNTN1_MOUSE-473	Y
sp|P12960|CNTN1_MOUSE-494	Y
sp|P12960|CNTN1_MOUSE-593	Y
sp|P12960|CNTN1_MOUSE-935	Y
sp|P13595|NCAM1_MOUSE-348	Y
sp|P13595|NCAM1_MOUSE-450	Y
sp|P13597|ICAM1_MOUSE-185			Y		Y
sp|P13597|ICAM1_MOUSE-204					Y
sp|P13597|ICAM1_MOUSE-362					Y
sp|P13597|ICAM1_MOUSE-388			Y	Y	Y
sp|P13597|ICAM1_MOUSE-409					Y
sp|P13597|ICAM1_MOUSE-47					Y
sp|P14094|AT1B1_MOUSE-158	Y	Y	Y	Y	Y
sp|P14094|AT1B1_MOUSE-193	Y	Y	Y	Y	Y
sp|P14094|AT1B1_MOUSE-266	Y		Y
sp|P14231|AT1B2_MOUSE-118	Y
sp|P14231|AT1B2_MOUSE-153	Y
sp|P14231|AT1B2_MOUSE-197	Y
sp|P14231|AT1B2_MOUSE-220	Y
sp|P14231|AT1B2_MOUSE-238	Y	Y		Y	Y
sp|P14231|AT1B2_MOUSE-250	Y
sp|P14231|AT1B2_MOUSE-96	Y
sp|P14429|HA17_MOUSE-107					Y
sp|P14429|HA17_MOUSE-277			Y	Y
sp|P14434|HA2B_MOUSE-105					Y
sp|P14733|LMNB1_MOUSE-442				Y
sp|P15116|CADH2_MOUSE-402	Y	Y	Y	Y
sp|P15116|CADH2_MOUSE-651	Y	Y	Y	Y	Y
sp|P15116|CADH2_MOUSE-692	Y	Y	Y	Y
sp|P15208|INSR_MOUSE-242	Y		Y	Y
sp|P15208|INSR_MOUSE-445			Y	Y	Y
sp|P15208|INSR_MOUSE-910	Y		Y	Y
sp|P15209|NTRK2_MOUSE-121	Y
sp|P15209|NTRK2_MOUSE-178	Y
sp|P15209|NTRK2_MOUSE-205	Y
sp|P15209|NTRK2_MOUSE-241	Y
sp|P15209|NTRK2_MOUSE-254	Y
sp|P15209|NTRK2_MOUSE-338	Y
sp|P15209|NTRK2_MOUSE-67	Y
sp|P15209|NTRK2_MOUSE-95	Y				Y
sp|P15306|TRBM_MOUSE-113		Y			Y
sp|P15388|KCNC1_MOUSE-220	Y
sp|P15920|VPP2_MOUSE-484			Y
sp|P16056|MET_MOUSE-784			Y
sp|P16092|FGFR1_MOUSE-264	Y
sp|P16294|FA9_MOUSE-316			Y	Y
sp|P16301|LCAT_MOUSE-108				Y
sp|P16301|LCAT_MOUSE-44				Y
sp|P16406|AMPE_MOUSE-189			Y	Y
sp|P16406|AMPE_MOUSE-546				Y	Y
sp|P16406|AMPE_MOUSE-637			Y		Y
sp|P16406|AMPE_MOUSE-754			Y	Y	Y
sp|P16406|AMPE_MOUSE-792			Y		Y
sp|P16675|PPGB_MOUSE-140			Y	Y
sp|P16675|PPGB_MOUSE-327			Y	Y
sp|P17047|LAMP2_MOUSE-115			Y	Y
sp|P17047|LAMP2_MOUSE-156			Y	Y
sp|P17047|LAMP2_MOUSE-175			Y	Y
sp|P17047|LAMP2_MOUSE-265			Y	Y	Y
sp|P17047|LAMP2_MOUSE-280	Y	Y	Y	Y	Y
sp|P17047|LAMP2_MOUSE-322	Y		Y	Y
sp|P17047|LAMP2_MOUSE-361	Y	Y	Y	Y	Y
sp|P17439|GLCM_MOUSE-165				Y
sp|P17439|GLCM_MOUSE-289	Y		Y	Y
sp|P17717|UDB17_MOUSE-316			Y	Y
sp|P18242|CATD_MOUSE-134	Y	Y	Y	Y	Y
sp|P18242|CATD_MOUSE-261	Y	Y	Y	Y	Y
sp|P18293|ANPRA_MOUSE-423			Y
sp|P18572|BASI_MOUSE-160	Y	Y	Y	Y	Y
sp|P18572|BASI_MOUSE-270	Y	Y	Y	Y	Y
sp|P18572|BASI_MOUSE-306				Y
sp|P18581|CTR2_MOUSE-227				Y
sp|P19137|LAMA1_MOUSE-1344			Y
sp|P19137|LAMA1_MOUSE-1706	Y
sp|P19137|LAMA1_MOUSE-1763			Y
sp|P19137|LAMA1_MOUSE-2027	Y		Y
sp|P19137|LAMA1_MOUSE-2526	Y
sp|P19137|LAMA1_MOUSE-45			Y
sp|P19137|LAMA1_MOUSE-672			Y
sp|P19221|THRB_MOUSE-144			Y	Y
sp|P19221|THRB_MOUSE-413				Y
sp|P19324|SERPH_MOUSE-119	Y	Y	Y	Y	Y
sp|P20352|TF_MOUSE-169	Y				Y
sp|P20352|TF_MOUSE-37	Y
sp|P20917|MAG_MOUSE-406	Y
sp|P20917|MAG_MOUSE-99	Y
sp|P20934|EVI2A_MOUSE-55	Y
sp|P20934|EVI2A_MOUSE-98	Y
sp|P21460|CYTC_MOUSE-99	Y		Y
sp|P21614|VTDB_MOUSE-288				Y
sp|P21661|NEC2_MOUSE-374	Y
sp|P21661|NEC2_MOUSE-523	Y
sp|P21836|ACES_MOUSE-381	Y
sp|P21956|MFGM_MOUSE-316		Y	Y		Y
sp|P21995|EMB_MOUSE-118	Y		Y		Y
sp|P21995|EMB_MOUSE-55	Y		Y		Y
sp|P21995|EMB_MOUSE-62	Y		Y		Y
sp|P21995|EMB_MOUSE-70	Y		Y		Y
sp|P22437|PGH1_MOUSE-70			Y		Y
sp|P22723|GBRG2_MOUSE-128	Y
sp|P22723|GBRG2_MOUSE-246	Y
sp|P23818|GRIA1_MOUSE-257	Y
sp|P23818|GRIA1_MOUSE-363	Y
sp|P23818|GRIA1_MOUSE-406	Y
sp|P23819|GRIA2_MOUSE-256	Y
sp|P23819|GRIA2_MOUSE-370	Y
sp|P23953|EST1C_MOUSE-274				Y
sp|P23953|EST1C_MOUSE-377				Y	Y
sp|P23953|EST1C_MOUSE-79				Y
sp|P24063|ITAL_MOUSE-857				Y	Y
sp|P24549|AL1A1_MOUSE-389				Y
sp|P24638|PPAL_MOUSE-167	Y		Y	Y	Y
sp|P24638|PPAL_MOUSE-92	Y		Y	Y
sp|P24668|MPRD_MOUSE-58	Y		Y	Y	Y
sp|P24668|MPRD_MOUSE-84	Y		Y	Y	Y
sp|P25918|CD19_MOUSE-263			Y		Y
sp|P26049|GBRA3_MOUSE-163	Y
sp|P26262|KLKB1_MOUSE-127				Y
sp|P26262|KLKB1_MOUSE-494			Y	Y
sp|P26618|PGFRA_MOUSE-506					Y
sp|P27038|AVR2A_MOUSE-66	Y
sp|P27090|TGFB2_MOUSE-140					Y
sp|P27573|MYP0_MOUSE-122					Y
sp|P28653|PGS1_MOUSE-271			Y		Y
sp|P28653|PGS1_MOUSE-312		Y	Y	Y	Y
sp|P28654|PGS2_MOUSE-206		Y	Y	Y	Y
sp|P28654|PGS2_MOUSE-257		Y			Y
sp|P28654|PGS2_MOUSE-298		Y
sp|P28665|MUG1_MOUSE-1142		Y	Y	Y	Y
sp|P28665|MUG1_MOUSE-1180				Y
sp|P28665|MUG1_MOUSE-294				Y
sp|P28665|MUG1_MOUSE-313				Y
sp|P28665|MUG1_MOUSE-776				Y
sp|P28665|MUG1_MOUSE-871				Y
sp|P28665|MUG1_MOUSE-993		Y	Y	Y	Y
sp|P28798|GRN_MOUSE-263				Y	Y
sp|P28825|MEP1A_MOUSE-139			Y
sp|P28825|MEP1A_MOUSE-221			Y
sp|P28825|MEP1A_MOUSE-257			Y
sp|P28825|MEP1A_MOUSE-28			Y
sp|P28825|MEP1A_MOUSE-317			Y
sp|P28825|MEP1A_MOUSE-413			Y
sp|P28825|MEP1A_MOUSE-439			Y
sp|P28825|MEP1A_MOUSE-601			Y
sp|P28843|DPP4_MOUSE-144			Y	Y	Y
sp|P28843|DPP4_MOUSE-315				Y
sp|P28843|DPP4_MOUSE-514	Y		Y	Y	Y
sp|P28843|DPP4_MOUSE-679			Y	Y	Y
sp|P29416|HEXA_MOUSE-157	Y	Y	Y	Y	Y
sp|P29533|VCAM1_MOUSE-225	Y
sp|P29699|FETUA_MOUSE-99		Y	Y	Y	Y
sp|P29788|VTNC_MOUSE-168				Y
sp|P29788|VTNC_MOUSE-241		Y	Y	Y	Y
sp|P31428|DPEP1_MOUSE-332			Y		Y
sp|P31809|CEAM1_MOUSE-104				Y
sp|P31809|CEAM1_MOUSE-210				Y
sp|P31809|CEAM1_MOUSE-226				Y
sp|P31809|CEAM1_MOUSE-375				Y
sp|P31809|CEAM1_MOUSE-71		Y	Y	Y	Y
sp|P31809|CEAM1_MOUSE-89				Y
sp|P31938|MP2K1_MOUSE-21				Y
sp|P32261|ANT3_MOUSE-129			Y	Y	Y
sp|P32261|ANT3_MOUSE-188			Y	Y
sp|P32261|ANT3_MOUSE-225		Y	Y	Y	Y
sp|P33587|PROC_MOUSE-214			Y	Y
sp|P33587|PROC_MOUSE-290			Y	Y
sp|P33587|PROC_MOUSE-370			Y	Y
sp|P35343|CXCR2_MOUSE-75	Y
sp|P35436|NMDE1_MOUSE-380	Y
sp|P35436|NMDE1_MOUSE-443	Y
sp|P35436|NMDE1_MOUSE-444	Y
sp|P35436|NMDE1_MOUSE-687	Y
sp|P35438|NMDZ1_MOUSE-203	Y
sp|P35438|NMDZ1_MOUSE-276	Y
sp|P35438|NMDZ1_MOUSE-300	Y
sp|P35438|NMDZ1_MOUSE-350	Y
sp|P35438|NMDZ1_MOUSE-368	Y
sp|P35438|NMDZ1_MOUSE-440	Y
sp|P35438|NMDZ1_MOUSE-471	Y
sp|P35438|NMDZ1_MOUSE-771	Y
sp|P35441|TSP1_MOUSE-1067			Y		Y
sp|P35762|CD81_MOUSE-155	Y
sp|P35803|GPM6B_MOUSE-217	Y
sp|P35822|PTPRK_MOUSE-139	Y		Y
sp|P35822|PTPRK_MOUSE-415			Y
sp|P35822|PTPRK_MOUSE-461			Y
sp|P35846|FOLR1_MOUSE-199			Y
sp|P35846|FOLR1_MOUSE-61			Y
sp|P35846|FOLR1_MOUSE-67			Y
sp|P35969|VGFR1_MOUSE-517					Y
sp|P39038|CADH4_MOUSE-658	Y
sp|P39061|COIA1_MOUSE-585			Y	Y
sp|P39087|GRIK2_MOUSE-423	Y
sp|P39087|GRIK2_MOUSE-751	Y
sp|P39876|TIMP3_MOUSE-207			Y
sp|P41233|ABCA1_MOUSE-1504	Y	Y	Y	Y	Y
sp|P41233|ABCA1_MOUSE-1637				Y	Y
sp|P41233|ABCA1_MOUSE-196				Y
sp|P41233|ABCA1_MOUSE-400				Y	Y
sp|P41233|ABCA1_MOUSE-489				Y
sp|P41233|ABCA1_MOUSE-98				Y
sp|P41234|ABCA2_MOUSE-1776	Y		Y	Y
sp|P41234|ABCA2_MOUSE-432	Y
sp|P41234|ABCA2_MOUSE-627	Y
sp|P41245|MMP9_MOUSE-39					Y
sp|P41731|CD63_MOUSE-130			Y
sp|P41731|CD63_MOUSE-143			Y
sp|P41731|CD63_MOUSE-172			Y
sp|P42703|LIFR_MOUSE-199					Y
sp|P42703|LIFR_MOUSE-385				Y
sp|P42703|LIFR_MOUSE-402				Y
sp|P42703|LIFR_MOUSE-675				Y
sp|P42703|LIFR_MOUSE-782				Y
sp|P43006|EAA2_MOUSE-205	Y			Y
sp|P43006|EAA2_MOUSE-215	Y
sp|P43406|ITAV_MOUSE-615	Y	Y	Y	Y	Y
sp|P43406|ITAV_MOUSE-74	Y		Y		Y
sp|P43406|ITAV_MOUSE-869	Y		Y	Y	Y
sp|P43406|ITAV_MOUSE-941	Y	Y	Y	Y	Y
sp|P45700|MA1A1_MOUSE-515				Y
sp|P46978|STT3A_MOUSE-537		Y	Y	Y
sp|P46978|STT3A_MOUSE-544			Y	Y
sp|P46978|STT3A_MOUSE-548	Y	Y	Y	Y	Y
sp|P48168|GLRB_MOUSE-242	Y
sp|P48441|IDUA_MOUSE-326				Y	Y
sp|P48441|IDUA_MOUSE-362		Y	Y		Y
sp|P49182|HEP2_MOUSE-167			Y	Y
sp|P49183|DNAS1_MOUSE-40			Y
sp|P49290|PERE_MOUSE-364				Y	Y
sp|P49935|CATH_MOUSE-99			Y
sp|P50172|DHI1_MOUSE-162	Y	Y	Y	Y	Y
sp|P50427|STS_MOUSE-465	Y			Y	Y
sp|P50429|ARSB_MOUSE-280	Y		Y	Y
sp|P50429|ARSB_MOUSE-292			Y	Y
sp|P50446|K2C6A_MOUSE-27					Y
sp|P50571|GBRB1_MOUSE-105	Y
sp|P50608|FMOD_MOUSE-166		Y
sp|P50608|FMOD_MOUSE-201		Y
sp|P51576|P2RX1_MOUSE-210			Y
sp|P51885|LUM_MOUSE-127		Y	Y	Y	Y
sp|P51885|LUM_MOUSE-88			Y		Y
sp|P51910|APOD_MOUSE-98	Y
sp|P52430|PON1_MOUSE-253				Y	Y
sp|P52430|PON1_MOUSE-324				Y
sp|P52793|EFNA1_MOUSE-26				Y	Y
sp|P52795|EFNB1_MOUSE-139					Y
sp|P52800|EFNB2_MOUSE-39	Y
sp|P54751|SIA4A_MOUSE-109				Y
sp|P55065|PLTP_MOUSE-143					Y
sp|P55065|PLTP_MOUSE-245					Y
sp|P55065|PLTP_MOUSE-64					Y
sp|P55066|NCAN_MOUSE-121	Y
sp|P55284|CADH5_MOUSE-441					Y
sp|P55284|CADH5_MOUSE-535	Y	Y	Y	Y	Y
sp|P55284|CADH5_MOUSE-59			Y		Y
sp|P55288|CAD11_MOUSE-540	Y
sp|P55292|DSC2_MOUSE-392				Y
sp|P55292|DSC2_MOUSE-629		Y			Y
sp|P55302|AMRP_MOUSE-271	Y		Y	Y
sp|P55772|ENTP1_MOUSE-291					Y
sp|P56528|CD38_MOUSE-104	Y	Y	Y		Y
sp|P56528|CD38_MOUSE-124	Y		Y	Y	Y
sp|P56528|CD38_MOUSE-223			Y	Y
sp|P56677|ST14_MOUSE-421			Y		Y
sp|P57716|NICA_MOUSE-386		Y	Y		Y
sp|P57716|NICA_MOUSE-434	Y	Y	Y	Y	Y
sp|P57716|NICA_MOUSE-44	Y	Y	Y	Y	Y
sp|P57716|NICA_MOUSE-529	Y	Y	Y	Y	Y
sp|P57716|NICA_MOUSE-54		Y	Y	Y	Y
sp|P57716|NICA_MOUSE-579	Y		Y		Y
sp|P59823|IRPL1_MOUSE-122	Y
sp|P59823|IRPL1_MOUSE-213	Y
sp|P59823|IRPL1_MOUSE-264	Y
sp|P60755|MDGA2_MOUSE-213	Y
sp|P60755|MDGA2_MOUSE-92	Y
sp|P60882|MEGF8_MOUSE-1115	Y
sp|P60882|MEGF8_MOUSE-421	Y		Y		Y
sp|P60882|MEGF8_MOUSE-637	Y
sp|P61215|CAH10_MOUSE-116	Y
sp|P61315|G3ST3_MOUSE-91	Y
sp|P62812|GBRA1_MOUSE-137	Y
sp|P63080|GBRB3_MOUSE-105	Y
sp|P63137|GBRB2_MOUSE-104	Y
sp|P63166|SUMO1_MOUSE-74				Y
sp|P70158|ASM3A_MOUSE-219			Y
sp|P70158|ASM3A_MOUSE-235			Y
sp|P70193|LRIG1_MOUSE-76	Y
sp|P70194|CLC4F_MOUSE-209				Y
sp|P70206|PLXA1_MOUSE-1041	Y
sp|P70206|PLXA1_MOUSE-1096	Y
sp|P70206|PLXA1_MOUSE-75	Y
sp|P70207|PLXA2_MOUSE-163	Y	Y		Y	Y
sp|P70207|PLXA2_MOUSE-655	Y
sp|P70207|PLXA2_MOUSE-76	Y
sp|P70211|DCC_MOUSE-60	Y
sp|P70227|ITPR3_MOUSE-2404					Y
sp|P70232|NCHL1_MOUSE-1027	Y
sp|P70232|NCHL1_MOUSE-225	Y
sp|P70232|NCHL1_MOUSE-299	Y
sp|P70232|NCHL1_MOUSE-476	Y
sp|P70232|NCHL1_MOUSE-767	Y
sp|P70232|NCHL1_MOUSE-822	Y
sp|P70232|NCHL1_MOUSE-87	Y
sp|P70232|NCHL1_MOUSE-984	Y
sp|P70274|SEPP1_MOUSE-176				Y
sp|P70274|SEPP1_MOUSE-195			Y	Y
sp|P70302|STIM1_MOUSE-171	Y		Y	Y	Y
sp|P70387|HFE_MOUSE-246				Y
sp|P70408|CAD10_MOUSE-438	Y
sp|P70663|SPRL1_MOUSE-462	Y
sp|P70665|SIAE_MOUSE-293				Y
sp|P70665|SIAE_MOUSE-427			Y
sp|P70699|LYAG_MOUSE-140				Y
sp|P70699|LYAG_MOUSE-390	Y		Y
sp|P70699|LYAG_MOUSE-470	Y			Y
sp|P70699|LYAG_MOUSE-883	Y	Y		Y	Y
sp|P80560|PTPR2_MOUSE-550	Y
sp|P82347|SGCD_MOUSE-108		Y			Y
sp|P82349|SGCB_MOUSE-160		Y			Y
sp|P82349|SGCB_MOUSE-213	Y	Y			Y
sp|P82349|SGCB_MOUSE-260		Y
sp|P82350|SGCA_MOUSE-246		Y
sp|P97290|IC1_MOUSE-243				Y	Y
sp|P97291|CADH8_MOUSE-473	Y
sp|P97300|NPTN_MOUSE-196	Y	Y	Y	Y	Y
sp|P97300|NPTN_MOUSE-228	Y	Y	Y	Y	Y
sp|P97300|NPTN_MOUSE-283	Y	Y	Y	Y	Y
sp|P97321|SEPR_MOUSE-679				Y
sp|P97326|CADH6_MOUSE-399	Y
sp|P97326|CADH6_MOUSE-437	Y
sp|P97333|NRP1_MOUSE-150					Y
sp|P97333|NRP1_MOUSE-261					Y
sp|P97370|AT1B3_MOUSE-124	Y			Y
sp|P97445|CAC1A_MOUSE-1884	Y
sp|P97449|AMPN_MOUSE-106			Y	Y	Y
sp|P97449|AMPN_MOUSE-114	Y		Y	Y
sp|P97449|AMPN_MOUSE-128	Y		Y	Y	Y
sp|P97449|AMPN_MOUSE-573			Y
sp|P97449|AMPN_MOUSE-606	Y		Y	Y
sp|P97449|AMPN_MOUSE-734			Y
sp|P97449|AMPN_MOUSE-784			Y	Y
sp|P97449|AMPN_MOUSE-817			Y	Y
sp|P97468|CML1_MOUSE-190			Y		Y
sp|P97772|GRM1_MOUSE-397	Y
sp|P97785|GFRA1_MOUSE-406				Y
sp|P97792|CXAR_MOUSE-106				Y	Y
sp|P97797|SHPS1_MOUSE-168	Y		Y		Y
sp|P97797|SHPS1_MOUSE-209	Y
sp|P97797|SHPS1_MOUSE-246	Y
sp|P97797|SHPS1_MOUSE-271	Y				Y
sp|P97797|SHPS1_MOUSE-293	Y
sp|P97797|SHPS1_MOUSE-312	Y
sp|P97797|SHPS1_MOUSE-320	Y
sp|P97798|NEO1_MOUSE-501	Y
sp|P97798|NEO1_MOUSE-670	Y
sp|P97821|CATC_MOUSE-53					Y
sp|P97927|LAMA4_MOUSE-104					Y
sp|P97927|LAMA4_MOUSE-215					Y
sp|P97927|LAMA4_MOUSE-308		Y	Y		Y
sp|P97927|LAMA4_MOUSE-458					Y
sp|P97927|LAMA4_MOUSE-571					Y
sp|P97927|LAMA4_MOUSE-735		Y	Y		Y
sp|P97927|LAMA4_MOUSE-780		Y			Y
sp|P97927|LAMA4_MOUSE-803		Y	Y		Y
sp|P97952|SCN1B_MOUSE-135	Y
sp|P97952|SCN1B_MOUSE-93	Y
sp|P98064|MASP1_MOUSE-183				Y
sp|P98064|MASP1_MOUSE-390				Y
sp|P98086|C1QA_MOUSE-146	Y			Y	Y
sp|P98156|VLDLR_MOUSE-765		Y
sp|Q00493|CBPE_MOUSE-139	Y	Y
sp|Q00493|CBPE_MOUSE-390	Y
sp|Q00560|IL6RB_MOUSE-83	Y				Y
sp|Q01097|NMDE2_MOUSE-341	Y
sp|Q01097|NMDE2_MOUSE-348	Y
sp|Q01097|NMDE2_MOUSE-444	Y
sp|Q01097|NMDE2_MOUSE-491	Y
sp|Q01097|NMDE2_MOUSE-74	Y
sp|Q01279|EGFR_MOUSE-128				Y
sp|Q01279|EGFR_MOUSE-175				Y
sp|Q01279|EGFR_MOUSE-352	Y		Y	Y	Y
sp|Q01279|EGFR_MOUSE-444				Y
sp|Q01279|EGFR_MOUSE-528				Y
sp|Q01279|EGFR_MOUSE-568				Y
sp|Q01279|EGFR_MOUSE-603				Y
sp|Q01339|APOH_MOUSE-162			Y	Y	Y
sp|Q01815|CAC1C_MOUSE-1388		Y
sp|Q02013|AQP1_MOUSE-42			Y
sp|Q02496|MUC1_MOUSE-508			Y		Y
sp|Q02788|CO6A2_MOUSE-155		Y	Y	Y	Y
sp|Q02788|CO6A2_MOUSE-342					Y
sp|Q02788|CO6A2_MOUSE-800		Y	Y	Y	Y
sp|Q02788|CO6A2_MOUSE-912		Y		Y	Y
sp|Q02788|CO6A2_MOUSE-969		Y	Y	Y	Y
sp|Q02858|TIE2_MOUSE-690			Y		Y
sp|Q03137|EPHA4_MOUSE-235	Y
sp|Q03141|MARK3_MOUSE-381				Y	Y
sp|Q03157|APLP1_MOUSE-554	Y
sp|Q03311|CHLE_MOUSE-370		Y		Y	Y
sp|Q03734|SPA3M_MOUSE-104				Y
sp|Q04519|ASM_MOUSE-333			Y
sp|Q04857|CO6A1_MOUSE-211		Y	Y		Y
sp|Q04857|CO6A1_MOUSE-801		Y	Y	Y	Y
sp|Q05117|PPA5_MOUSE-118				Y
sp|Q05186|RCN1_MOUSE-47	Y			Y	Y
sp|Q05769|PGH2_MOUSE-580					Y
sp|Q05793|PGBM_MOUSE-210			Y
sp|Q05793|PGBM_MOUSE-3098		Y	Y	Y	Y
sp|Q05793|PGBM_MOUSE-358			Y		Y
sp|Q05793|PGBM_MOUSE-89			Y		Y
sp|Q05793|PGBM_MOUSE-904			Y
sp|Q05909|PTPRG_MOUSE-156	Y
sp|Q06335|APLP2_MOUSE-485	Y		Y	Y
sp|Q06770|CBG_MOUSE-320				Y
sp|Q06890|CLUS_MOUSE-102			Y
sp|Q06890|CLUS_MOUSE-290	Y			Y
sp|Q06890|CLUS_MOUSE-327	Y	Y		Y	Y
sp|Q07113|MPRI_MOUSE-107			Y	Y
sp|Q07113|MPRI_MOUSE-1305	Y	Y	Y	Y	Y
sp|Q07113|MPRI_MOUSE-1532			Y		Y
sp|Q07113|MPRI_MOUSE-1649	Y	Y	Y	Y	Y
sp|Q07113|MPRI_MOUSE-1750		Y	Y
sp|Q07113|MPRI_MOUSE-2129			Y
sp|Q07113|MPRI_MOUSE-395		Y			Y
sp|Q07113|MPRI_MOUSE-430			Y
sp|Q07113|MPRI_MOUSE-575	Y	Y	Y	Y	Y
sp|Q07113|MPRI_MOUSE-740			Y	Y
sp|Q07409|CNTN3_MOUSE-468	Y		Y	Y
sp|Q07409|CNTN3_MOUSE-489	Y
sp|Q07409|CNTN3_MOUSE-65	Y
sp|Q07409|CNTN3_MOUSE-956	Y
sp|Q07456|AMBP_MOUSE-233			Y	Y
sp|Q07797|LG3BP_MOUSE-398			Y	Y
sp|Q07797|LG3BP_MOUSE-69			Y	Y	Y
sp|Q07968|F13B_MOUSE-163				Y
sp|Q08481|PECA1_MOUSE-141			Y
sp|Q08481|PECA1_MOUSE-309			Y		Y
sp|Q08481|PECA1_MOUSE-424					Y
sp|Q08481|PECA1_MOUSE-540			Y		Y
sp|Q08481|PECA1_MOUSE-74		Y	Y		Y
sp|Q08857|CD36_MOUSE-220		Y	Y		Y
sp|Q08857|CD36_MOUSE-320		Y	Y	Y	Y
sp|Q08857|CD36_MOUSE-321		Y			Y
sp|Q08857|CD36_MOUSE-417		Y	Y	Y	Y
sp|Q08857|CD36_MOUSE-79		Y	Y		Y
sp|Q08890|IDS_MOUSE-117	Y
sp|Q09324|GCNT1_MOUSE-58			Y
sp|Q09324|GCNT1_MOUSE-95			Y
sp|Q0P5X5|ZBBX_MOUSE-382			Y
sp|Q0V8T9|CTP5A_MOUSE-282	Y
sp|Q0V8T9|CTP5A_MOUSE-635	Y
sp|Q14BI2|GRM2_MOUSE-232	Y
sp|Q14CH0|F171B_MOUSE-214	Y
sp|Q14CH0|F171B_MOUSE-391				Y
sp|Q2PZL6|FAT4_MOUSE-1828					Y
sp|Q2VLH6|C163A_MOUSE-834		Y		Y	Y
sp|Q2WF71|LRFN1_MOUSE-343	Y
sp|Q2YFS3|PILRA_MOUSE-90				Y
sp|Q32M26|CK087_MOUSE-26	Y
sp|Q32MG2|SPERT_MOUSE-171			Y
sp|Q3TA59|JMJD8_MOUSE-261			Y	Y
sp|Q3TAS6|EMC10_MOUSE-182		Y	Y	Y
sp|Q3TCN2|PLBL2_MOUSE-520	Y		Y	Y	Y
sp|Q3TCN2|PLBL2_MOUSE-93			Y	Y	Y
sp|Q3TD49|SPP2B_MOUSE-379	Y
sp|Q3TDQ1|STT3B_MOUSE-613	Y	Y	Y	Y	Y
sp|Q3TDQ1|STT3B_MOUSE-620	Y	Y	Y	Y	Y
sp|Q3TDQ1|STT3B_MOUSE-624	Y	Y	Y	Y	Y
sp|Q3TDQ1|STT3B_MOUSE-638	Y	Y	Y	Y	Y
sp|Q3TEW6|MPZL1_MOUSE-50	Y
sp|Q3TNL8|IPRI_MOUSE-27					Y
sp|Q3TRM4|PLPL6_MOUSE-9	Y
sp|Q3TVI8|PBIP1_MOUSE-455	Y	Y	Y		Y
sp|Q3TXX4|VGLU1_MOUSE-92	Y
sp|Q3TXX4|VGLU1_MOUSE-93	Y
sp|Q3TYD4|ARSG_MOUSE-497	Y
sp|Q3U284|TM231_MOUSE-221			Y		Y
sp|Q3U3R4|LMF1_MOUSE-430				Y
sp|Q3UDW8|HGNAT_MOUSE-109	Y		Y
sp|Q3UDW8|HGNAT_MOUSE-137	Y			Y
sp|Q3UDW8|HGNAT_MOUSE-157			Y	Y
sp|Q3UH53|SDK1_MOUSE-1315	Y
sp|Q3UH93|PLXD1_MOUSE-1101	Y
sp|Q3UHD1|BAI1_MOUSE-607	Y
sp|Q3UHD1|BAI1_MOUSE-692	Y
sp|Q3UHH8|GXLT1_MOUSE-201			Y	Y
sp|Q3UHH8|GXLT1_MOUSE-351					Y
sp|Q3UHK1|MYCT_MOUSE-447	Y
sp|Q3UHK6|TEN4_MOUSE-1707	Y
sp|Q3UHK6|TEN4_MOUSE-1987	Y
sp|Q3UHK6|TEN4_MOUSE-469	Y
sp|Q3UMW8|CLN5_MOUSE-186			Y
sp|Q3UMW8|CLN5_MOUSE-238			Y	Y	Y
sp|Q3UNN8|PLD5_MOUSE-302	Y
sp|Q3UP75|UD3A1_MOUSE-70			Y	Y
sp|Q3UQ28|PXDN_MOUSE-1175		Y	Y		Y
sp|Q3UQ28|PXDN_MOUSE-1277					Y
sp|Q3UQ28|PXDN_MOUSE-727			Y		Y
sp|Q3UQ28|PXDN_MOUSE-728		Y	Y		Y
sp|Q3USW5|FXRD2_MOUSE-492	Y
sp|Q3UTY6|THSD4_MOUSE-441			Y		Y
sp|Q3UUQ7|PGAP1_MOUSE-234	Y		Y	Y
sp|Q3UUQ7|PGAP1_MOUSE-363	Y
sp|Q3UUQ7|PGAP1_MOUSE-558	Y	Y	Y	Y	Y
sp|Q3UUY6|PROM2_MOUSE-541			Y
sp|Q3UUY6|PROM2_MOUSE-564			Y
sp|Q3UVX5|GRM5_MOUSE-381	Y
sp|Q3UVX5|GRM5_MOUSE-88	Y
sp|Q3UY51|LRC55_MOUSE-82	Y
sp|Q3UZV7|K132L_MOUSE-681	Y
sp|Q3UZV7|K132L_MOUSE-690	Y
sp|Q3UZV7|K132L_MOUSE-715	Y
sp|Q3UZV7|K132L_MOUSE-732	Y
sp|Q3V1T4|P3H1_MOUSE-470					Y
sp|Q3V1T4|P3H1_MOUSE-543		Y	Y	Y	Y
sp|Q3V3R4|ITA1_MOUSE-1007		Y	Y		Y
sp|Q3V3R4|ITA1_MOUSE-1102	Y	Y	Y	Y	Y
sp|Q3V3R4|ITA1_MOUSE-1113			Y	Y	Y
sp|Q3V3R4|ITA1_MOUSE-112			Y	Y	Y
sp|Q3V3R4|ITA1_MOUSE-217			Y		Y
sp|Q3V3R4|ITA1_MOUSE-317			Y		Y
sp|Q3V3R4|ITA1_MOUSE-418	Y	Y	Y	Y	Y
sp|Q3V3R4|ITA1_MOUSE-459	Y	Y	Y	Y	Y
sp|Q3V3R4|ITA1_MOUSE-531			Y	Y	Y
sp|Q3V3R4|ITA1_MOUSE-779		Y	Y	Y	Y
sp|Q3V3R4|ITA1_MOUSE-839	Y	Y	Y	Y	Y
sp|Q3V3R4|ITA1_MOUSE-882	Y	Y	Y	Y	Y
sp|Q4PZA2|ECE1_MOUSE-165	Y		Y	Y	Y
sp|Q4PZA2|ECE1_MOUSE-209					Y
sp|Q4PZA2|ECE1_MOUSE-269			Y	Y	Y
sp|Q4PZA2|ECE1_MOUSE-631				Y	Y
sp|Q56A07|SCN2B_MOUSE-53	Y
sp|Q571E4|GALNS_MOUSE-201			Y
sp|Q5DU41|LRC8B_MOUSE-355			Y
sp|Q5F226|FAT2_MOUSE-2183	Y
sp|Q5F226|FAT2_MOUSE-3127	Y
sp|Q5F226|FAT2_MOUSE-39	Y
sp|Q5FWI3|TMEM2_MOUSE-1234			Y		Y
sp|Q5FWI3|TMEM2_MOUSE-636					Y
sp|Q5FWI3|TMEM2_MOUSE-914	Y	Y		Y	Y
sp|Q5FWI3|TMEM2_MOUSE-980			Y		Y
sp|Q5PT54|NTCP5_MOUSE-73				Y
sp|Q5RJH3|CAD12_MOUSE-537	Y
sp|Q5RKR3|ISLR2_MOUSE-365	Y
sp|Q5SRT8|CCNJL_MOUSE-118	Y
sp|Q5SSE9|ABCAD_MOUSE-1218			Y
sp|Q5SSE9|ABCAD_MOUSE-2801			Y
sp|Q5SSE9|ABCAD_MOUSE-292			Y
sp|Q5SSE9|ABCAD_MOUSE-2973			Y
sp|Q5SSE9|ABCAD_MOUSE-84			Y
sp|Q5SWY8|SC5AA_MOUSE-239			Y
sp|Q5SYL3|K0100_MOUSE-178			Y	Y
sp|Q5SZV5|K0319_MOUSE-742	Y
sp|Q5U462|CDCP1_MOUSE-122			Y
sp|Q5U462|CDCP1_MOUSE-386			Y
sp|Q60590|A1AG1_MOUSE-104				Y
sp|Q60590|A1AG1_MOUSE-94			Y	Y
sp|Q60625|ICAM5_MOUSE-214	Y
sp|Q60625|ICAM5_MOUSE-371	Y
sp|Q60625|ICAM5_MOUSE-397	Y
sp|Q60625|ICAM5_MOUSE-54	Y
sp|Q60625|ICAM5_MOUSE-645	Y
sp|Q60625|ICAM5_MOUSE-762	Y
sp|Q60673|PTPRN_MOUSE-524	Y
sp|Q60675|LAMA2_MOUSE-1057	Y	Y
sp|Q60675|LAMA2_MOUSE-1593		Y
sp|Q60675|LAMA2_MOUSE-1610		Y
sp|Q60675|LAMA2_MOUSE-1696		Y
sp|Q60675|LAMA2_MOUSE-1806	Y	Y			Y
sp|Q60675|LAMA2_MOUSE-1897		Y
sp|Q60675|LAMA2_MOUSE-2024		Y
sp|Q60675|LAMA2_MOUSE-2041		Y			Y
sp|Q60675|LAMA2_MOUSE-2122	Y	Y	Y		Y
sp|Q60675|LAMA2_MOUSE-2236		Y
sp|Q60675|LAMA2_MOUSE-2554		Y
sp|Q60675|LAMA2_MOUSE-2644		Y
sp|Q60675|LAMA2_MOUSE-2889		Y
sp|Q60675|LAMA2_MOUSE-299		Y
sp|Q60675|LAMA2_MOUSE-359	Y	Y	Y		Y
sp|Q60675|LAMA2_MOUSE-51		Y			Y
sp|Q60675|LAMA2_MOUSE-919		Y
sp|Q60715|P4HA1_MOUSE-113		Y	Y	Y	Y
sp|Q60716|P4HA2_MOUSE-266			Y
sp|Q60751|IGF1R_MOUSE-245	Y
sp|Q60751|IGF1R_MOUSE-901			Y		Y
sp|Q60751|IGF1R_MOUSE-914			Y
sp|Q60755|CALCR_MOUSE-142					Y
sp|Q60767|LY75_MOUSE-1594					Y
sp|Q60805|MERTK_MOUSE-165	Y
sp|Q60825|NPT2A_MOUSE-298			Y
sp|Q60825|NPT2A_MOUSE-328			Y
sp|Q60841|RELN_MOUSE-3016	Y
sp|Q60847|COCA1_MOUSE-1765					Y
sp|Q60847|COCA1_MOUSE-2530			Y		Y
sp|Q60847|COCA1_MOUSE-2681					Y
sp|Q60928|GGT1_MOUSE-114			Y
sp|Q60928|GGT1_MOUSE-119			Y
sp|Q60928|GGT1_MOUSE-229			Y
sp|Q60928|GGT1_MOUSE-343			Y
sp|Q60928|GGT1_MOUSE-510	Y		Y
sp|Q60934|GRIK1_MOUSE-276	Y
sp|Q60948|MAD4_MOUSE-54					Y
sp|Q61001|LAMA5_MOUSE-1335	Y	Y	Y		Y
sp|Q61001|LAMA5_MOUSE-2211		Y	Y		Y
sp|Q61001|LAMA5_MOUSE-2395			Y		Y
sp|Q61001|LAMA5_MOUSE-2425			Y		Y
sp|Q61001|LAMA5_MOUSE-2570		Y	Y		Y
sp|Q61001|LAMA5_MOUSE-2709		Y	Y		Y
sp|Q61001|LAMA5_MOUSE-3111			Y
sp|Q61001|LAMA5_MOUSE-3261		Y	Y		Y
sp|Q61001|LAMA5_MOUSE-3291		Y	Y		Y
sp|Q61001|LAMA5_MOUSE-3623		Y	Y		Y
sp|Q61009|SCRB1_MOUSE-288				Y	Y
sp|Q61009|SCRB1_MOUSE-310				Y
sp|Q61009|SCRB1_MOUSE-330				Y
sp|Q61009|SCRB1_MOUSE-383			Y	Y	Y
sp|Q61026|NCOA2_MOUSE-1217			Y	Y
sp|Q61072|ADAM9_MOUSE-231		Y			Y
sp|Q61072|ADAM9_MOUSE-381	Y			Y	Y
sp|Q61087|LAMB3_MOUSE-601					Y
sp|Q61092|LAMC2_MOUSE-941					Y
sp|Q61129|CFAI_MOUSE-106		Y	Y	Y	Y
sp|Q61129|CFAI_MOUSE-116				Y
sp|Q61147|CERU_MOUSE-138				Y	Y
sp|Q61147|CERU_MOUSE-757				Y
sp|Q61180|SCNNA_MOUSE-424			Y
sp|Q61207|SAP_MOUSE-214	Y	Y	Y
sp|Q61207|SAP_MOUSE-334		Y
sp|Q61207|SAP_MOUSE-459	Y	Y	Y	Y	Y
sp|Q61207|SAP_MOUSE-80	Y	Y	Y	Y	Y
sp|Q61220|NELL2_MOUSE-228	Y
sp|Q61220|NELL2_MOUSE-56	Y
sp|Q61220|NELL2_MOUSE-638	Y
sp|Q61268|APOC4_MOUSE-107		Y	Y	Y	Y
sp|Q61282|PGCA_MOUSE-126	Y
sp|Q61282|PGCA_MOUSE-333	Y
sp|Q61282|PGCA_MOUSE-667	Y
sp|Q61292|LAMB2_MOUSE-1250	Y	Y			Y
sp|Q61292|LAMB2_MOUSE-1349					Y
sp|Q61292|LAMB2_MOUSE-1500	Y	Y			Y
sp|Q61330|CNTN2_MOUSE-463	Y
sp|Q61330|CNTN2_MOUSE-500	Y
sp|Q61330|CNTN2_MOUSE-777	Y
sp|Q61330|CNTN2_MOUSE-78	Y
sp|Q61330|CNTN2_MOUSE-942	Y
sp|Q61361|PGCB_MOUSE-129	Y
sp|Q61361|PGCB_MOUSE-336	Y
sp|Q61391|NEP_MOUSE-145			Y		Y
sp|Q61391|NEP_MOUSE-211			Y	Y	Y
sp|Q61391|NEP_MOUSE-285			Y	Y	Y
sp|Q61391|NEP_MOUSE-311			Y
sp|Q61477|NBL1_MOUSE-38					Y
sp|Q61490|CD166_MOUSE-167	Y			Y	Y
sp|Q61490|CD166_MOUSE-306	Y			Y	Y
sp|Q61490|CD166_MOUSE-361	Y			Y	Y
sp|Q61490|CD166_MOUSE-480				Y	Y
sp|Q61490|CD166_MOUSE-499	Y			Y	Y
sp|Q61490|CD166_MOUSE-95	Y			Y	Y
sp|Q61503|5NTD_MOUSE-313	Y			Y	Y
sp|Q61503|5NTD_MOUSE-335	Y		Y		Y
sp|Q61508|ECM1_MOUSE-535			Y	Y	Y
sp|Q61526|ERBB3_MOUSE-250			Y
sp|Q61527|ERBB4_MOUSE-358	Y
sp|Q61543|GSLG1_MOUSE-161	Y	Y	Y	Y
sp|Q61543|GSLG1_MOUSE-206	Y	Y	Y	Y
sp|Q61543|GSLG1_MOUSE-577			Y
sp|Q61543|GSLG1_MOUSE-782	Y		Y
sp|Q61554|FBN1_MOUSE-1067		Y	Y		Y
sp|Q61554|FBN1_MOUSE-1581		Y			Y
sp|Q61576|FKB10_MOUSE-181		Y	Y	Y	Y
sp|Q61576|FKB10_MOUSE-293		Y	Y		Y
sp|Q61576|FKB10_MOUSE-406		Y	Y		Y
sp|Q61576|FKB10_MOUSE-69		Y			Y
sp|Q61581|IBP7_MOUSE-170			Y		Y
sp|Q61614|EDNRA_MOUSE-242					Y
sp|Q61625|GRID2_MOUSE-293	Y
sp|Q61625|GRID2_MOUSE-426	Y
sp|Q61625|GRID2_MOUSE-716	Y
sp|Q61626|GRIK5_MOUSE-372	Y
sp|Q61626|GRIK5_MOUSE-735	Y
sp|Q61627|GRID1_MOUSE-422	Y
sp|Q61627|GRID1_MOUSE-498	Y
sp|Q61646|HPT_MOUSE-148		Y	Y	Y	Y
sp|Q61646|HPT_MOUSE-182		Y	Y	Y	Y
sp|Q61646|HPT_MOUSE-256		Y	Y	Y	Y
sp|Q61646|HPT_MOUSE-264		Y	Y	Y	Y
sp|Q61702|ITIH1_MOUSE-282			Y	Y	Y
sp|Q61702|ITIH1_MOUSE-285		Y	Y	Y
sp|Q61702|ITIH1_MOUSE-585		Y	Y	Y
sp|Q61704|ITIH3_MOUSE-580				Y
sp|Q61735|CD47_MOUSE-109	Y		Y	Y	Y
sp|Q61738|ITA7_MOUSE-1023		Y			Y
sp|Q61738|ITA7_MOUSE-784		Y
sp|Q61738|ITA7_MOUSE-86		Y	Y
sp|Q61739|ITA6_MOUSE-284	Y	Y	Y		Y
sp|Q61739|ITA6_MOUSE-927	Y	Y	Y		Y
sp|Q61739|ITA6_MOUSE-958			Y		Y
sp|Q61789|LAMA3_MOUSE-2159					Y
sp|Q61789|LAMA3_MOUSE-2261					Y
sp|Q61789|LAMA3_MOUSE-2361					Y
sp|Q61789|LAMA3_MOUSE-2580					Y
sp|Q61789|LAMA3_MOUSE-2747					Y
sp|Q61830|MRC1_MOUSE-104				Y
sp|Q61830|MRC1_MOUSE-1204				Y
sp|Q61830|MRC1_MOUSE-529				Y
sp|Q61838|A2M_MOUSE-1385			Y	Y	Y
sp|Q61838|A2M_MOUSE-1443			Y	Y	Y
sp|Q61838|A2M_MOUSE-157				Y
sp|Q61838|A2M_MOUSE-55				Y
sp|Q61838|A2M_MOUSE-568		Y	Y	Y	Y
sp|Q61838|A2M_MOUSE-881		Y	Y	Y	Y
sp|Q61847|MEP1B_MOUSE-193			Y
sp|Q61847|MEP1B_MOUSE-219			Y
sp|Q61847|MEP1B_MOUSE-316			Y
sp|Q61847|MEP1B_MOUSE-529			Y
sp|Q61847|MEP1B_MOUSE-548			Y
sp|Q61885|MOG_MOUSE-59	Y
sp|Q62000|MIME_MOUSE-258					Y
sp|Q62009|POSTN_MOUSE-601					Y
sp|Q62011|PDPN_MOUSE-60					Y
sp|Q62059|CSPG2_MOUSE-330	Y
sp|Q62059|CSPG2_MOUSE-57	Y
sp|Q62086|PON2_MOUSE-254	Y			Y	Y
sp|Q62086|PON2_MOUSE-323			Y	Y	Y
sp|Q62087|PON3_MOUSE-323	Y	Y	Y	Y	Y
sp|Q62178|SEM4A_MOUSE-120	Y
sp|Q62178|SEM4A_MOUSE-496	Y
sp|Q62179|SEM4B_MOUSE-53		Y	Y	Y	Y
sp|Q62179|SEM4B_MOUSE-56	Y	Y	Y
sp|Q62179|SEM4B_MOUSE-615			Y
sp|Q62181|SEM3C_MOUSE-585			Y		Y
sp|Q62181|SEM3C_MOUSE-586					Y
sp|Q62192|CD180_MOUSE-34					Y
sp|Q62277|SYPH_MOUSE-59	Y
sp|Q62288|TICN1_MOUSE-289	Y
sp|Q62313|TGON1_MOUSE-110	Y		Y
sp|Q62351|TFR1_MOUSE-725	Y
sp|Q62351|TFR1_MOUSE-730		Y
sp|Q62356|FSTL1_MOUSE-142					Y
sp|Q62443|NPTX1_MOUSE-154	Y
sp|Q62443|NPTX1_MOUSE-193	Y
sp|Q62452|UD19_MOUSE-69				Y
sp|Q62469|ITA2_MOUSE-1071					Y
sp|Q62469|ITA2_MOUSE-109					Y
sp|Q62469|ITA2_MOUSE-457					Y
sp|Q62469|ITA2_MOUSE-472					Y
sp|Q62470|ITA3_MOUSE-512					Y
sp|Q62470|ITA3_MOUSE-574			Y		Y
sp|Q62470|ITA3_MOUSE-606	Y		Y	Y	Y
sp|Q62470|ITA3_MOUSE-657			Y		Y
sp|Q62470|ITA3_MOUSE-86			Y		Y
sp|Q62470|ITA3_MOUSE-937		Y	Y	Y	Y
sp|Q62470|ITA3_MOUSE-971	Y		Y		Y
sp|Q62559|IFT52_MOUSE-373			Y
sp|Q63880|EST3A_MOUSE-311				Y
sp|Q63880|EST3A_MOUSE-317				Y
sp|Q63886|UD11_MOUSE-297			Y	Y
sp|Q63886|UD11_MOUSE-435			Y	Y	Y
sp|Q63886|UD11_MOUSE-89				Y
sp|Q63912|OMGP_MOUSE-103	Y
sp|Q63912|OMGP_MOUSE-152	Y
sp|Q63912|OMGP_MOUSE-234	Y
sp|Q63959|KCNC3_MOUSE-483	Y
sp|Q640R3|HECAM_MOUSE-138	Y
sp|Q640R3|HECAM_MOUSE-189	Y
sp|Q64151|SEM4C_MOUSE-419	Y				Y
sp|Q64176|EST1E_MOUSE-276			Y	Y
sp|Q64176|EST1E_MOUSE-80			Y	Y
sp|Q64277|BST1_MOUSE-185			Y		Y
sp|Q64329|KLRA3_MOUSE-160			Y
sp|Q64430|ATP7A_MOUSE-1449				Y
sp|Q64444|CAH4_MOUSE-123			Y		Y
sp|Q64444|CAH4_MOUSE-214	Y		Y		Y
sp|Q64449|MRC2_MOUSE-1133		Y	Y		Y
sp|Q64449|MRC2_MOUSE-363			Y		Y
sp|Q64449|MRC2_MOUSE-633					Y
sp|Q64449|MRC2_MOUSE-68			Y
sp|Q64455|PTPRJ_MOUSE-267	Y				Y
sp|Q64455|PTPRJ_MOUSE-398	Y
sp|Q64487|PTPRD_MOUSE-724	Y		Y	Y
sp|Q64676|CGT_MOUSE-333	Y
sp|Q64676|CGT_MOUSE-442	Y		Y
sp|Q64687|SIA8A_MOUSE-213			Y
sp|Q64689|SIA8C_MOUSE-206	Y
sp|Q64726|ZA2G_MOUSE-123				Y
sp|Q64726|ZA2G_MOUSE-190			Y	Y
sp|Q64735|CR1L_MOUSE-170	Y		Y	Y
sp|Q68FD9|K1549_MOUSE-1113	Y
sp|Q68FM6|PPR29_MOUSE-117	Y
sp|Q68FM6|PPR29_MOUSE-371	Y
sp|Q69Z26|CNTN4_MOUSE-466	Y
sp|Q69Z26|CNTN4_MOUSE-65	Y
sp|Q69Z26|CNTN4_MOUSE-764	Y
sp|Q69Z26|CNTN4_MOUSE-954	Y
sp|Q69ZF7|CNNM4_MOUSE-119	Y		Y		Y
sp|Q69ZF7|CNNM4_MOUSE-52					Y
sp|Q69ZQ1|K1161_MOUSE-455	Y		Y	Y	Y
sp|Q69ZQ1|K1161_MOUSE-510			Y	Y
sp|Q69ZS6|SV2C_MOUSE-565	Y
sp|Q69ZU6|THS7A_MOUSE-1354	Y
sp|Q69ZU6|THS7A_MOUSE-439	Y
sp|Q6A000|K0753_MOUSE-690					Y
sp|Q6A051|ATRN1_MOUSE-1032	Y		Y
sp|Q6DYE8|ENPP3_MOUSE-236			Y	Y
sp|Q6DYE8|ENPP3_MOUSE-279			Y
sp|Q6DYE8|ENPP3_MOUSE-288			Y	Y
sp|Q6DYE8|ENPP3_MOUSE-594			Y	Y
sp|Q6DYE8|ENPP3_MOUSE-687			Y
sp|Q6GQT9|NOMO1_MOUSE-210	Y	Y	Y	Y
sp|Q6GQT9|NOMO1_MOUSE-361	Y	Y	Y	Y	Y
sp|Q6GQU6|LIGO3_MOUSE-275	Y
sp|Q6GQU6|LIGO3_MOUSE-509	Y
sp|Q6IMP4|PANX2_MOUSE-86	Y
sp|Q6NVG7|GT252_MOUSE-381			Y		Y
sp|Q6NVG7|GT252_MOUSE-96			Y		Y
sp|Q6NXK7|DPP10_MOUSE-343	Y
sp|Q6NXK7|DPP10_MOUSE-749	Y
sp|Q6NXK7|DPP10_MOUSE-91	Y
sp|Q6NXK8|ASIC1_MOUSE-366	Y
sp|Q6P1D5|SE6L1_MOUSE-375	Y
sp|Q6P1D5|SE6L1_MOUSE-454	Y
sp|Q6P2L7|CASC4_MOUSE-115			Y
sp|Q6P5E4|UGGG1_MOUSE-269				Y
sp|Q6P5F6|S39AA_MOUSE-341	Y
sp|Q6P5F7|TTYH3_MOUSE-144	Y
sp|Q6P6J9|TXD15_MOUSE-262		Y		Y	Y
sp|Q6P6J9|TXD15_MOUSE-277		Y	Y	Y	Y
sp|Q6P9J9|ANO6_MOUSE-362	Y		Y		Y
sp|Q6P9K9|NRX3A_MOUSE-105	Y
sp|Q6P9K9|NRX3A_MOUSE-1189	Y
sp|Q6P9K9|NRX3A_MOUSE-1287	Y
sp|Q6PD26|PIGS_MOUSE-370	Y			Y
sp|Q6PDJ1|CAHD1_MOUSE-919			Y		Y
sp|Q6PE13|PRRT3_MOUSE-369	Y
sp|Q6PFE7|TEFF1_MOUSE-55	Y
sp|Q6PGD0|ARAID_MOUSE-73			Y
sp|Q6PHS9|CA2D2_MOUSE-627	Y
sp|Q6PHS9|CA2D2_MOUSE-789	Y
sp|Q6PHS9|CA2D2_MOUSE-864	Y
sp|Q6PHU5|SORT_MOUSE-160	Y				Y
sp|Q6PHU5|SORT_MOUSE-404	Y	Y	Y	Y	Y
sp|Q6S5C2|GNPTG_MOUSE-88			Y
sp|Q6V4S5|SDK2_MOUSE-1461	Y
sp|Q6V4S5|SDK2_MOUSE-1579	Y
sp|Q6V4S5|SDK2_MOUSE-581	Y
sp|Q6V4S5|SDK2_MOUSE-613	Y
sp|Q6VNS1|NTRK3_MOUSE-163	Y
sp|Q6VNS1|NTRK3_MOUSE-388	Y
sp|Q6VNS1|NTRK3_MOUSE-79	Y
sp|Q6X893|CTL1_MOUSE-134	Y		Y	Y	Y
sp|Q6X893|CTL1_MOUSE-179	Y
sp|Q6ZQA6|IGSF3_MOUSE-655	Y
sp|Q6ZQA6|IGSF3_MOUSE-700	Y
sp|Q6ZQE4|T194A_MOUSE-123			Y	Y
sp|Q71M36|CSPG5_MOUSE-355	Y
sp|Q71M36|CSPG5_MOUSE-57	Y
sp|Q75N73|S39AE_MOUSE-52			Y	Y
sp|Q75N73|S39AE_MOUSE-75			Y	Y
sp|Q7M729|SCN4B_MOUSE-113	Y	Y
sp|Q7M729|SCN4B_MOUSE-142	Y
sp|Q7M729|SCN4B_MOUSE-71	Y		Y
sp|Q7TMR0|PCP_MOUSE-413			Y	Y	Y
sp|Q7TN73|CASD1_MOUSE-141	Y
sp|Q7TN89|RASE_MOUSE-151	Y
sp|Q7TNR6|IGS21_MOUSE-165	Y
sp|Q7TNR6|IGS21_MOUSE-407	Y
sp|Q7TPD3|ROBO2_MOUSE-786	Y
sp|Q7TQ48|SRCA_MOUSE-718		Y			Y
sp|Q7TQ48|SRCA_MOUSE-826		Y			Y
sp|Q80T41|GABR2_MOUSE-388	Y
sp|Q80T41|GABR2_MOUSE-452	Y
sp|Q80T79|CSMD3_MOUSE-1781	Y
sp|Q80T79|CSMD3_MOUSE-2711	Y
sp|Q80T79|CSMD3_MOUSE-3099	Y
sp|Q80TG9|LRFN2_MOUSE-332	Y
sp|Q80TR1|LPHN1_MOUSE-526	Y
sp|Q80TR1|LPHN1_MOUSE-795	Y
sp|Q80TR1|LPHN1_MOUSE-821	Y
sp|Q80TS3|LPHN3_MOUSE-676	Y
sp|Q80TS3|LPHN3_MOUSE-885	Y
sp|Q80TS3|LPHN3_MOUSE-911	Y				Y
sp|Q80TS8|SE1L3_MOUSE-823			Y
sp|Q80UG2|PLXA4_MOUSE-1006	Y
sp|Q80UG2|PLXA4_MOUSE-441	Y
sp|Q80V42|CBPM_MOUSE-235	Y		Y
sp|Q80V42|CBPM_MOUSE-38	Y		Y
sp|Q80VP8|T106C_MOUSE-184	Y			Y
sp|Q80WM4|HPLN4_MOUSE-133	Y
sp|Q80WQ6|RHDF2_MOUSE-555				Y
sp|Q80X19|COEA1_MOUSE-138			Y	Y
sp|Q80X19|COEA1_MOUSE-373			Y
sp|Q80X71|T106B_MOUSE-184	Y		Y
sp|Q80X76|SPA3F_MOUSE-259			Y	Y
sp|Q80XG9|LRRT4_MOUSE-126	Y
sp|Q80XL7|MPPE1_MOUSE-220			Y
sp|Q80YC5|FA12_MOUSE-415				Y
sp|Q80YX1|TENA_MOUSE-1018	Y
sp|Q80YX1|TENA_MOUSE-1969	Y
sp|Q80Z24|NEGR1_MOUSE-269	Y
sp|Q80Z24|NEGR1_MOUSE-67	Y		Y
sp|Q80ZF8|BAI3_MOUSE-540	Y
sp|Q80ZF8|BAI3_MOUSE-779	Y
sp|Q810B8|SLIK4_MOUSE-423	Y
sp|Q810U3|NFASC_MOUSE-1026	Y
sp|Q810U3|NFASC_MOUSE-1047	Y
sp|Q810U3|NFASC_MOUSE-305	Y
sp|Q810U3|NFASC_MOUSE-483	Y
sp|Q810U3|NFASC_MOUSE-752	Y
sp|Q810U3|NFASC_MOUSE-778	Y
sp|Q810U3|NFASC_MOUSE-866	Y
sp|Q810U3|NFASC_MOUSE-881	Y
sp|Q810U4|NRCAM_MOUSE-1013	Y
sp|Q810U4|NRCAM_MOUSE-217	Y				Y
sp|Q810U4|NRCAM_MOUSE-270	Y
sp|Q810U4|NRCAM_MOUSE-308	Y
sp|Q810U4|NRCAM_MOUSE-371	Y
sp|Q810U4|NRCAM_MOUSE-427	Y
sp|Q810U4|NRCAM_MOUSE-501	Y
sp|Q810U4|NRCAM_MOUSE-77	Y
sp|Q810U4|NRCAM_MOUSE-796	Y
sp|Q810U4|NRCAM_MOUSE-852	Y
sp|Q8BFR4|GNS_MOUSE-271	Y		Y	Y	Y
sp|Q8BFR4|GNS_MOUSE-354			Y	Y	Y
sp|Q8BFR4|GNS_MOUSE-397					Y
sp|Q8BFZ9|ERLN2_MOUSE-106					Y
sp|Q8BG07|PLD4_MOUSE-169				Y
sp|Q8BG07|PLD4_MOUSE-279	Y			Y	Y
sp|Q8BG07|PLD4_MOUSE-415				Y
sp|Q8BG16|S6A15_MOUSE-424	Y
sp|Q8BG19|TMTC4_MOUSE-497	Y		Y		Y
sp|Q8BG39|SV2B_MOUSE-441	Y
sp|Q8BG39|SV2B_MOUSE-516	Y
sp|Q8BGM5|BEST2_MOUSE-175	Y
sp|Q8BGN3|ENPP6_MOUSE-341	Y		Y
sp|Q8BGN3|ENPP6_MOUSE-404	Y
sp|Q8BGN8|SYNPR_MOUSE-33	Y
sp|Q8BGQ4|POMT2_MOUSE-400			Y	Y
sp|Q8BGQ4|POMT2_MOUSE-653			Y	Y
sp|Q8BGT0|OSTM1_MOUSE-132	Y
sp|Q8BGT0|OSTM1_MOUSE-139	Y				Y
sp|Q8BGT0|OSTM1_MOUSE-267		Y	Y	Y
sp|Q8BGV3|TACD2_MOUSE-114			Y
sp|Q8BGY3|LUZP2_MOUSE-301	Y
sp|Q8BH24|TM9S4_MOUSE-105			Y
sp|Q8BH27|MEGF9_MOUSE-216	Y
sp|Q8BH27|MEGF9_MOUSE-303	Y
sp|Q8BH35|CO8B_MOUSE-252		Y		Y
sp|Q8BH35|CO8B_MOUSE-43				Y
sp|Q8BH97|RCN3_MOUSE-140		Y	Y	Y	Y
sp|Q8BHC0|LYVE1_MOUSE-52					Y
sp|Q8BHC9|FUT11_MOUSE-162					Y
sp|Q8BHG3|CC50B_MOUSE-145			Y	Y
sp|Q8BHG3|CC50B_MOUSE-286				Y
sp|Q8BHJ7|GBRA5_MOUSE-145	Y
sp|Q8BHK2|SCN3B_MOUSE-95	Y				Y
sp|Q8BI84|MIA3_MOUSE-252	Y		Y	Y	Y
sp|Q8BI84|MIA3_MOUSE-631			Y	Y
sp|Q8BJ83|TM2D3_MOUSE-136			Y	Y
sp|Q8BJ83|TM2D3_MOUSE-171	Y		Y	Y
sp|Q8BJ83|TM2D3_MOUSE-183	Y		Y	Y	Y
sp|Q8BJD1|ITIH5_MOUSE-231			Y
sp|Q8BJD1|ITIH5_MOUSE-508			Y
sp|Q8BJE2|BTNL9_MOUSE-224		Y	Y
sp|Q8BJI1|S6A17_MOUSE-186	Y
sp|Q8BJS4|SUN2_MOUSE-650	Y	Y	Y	Y	Y
sp|Q8BK48|EST2E_MOUSE-276				Y
sp|Q8BKG3|PTK7_MOUSE-108					Y
sp|Q8BKG3|PTK7_MOUSE-98					Y
sp|Q8BLE7|VGLU2_MOUSE-100	Y
sp|Q8BLF1|NCEH1_MOUSE-270	Y	Y	Y		Y
sp|Q8BLK3|LSAMP_MOUSE-40	Y
sp|Q8BLQ9|CADM2_MOUSE-211	Y
sp|Q8BLQ9|CADM2_MOUSE-287	Y
sp|Q8BLQ9|CADM2_MOUSE-51	Y
sp|Q8BM72|HSP13_MOUSE-184	Y		Y	Y	Y
sp|Q8BM88|CATO_MOUSE-174			Y	Y	Y
sp|Q8BME9|CBLN4_MOUSE-85	Y
sp|Q8BMN4|LMLN_MOUSE-405	Y
sp|Q8BRH0|TMTC3_MOUSE-546					Y
sp|Q8BS35|ALKMO_MOUSE-9			Y	Y
sp|Q8BSY0|ASPH_MOUSE-465				Y
sp|Q8BTJ4|ENPP4_MOUSE-279	Y
sp|Q8BVZ5|IL33_MOUSE-182				Y
sp|Q8BW41|PMGT2_MOUSE-276	Y		Y
sp|Q8BWQ1|UD2A3_MOUSE-204				Y
sp|Q8BWQ1|UD2A3_MOUSE-315			Y	Y
sp|Q8BWT1|THIM_MOUSE-342				Y
sp|Q8BXA0|LRFN5_MOUSE-330	Y
sp|Q8BXA5|CLP1L_MOUSE-230	Y	Y	Y	Y	Y
sp|Q8BXA5|CLP1L_MOUSE-91	Y	Y	Y	Y	Y
sp|Q8BXJ9|TMM62_MOUSE-180				Y
sp|Q8BXJ9|TMM62_MOUSE-223			Y
sp|Q8BXJ9|TMM62_MOUSE-381			Y	Y
sp|Q8BXJ9|TMM62_MOUSE-384			Y
sp|Q8BXN9|TM87A_MOUSE-62	Y			Y
sp|Q8BXQ2|PIGT_MOUSE-331	Y			Y
sp|Q8BXR5|NALCN_MOUSE-1064	Y
sp|Q8BXZ1|TMX3_MOUSE-261	Y	Y	Y	Y	Y
sp|Q8BY89|CTL2_MOUSE-187	Y	Y	Y		Y
sp|Q8BY89|CTL2_MOUSE-200	Y		Y		Y
sp|Q8BYB9|PGLT1_MOUSE-204	Y		Y	Y	Y
sp|Q8BYB9|PGLT1_MOUSE-373				Y
sp|Q8BYI8|K1467_MOUSE-239	Y			Y
sp|Q8BYI9|TENR_MOUSE-1261	Y
sp|Q8BYI9|TENR_MOUSE-278	Y
sp|Q8BYI9|TENR_MOUSE-55	Y
sp|Q8BYI9|TENR_MOUSE-581	Y
sp|Q8BYU6|TOIP2_MOUSE-318		Y	Y	Y	Y
sp|Q8BYW9|EOGT_MOUSE-354	Y		Y	Y	Y
sp|Q8BZ64|TECT1_MOUSE-134			Y		Y
sp|Q8C0P5|COR2A_MOUSE-120			Y
sp|Q8C0Z1|ITFG3_MOUSE-392			Y	Y
sp|Q8C129|LCAP_MOUSE-145	Y	Y	Y		Y
sp|Q8C129|LCAP_MOUSE-215	Y	Y	Y	Y	Y
sp|Q8C129|LCAP_MOUSE-447	Y
sp|Q8C129|LCAP_MOUSE-525	Y	Y	Y
sp|Q8C129|LCAP_MOUSE-664	Y
sp|Q8C129|LCAP_MOUSE-695		Y	Y
sp|Q8C145|S39A6_MOUSE-275	Y
sp|Q8C165|P20D1_MOUSE-253			Y	Y
sp|Q8C165|P20D1_MOUSE-443			Y	Y
sp|Q8C165|P20D1_MOUSE-72			Y	Y
sp|Q8C172|CERS6_MOUSE-18	Y		Y		Y
sp|Q8C341|SUCO_MOUSE-523	Y		Y		Y
sp|Q8C341|SUCO_MOUSE-529	Y		Y
sp|Q8C3K6|SC5A1_MOUSE-248			Y
sp|Q8C3X8|LMF2_MOUSE-488			Y	Y
sp|Q8C419|GP158_MOUSE-143	Y
sp|Q8C419|GP158_MOUSE-215	Y
sp|Q8C419|GP158_MOUSE-333	Y
sp|Q8C6K9|CO6A6_MOUSE-1289		Y
sp|Q8C6K9|CO6A6_MOUSE-987		Y		Y
sp|Q8C7X2|EMC1_MOUSE-917	Y	Y	Y	Y	Y
sp|Q8C8T7|ELFN1_MOUSE-210	Y
sp|Q8C8T7|ELFN1_MOUSE-349	Y
sp|Q8CDK2|CBPC2_MOUSE-822				Y
sp|Q8CFG0|SULF2_MOUSE-112		Y
sp|Q8CFX1|G6PE_MOUSE-154			Y	Y	Y
sp|Q8CFX1|G6PE_MOUSE-279				Y
sp|Q8CG14|CS1A_MOUSE-641				Y
sp|Q8CG16|C1RA_MOUSE-220				Y
sp|Q8CGM1|BAI2_MOUSE-636	Y
sp|Q8CH25|SLTM_MOUSE-487			Y	Y
sp|Q8CI85|CAH12_MOUSE-88			Y
sp|Q8CIF4|BTD_MOUSE-127			Y	Y
sp|Q8CIF4|BTD_MOUSE-326			Y	Y
sp|Q8CIF4|BTD_MOUSE-96			Y	Y
sp|Q8CIP5|DISP2_MOUSE-420	Y
sp|Q8CIV2|MBRL_MOUSE-180	Y		Y	Y	Y
sp|Q8CJ12|GPR64_MOUSE-543					Y
sp|Q8CJ27|ASPM_MOUSE-144			Y
sp|Q8CJH3|PLXB1_MOUSE-1251	Y
sp|Q8CJH3|PLXB1_MOUSE-31	Y			Y	Y
sp|Q8CJH3|PLXB1_MOUSE-543	Y
sp|Q8HW98|IGLO5_MOUSE-288	Y
sp|Q8HW98|IGLO5_MOUSE-67	Y				Y
sp|Q8JZM4|DNER_MOUSE-223	Y
sp|Q8JZZ0|UD3A2_MOUSE-52			Y	Y
sp|Q8JZZ7|LPHN2_MOUSE-206	Y
sp|Q8JZZ7|LPHN2_MOUSE-288	Y			Y	Y
sp|Q8JZZ7|LPHN2_MOUSE-8					Y
sp|Q8K0B2|LMBD1_MOUSE-75	Y				Y
sp|Q8K0E8|FIBB_MOUSE-384		Y	Y	Y	Y
sp|Q8K135|K319L_MOUSE-394			Y
sp|Q8K209|GPR56_MOUSE-171	Y		Y
sp|Q8K209|GPR56_MOUSE-324			Y
sp|Q8K297|GT251_MOUSE-91		Y	Y	Y	Y
sp|Q8K2B0|SC65_MOUSE-367		Y	Y		Y
sp|Q8K2C7|OS9_MOUSE-177	Y		Y	Y	Y
sp|Q8K2H1|PPHLN_MOUSE-252			Y
sp|Q8K2I4|MANBA_MOUSE-297			Y
sp|Q8K2I4|MANBA_MOUSE-35				Y
sp|Q8K2I4|MANBA_MOUSE-736			Y	Y
sp|Q8K2V6|IPO11_MOUSE-691				Y
sp|Q8K2W3|TXD11_MOUSE-306				Y
sp|Q8K385|FRRS1_MOUSE-308			Y
sp|Q8K385|FRRS1_MOUSE-353			Y	Y	Y
sp|Q8K441|ABCA6_MOUSE-911				Y
sp|Q8K4Q8|COL12_MOUSE-323				Y	Y
sp|Q8K4Q8|COL12_MOUSE-67				Y
sp|Q8K4Z0|LGI2_MOUSE-276	Y
sp|Q8QZR3|EST2A_MOUSE-275				Y
sp|Q8QZW3|F151A_MOUSE-193			Y
sp|Q8QZW3|F151A_MOUSE-319			Y
sp|Q8R090|VMAT1_MOUSE-120			Y
sp|Q8R090|VMAT1_MOUSE-58			Y
sp|Q8R0A6|VTM2A_MOUSE-175	Y
sp|Q8R0F3|SUMF1_MOUSE-139			Y	Y
sp|Q8R0I0|ACE2_MOUSE-536			Y
sp|Q8R0I0|ACE2_MOUSE-660			Y
sp|Q8R121|ZPI_MOUSE-184				Y
sp|Q8R121|ZPI_MOUSE-278				Y
sp|Q8R121|ZPI_MOUSE-81				Y
sp|Q8R143|PTTG_MOUSE-51	Y		Y	Y	Y
sp|Q8R180|ERO1A_MOUSE-276	Y	Y	Y	Y	Y
sp|Q8R1J9|TOR2A_MOUSE-149	Y		Y	Y
sp|Q8R1Q3|ANGL7_MOUSE-320	Y
sp|Q8R1R4|IL34_MOUSE-76	Y
sp|Q8R1V4|TMED4_MOUSE-117	Y		Y	Y	Y
sp|Q8R2E9|ERO1B_MOUSE-122				Y
sp|Q8R2E9|ERO1B_MOUSE-140				Y
sp|Q8R2E9|ERO1B_MOUSE-145				Y
sp|Q8R2G4|NAR3_MOUSE-182		Y			Y
sp|Q8R2G4|NAR3_MOUSE-247		Y
sp|Q8R2Q8|BST2_MOUSE-70				Y	Y
sp|Q8R2R1|POMT1_MOUSE-471		Y	Y	Y	Y
sp|Q8R2R1|POMT1_MOUSE-539			Y
sp|Q8R2Y2|MUC18_MOUSE-58	Y		Y		Y
sp|Q8R366|IGSF8_MOUSE-137	Y
sp|Q8R366|IGSF8_MOUSE-325	Y
sp|Q8R366|IGSF8_MOUSE-461	Y
sp|Q8R373|CLMP_MOUSE-73	Y
sp|Q8R3G9|TSN8_MOUSE-118					Y
sp|Q8R3H7|HS2ST_MOUSE-108	Y		Y	Y	Y
sp|Q8R420|ABCA3_MOUSE-228	Y				Y
sp|Q8R464|CADM4_MOUSE-262	Y
sp|Q8R464|CADM4_MOUSE-286	Y
sp|Q8R464|CADM4_MOUSE-67	Y
sp|Q8R4F1|NTNG2_MOUSE-310	Y
sp|Q8R4G0|NTNG1_MOUSE-133	Y
sp|Q8R4G0|NTNG1_MOUSE-320	Y
sp|Q8R4U0|STAB2_MOUSE-1750				Y
sp|Q8R4V5|OIT3_MOUSE-299				Y
sp|Q8R4Y4|STAB1_MOUSE-1088		Y			Y
sp|Q8R4Y4|STAB1_MOUSE-1728				Y
sp|Q8R5M8|CADM1_MOUSE-104	Y		Y		Y
sp|Q8R5M8|CADM1_MOUSE-116	Y
sp|Q8R5M8|CADM1_MOUSE-70	Y
sp|Q8VBZ3|CLPT1_MOUSE-241		Y	Y
sp|Q8VBZ3|CLPT1_MOUSE-295	Y	Y	Y	Y	Y
sp|Q8VC60|GLB1L_MOUSE-272			Y
sp|Q8VC60|GLB1L_MOUSE-482			Y
sp|Q8VCC2|EST1_MOUSE-388			Y	Y	Y
sp|Q8VCG4|CO8G_MOUSE-173				Y
sp|Q8VCH9|LRC3B_MOUSE-94	Y
sp|Q8VCI0|PLBL1_MOUSE-412				Y
sp|Q8VCI0|PLBL1_MOUSE-444		Y	Y	Y	Y
sp|Q8VCI0|PLBL1_MOUSE-72				Y	Y
sp|Q8VCM8|NCLN_MOUSE-428	Y	Y	Y	Y	Y
sp|Q8VCP9|CLC14_MOUSE-189					Y
sp|Q8VCT4|CES1D_MOUSE-79		Y	Y	Y	Y
sp|Q8VCU1|EST3B_MOUSE-311				Y
sp|Q8VCU1|EST3B_MOUSE-317				Y
sp|Q8VCU1|EST3B_MOUSE-424				Y
sp|Q8VD31|TPSNR_MOUSE-270				Y
sp|Q8VDB2|ALG12_MOUSE-426			Y	Y
sp|Q8VDI9|ALG9_MOUSE-465	Y		Y	Y
sp|Q8VEB4|PAG15_MOUSE-289				Y
sp|Q8VEB4|PAG15_MOUSE-398				Y
sp|Q8VEK0|CC50A_MOUSE-297	Y		Y	Y
sp|Q8VEK0|CC50A_MOUSE-98				Y
sp|Q8VHB5|CAH9_MOUSE-325			Y
sp|Q8VHF2|CDHR5_MOUSE-201			Y
sp|Q8VHF2|CDHR5_MOUSE-408			Y
sp|Q8VHI3|OFUT2_MOUSE-259	Y
sp|Q8VI51|SORC3_MOUSE-796	Y
sp|Q8VI51|SORC3_MOUSE-797	Y
sp|Q8VI56|LRP4_MOUSE-700	Y
sp|Q91V14|S12A5_MOUSE-314	Y
sp|Q91V14|S12A5_MOUSE-351	Y
sp|Q91V14|S12A5_MOUSE-362	Y
sp|Q91V24|ABCA7_MOUSE-1400					Y
sp|Q91V24|ABCA7_MOUSE-1532	Y	Y	Y		Y
sp|Q91VA1|CTL4_MOUSE-67			Y
sp|Q91VC4|PLVAP_MOUSE-112			Y		Y
sp|Q91VC4|PLVAP_MOUSE-150			Y		Y
sp|Q91VC4|PLVAP_MOUSE-82			Y		Y
sp|Q91VC4|PLVAP_MOUSE-88			Y		Y
sp|Q91X17|UROM_MOUSE-233			Y
sp|Q91X17|UROM_MOUSE-323			Y
sp|Q91X17|UROM_MOUSE-397			Y
sp|Q91X17|UROM_MOUSE-448			Y
sp|Q91X17|UROM_MOUSE-514			Y
sp|Q91X72|HEMO_MOUSE-186			Y	Y	Y
sp|Q91X78|ERLN1_MOUSE-106	Y	Y	Y	Y	Y
sp|Q91XD7|CREL1_MOUSE-205	Y	Y	Y	Y	Y
sp|Q91XE7|VA0E2_MOUSE-70	Y
sp|Q91Y47|FA11_MOUSE-126				Y
sp|Q91Y47|FA11_MOUSE-297				Y
sp|Q91Y47|FA11_MOUSE-490				Y
sp|Q91Y74|SIA4C_MOUSE-310				Y
sp|Q91YH5|ATLA3_MOUSE-520				Y
sp|Q91YL7|PG2IP_MOUSE-536			Y
sp|Q91YL7|PG2IP_MOUSE-571			Y
sp|Q91YQ5|RPN1_MOUSE-300			Y	Y
sp|Q91ZX7|LRP1_MOUSE-137	Y			Y
sp|Q91ZX7|LRP1_MOUSE-1512	Y		Y	Y	Y
sp|Q91ZX7|LRP1_MOUSE-1559	Y		Y	Y
sp|Q91ZX7|LRP1_MOUSE-1576	Y		Y	Y	Y
sp|Q91ZX7|LRP1_MOUSE-1646					Y
sp|Q91ZX7|LRP1_MOUSE-1764	Y		Y	Y	Y
sp|Q91ZX7|LRP1_MOUSE-1768	Y		Y	Y	Y
sp|Q91ZX7|LRP1_MOUSE-1826	Y		Y	Y	Y
sp|Q91ZX7|LRP1_MOUSE-2118				Y	Y
sp|Q91ZX7|LRP1_MOUSE-2128	Y			Y	Y
sp|Q91ZX7|LRP1_MOUSE-2473				Y
sp|Q91ZX7|LRP1_MOUSE-2476				Y
sp|Q91ZX7|LRP1_MOUSE-2503	Y			Y
sp|Q91ZX7|LRP1_MOUSE-2621	Y
sp|Q91ZX7|LRP1_MOUSE-2906	Y			Y
sp|Q91ZX7|LRP1_MOUSE-3049	Y			Y	Y
sp|Q91ZX7|LRP1_MOUSE-3090	Y		Y	Y	Y
sp|Q91ZX7|LRP1_MOUSE-3334	Y			Y
sp|Q91ZX7|LRP1_MOUSE-358	Y
sp|Q91ZX7|LRP1_MOUSE-3789	Y			Y
sp|Q91ZX7|LRP1_MOUSE-3840	Y			Y
sp|Q91ZX7|LRP1_MOUSE-3954	Y		Y	Y	Y
sp|Q91ZX7|LRP1_MOUSE-4076	Y	Y	Y	Y	Y
sp|Q91ZX7|LRP1_MOUSE-4126	Y		Y	Y	Y
sp|Q91ZX7|LRP1_MOUSE-4365	Y
sp|Q91ZX7|LRP1_MOUSE-447	Y			Y
sp|Q91ZX7|LRP1_MOUSE-730	Y			Y	Y
sp|Q920L5|ELOV6_MOUSE-2				Y
sp|Q920P3|BRNP1_MOUSE-156	Y
sp|Q920P3|BRNP1_MOUSE-599	Y
sp|Q920P3|BRNP1_MOUSE-630	Y
sp|Q921I1|TRFE_MOUSE-513	Y	Y	Y	Y	Y
sp|Q921L8|GLT11_MOUSE-428			Y
sp|Q921T2|TOIP1_MOUSE-411		Y	Y	Y	Y
sp|Q922J6|TSN2_MOUSE-139	Y
sp|Q922P8|T132A_MOUSE-67	Y
sp|Q923B6|STEA4_MOUSE-323				Y
sp|Q923I7|SC5A2_MOUSE-248			Y
sp|Q923L3|CSMD1_MOUSE-1184	Y
sp|Q923L3|CSMD1_MOUSE-2795	Y
sp|Q923L3|CSMD1_MOUSE-3086	Y
sp|Q923L3|CSMD1_MOUSE-3379	Y
sp|Q923L3|CSMD1_MOUSE-3386	Y
sp|Q924N4|S12A6_MOUSE-379	Y		Y		Y
sp|Q924N4|S12A6_MOUSE-398			Y
sp|Q924Z4|CERS2_MOUSE-19	Y		Y	Y	Y
sp|Q925H0|ASIC2_MOUSE-365	Y
sp|Q99J21|MCLN1_MOUSE-179				Y
sp|Q99J85|NPTXR_MOUSE-211	Y
sp|Q99J85|NPTXR_MOUSE-42	Y
sp|Q99J94|SO1A6_MOUSE-483			Y
sp|Q99JB7|AMNLS_MOUSE-39			Y
sp|Q99JG2|ETBR2_MOUSE-105	Y
sp|Q99JP7|GGT7_MOUSE-198	Y
sp|Q99JP7|GGT7_MOUSE-523	Y
sp|Q99JP7|GGT7_MOUSE-586	Y
sp|Q99JR5|TINAL_MOUSE-160			Y	Y
sp|Q99JW5|EPCAM_MOUSE-111			Y
sp|Q99JY8|LPP3_MOUSE-171	Y
sp|Q99K41|EMIL1_MOUSE-416			Y
sp|Q99K41|EMIL1_MOUSE-562			Y
sp|Q99K41|EMIL1_MOUSE-767			Y
sp|Q99KF1|TMED9_MOUSE-125	Y	Y	Y	Y	Y
sp|Q99KR8|FUCO2_MOUSE-371			Y
sp|Q99KV1|DJB11_MOUSE-261				Y
sp|Q99KW9|TIP_MOUSE-480	Y		Y
sp|Q99L43|CDS2_MOUSE-294	Y
sp|Q99LJ1|FUCO_MOUSE-254			Y
sp|Q99M71|EPDR1_MOUSE-182	Y
sp|Q99M80|PTPRT_MOUSE-1429					Y
sp|Q99MB3|TM2D1_MOUSE-198	Y		Y		Y
sp|Q99MB3|TM2D1_MOUSE-97			Y
sp|Q99MQ4|ASPN_MOUSE-275					Y
sp|Q99N23|CAH15_MOUSE-97			Y
sp|Q99N28|CADM3_MOUSE-288	Y
sp|Q99P47|CNTP4_MOUSE-1025	Y
sp|Q99P47|CNTP4_MOUSE-1075	Y
sp|Q99P47|CNTP4_MOUSE-262	Y
sp|Q99P47|CNTP4_MOUSE-287	Y
sp|Q99P47|CNTP4_MOUSE-708	Y
sp|Q99PD7|NCKX3_MOUSE-85	Y
sp|Q99PE8|ABCG5_MOUSE-410			Y	Y
sp|Q99PG0|AAAD_MOUSE-281			Y	Y
sp|Q99PH1|LRRC4_MOUSE-362	Y
sp|Q99PH1|LRRC4_MOUSE-387	Y
sp|Q99PH1|LRRC4_MOUSE-409	Y
sp|Q99PI8|RTN4R_MOUSE-179	Y
sp|Q99PJ0|NTRI_MOUSE-44	Y
sp|Q9CPW0|CNTP2_MOUSE-1117	Y
sp|Q9CPW0|CNTP2_MOUSE-289	Y
sp|Q9CPW0|CNTP2_MOUSE-436	Y
sp|Q9CPW0|CNTP2_MOUSE-630	Y
sp|Q9CPW0|CNTP2_MOUSE-735	Y
sp|Q9CPW5|SSRB_MOUSE-88	Y	Y	Y	Y	Y
sp|Q9CQ01|RNT2_MOUSE-80			Y	Y
sp|Q9CQ48|NUDC2_MOUSE-144				Y
sp|Q9CQD8|VA0E1_MOUSE-70		Y	Y	Y	Y
sp|Q9CQE7|ERGI3_MOUSE-241			Y	Y
sp|Q9CQF9|PCYOX_MOUSE-196	Y	Y	Y	Y	Y
sp|Q9CQF9|PCYOX_MOUSE-323	Y	Y	Y	Y	Y
sp|Q9CQF9|PCYOX_MOUSE-353	Y	Y	Y	Y	Y
sp|Q9CQW3|PROZ_MOUSE-230				Y
sp|Q9CQX5|CLDN1_MOUSE-72			Y		Y
sp|Q9CQY5|MAGT1_MOUSE-71			Y	Y
sp|Q9CR23|TMEM9_MOUSE-38			Y	Y	Y
sp|Q9CR23|TMEM9_MOUSE-47				Y
sp|Q9CR89|ERGI2_MOUSE-212			Y	Y	Y
sp|Q9CS84|NRX1A_MOUSE-1230	Y
sp|Q9CS84|NRX1A_MOUSE-125	Y
sp|Q9CS84|NRX1A_MOUSE-190	Y
sp|Q9CS84|NRX1A_MOUSE-797	Y
sp|Q9CY50|SSRA_MOUSE-136				Y
sp|Q9CY50|SSRA_MOUSE-191		Y	Y	Y	Y
sp|Q9CYA0|CREL2_MOUSE-188	Y	Y	Y	Y	Y
sp|Q9CYD3|CRTAP_MOUSE-362			Y		Y
sp|Q9CYD3|CRTAP_MOUSE-86			Y	Y	Y
sp|Q9CZ42|NNRD_MOUSE-236	Y		Y	Y	Y
sp|Q9CZ42|NNRD_MOUSE-293			Y
sp|Q9CZR2|NALD2_MOUSE-628		Y	Y	Y	Y
sp|Q9CZT5|VASN_MOUSE-118			Y
sp|Q9D136|OGFD3_MOUSE-211			Y
sp|Q9D136|OGFD3_MOUSE-263		Y	Y	Y	Y
sp|Q9D1H9|MFAP4_MOUSE-139		Y	Y	Y	Y
sp|Q9D1H9|MFAP4_MOUSE-89		Y	Y	Y	Y
sp|Q9D1T0|LIGO1_MOUSE-138	Y
sp|Q9D1T0|LIGO1_MOUSE-196	Y
sp|Q9D1T0|LIGO1_MOUSE-287	Y
sp|Q9D304|RN128_MOUSE-59			Y
sp|Q9D387|LAMP5_MOUSE-102	Y
sp|Q9D387|LAMP5_MOUSE-127	Y
sp|Q9D3A9|TTYH1_MOUSE-355	Y
sp|Q9D659|GI24_MOUSE-127				Y	Y
sp|Q9D666|SUN1_MOUSE-834		Y	Y		Y
sp|Q9D6F4|GBRA4_MOUSE-144	Y
sp|Q9D6F4|GBRA4_MOUSE-157	Y
sp|Q9D7L8|TMIG1_MOUSE-157			Y
sp|Q9D7L8|TMIG1_MOUSE-189			Y
sp|Q9D7N9|APMAP_MOUSE-159	Y	Y	Y	Y	Y
sp|Q9D8B7|JAM3_MOUSE-104	Y
sp|Q9D8B7|JAM3_MOUSE-192	Y
sp|Q9D8F3|S52A2_MOUSE-178			Y
sp|Q9D8U4|C1QT2_MOUSE-190					Y
sp|Q9DAU1|CNPY3_MOUSE-153			Y
sp|Q9DAW9|CNN3_MOUSE-240				Y
sp|Q9DAX2|LPP2_MOUSE-155			Y		Y
sp|Q9DB72|BTBDH_MOUSE-100	Y
sp|Q9DB72|BTBDH_MOUSE-307	Y
sp|Q9DB72|BTBDH_MOUSE-44	Y
sp|Q9DB72|BTBDH_MOUSE-61	Y
sp|Q9DBB9|CPN2_MOUSE-348				Y
sp|Q9DBB9|CPN2_MOUSE-359				Y
sp|Q9DBB9|CPN2_MOUSE-74				Y
sp|Q9DBD0|ICA_MOUSE-489				Y
sp|Q9DBD0|ICA_MOUSE-664				Y
sp|Q9DBH5|LMAN2_MOUSE-185	Y		Y	Y
sp|Q9DBI0|TMPS6_MOUSE-184				Y
sp|Q9DBP0|NPT2B_MOUSE-295					Y
sp|Q9DBV4|MXRA8_MOUSE-118					Y
sp|Q9DBV4|MXRA8_MOUSE-305					Y
sp|Q9DBX3|SUSD2_MOUSE-159	Y	Y	Y	Y	Y
sp|Q9DBX3|SUSD2_MOUSE-491	Y		Y
sp|Q9DBX3|SUSD2_MOUSE-700			Y
sp|Q9DCG2|CD302_MOUSE-107				Y
sp|Q9EP52|TWSG1_MOUSE-80			Y		Y
sp|Q9EPK6|SIL1_MOUSE-197		Y	Y	Y	Y
sp|Q9EQH2|ERAP1_MOUSE-403				Y	Y
sp|Q9EQU3|TLR9_MOUSE-732			Y		Y
sp|Q9ER38|TOR3A_MOUSE-110					Y
sp|Q9ER39|TOR1A_MOUSE-159	Y		Y	Y	Y
sp|Q9ER41|TOR1B_MOUSE-64	Y		Y	Y
sp|Q9ER58|TICN2_MOUSE-225	Y				Y
sp|Q9ER58|TICN2_MOUSE-286	Y
sp|Q9ERB5|SO1C1_MOUSE-536	Y
sp|Q9ESB3|HRG_MOUSE-200		Y	Y	Y	Y
sp|Q9ESB3|HRG_MOUSE-322				Y
sp|Q9ESG4|TMM27_MOUSE-76			Y
sp|Q9ESY9|GILT_MOUSE-105			Y	Y
sp|Q9ET22|DPP2_MOUSE-325			Y	Y
sp|Q9ET30|TM9S3_MOUSE-172			Y	Y
sp|Q9JHE3|ASAH2_MOUSE-663	Y		Y
sp|Q9JHE3|ASAH2_MOUSE-74			Y
sp|Q9JHH6|CBPB2_MOUSE-72				Y
sp|Q9JHH6|CBPB2_MOUSE-84				Y
sp|Q9JHJ3|GLMP_MOUSE-228				Y
sp|Q9JHJ5|5HT3B_MOUSE-385			Y
sp|Q9JHP7|KDEL1_MOUSE-152			Y
sp|Q9JHP7|KDEL1_MOUSE-302			Y		Y
sp|Q9JI18|LRP1B_MOUSE-1549	Y
sp|Q9JI18|LRP1B_MOUSE-1754	Y
sp|Q9JI18|LRP1B_MOUSE-1983	Y		Y	Y	Y
sp|Q9JI18|LRP1B_MOUSE-3076	Y
sp|Q9JI18|LRP1B_MOUSE-3164	Y
sp|Q9JI18|LRP1B_MOUSE-360	Y
sp|Q9JI18|LRP1B_MOUSE-3877	Y
sp|Q9JI18|LRP1B_MOUSE-443	Y
sp|Q9JI18|LRP1B_MOUSE-725	Y
sp|Q9JI33|NET4_MOUSE-163			Y
sp|Q9JI59|JAM2_MOUSE-186	Y
sp|Q9JIA1|LGI1_MOUSE-277	Y
sp|Q9JIA1|LGI1_MOUSE-422	Y
sp|Q9JIM1|S29A1_MOUSE-48				Y
sp|Q9JIS5|SV2A_MOUSE-573	Y
sp|Q9JJF9|SPP2A_MOUSE-119			Y	Y
sp|Q9JJF9|SPP2A_MOUSE-51			Y
sp|Q9JJX6|P2RX4_MOUSE-131			Y
sp|Q9JJX6|P2RX4_MOUSE-184			Y	Y	Y
sp|Q9JJX6|P2RX4_MOUSE-208			Y	Y	Y
sp|Q9JJX6|P2RX4_MOUSE-75			Y
sp|Q9JK53|PRELP_MOUSE-120					Y
sp|Q9JK53|PRELP_MOUSE-285		Y	Y	Y	Y
sp|Q9JK53|PRELP_MOUSE-323					Y
sp|Q9JKF6|PVRL1_MOUSE-202	Y
sp|Q9JKR6|HYOU1_MOUSE-155		Y	Y	Y	Y
sp|Q9JKR6|HYOU1_MOUSE-515	Y	Y	Y	Y	Y
sp|Q9JKR6|HYOU1_MOUSE-596	Y		Y	Y
sp|Q9JKR6|HYOU1_MOUSE-830	Y	Y	Y	Y	Y
sp|Q9JKR6|HYOU1_MOUSE-862	Y	Y	Y	Y	Y
sp|Q9JKR6|HYOU1_MOUSE-869	Y	Y	Y	Y	Y
sp|Q9JKR6|HYOU1_MOUSE-931	Y	Y	Y	Y	Y
sp|Q9JL56|GDE1_MOUSE-168	Y		Y
sp|Q9JLB4|CUBN_MOUSE-1285			Y
sp|Q9JLB4|CUBN_MOUSE-1500			Y
sp|Q9JLB4|CUBN_MOUSE-1802			Y
sp|Q9JLB4|CUBN_MOUSE-1819			Y
sp|Q9JLB4|CUBN_MOUSE-2085			Y
sp|Q9JLB4|CUBN_MOUSE-2400			Y
sp|Q9JLB4|CUBN_MOUSE-2531			Y
sp|Q9JLB4|CUBN_MOUSE-2813			Y
sp|Q9JLB4|CUBN_MOUSE-2925			Y
sp|Q9JLB4|CUBN_MOUSE-3106			Y
sp|Q9JLB4|CUBN_MOUSE-3125			Y
sp|Q9JLB4|CUBN_MOUSE-3457			Y
sp|Q9JLB4|CUBN_MOUSE-781			Y
sp|Q9JLB4|CUBN_MOUSE-95			Y
sp|Q9JLT2|TREA_MOUSE-366			Y
sp|Q9JLT2|TREA_MOUSE-75			Y
sp|Q9JMA9|S6A14_MOUSE-298					Y
sp|Q9JMB8|CNTN6_MOUSE-468	Y
sp|Q9JMB8|CNTN6_MOUSE-65	Y
sp|Q9JMB8|CNTN6_MOUSE-865	Y
sp|Q9QUN7|TLR2_MOUSE-442					Y
sp|Q9QUN9|DKK3_MOUSE-106	Y				Y
sp|Q9QUN9|DKK3_MOUSE-204	Y
sp|Q9QUP5|HPLN1_MOUSE-58	Y
sp|Q9QUR8|SEM7A_MOUSE-154	Y
sp|Q9QUR8|SEM7A_MOUSE-256	Y	Y	Y		Y
sp|Q9QWR8|NAGAB_MOUSE-177			Y	Y
sp|Q9QWR8|NAGAB_MOUSE-201	Y		Y	Y	Y
sp|Q9QXC1|FETUB_MOUSE-139			Y	Y
sp|Q9QXH4|ITAX_MOUSE-949					Y
sp|Q9QXZ6|SO1A1_MOUSE-492			Y
sp|Q9QY33|TSN3_MOUSE-152			Y
sp|Q9QY33|TSN3_MOUSE-167	Y		Y
sp|Q9QY76|VAPB_MOUSE-39			Y
sp|Q9QY81|PO210_MOUSE-1135	Y		Y	Y	Y
sp|Q9QY81|PO210_MOUSE-1441	Y		Y		Y
sp|Q9QY81|PO210_MOUSE-1442	Y
sp|Q9QY81|PO210_MOUSE-405	Y	Y	Y	Y	Y
sp|Q9QY81|PO210_MOUSE-44	Y		Y	Y
sp|Q9QY81|PO210_MOUSE-801			Y
sp|Q9QY96|CASR_MOUSE-446			Y
sp|Q9QY96|CASR_MOUSE-541			Y
sp|Q9QY96|CASR_MOUSE-594			Y
sp|Q9QYC7|VKGC_MOUSE-570			Y	Y	Y
sp|Q9QYC7|VKGC_MOUSE-627				Y
sp|Q9QYS2|GRM3_MOUSE-414	Y
sp|Q9QYS2|GRM3_MOUSE-439	Y
sp|Q9QZC2|PLXC1_MOUSE-149	Y
sp|Q9QZC2|PLXC1_MOUSE-407	Y
sp|Q9QZC2|PLXC1_MOUSE-587	Y
sp|Q9QZC2|PLXC1_MOUSE-717	Y				Y
sp|Q9QZC2|PLXC1_MOUSE-86	Y
sp|Q9QZC2|PLXC1_MOUSE-877	Y			Y
sp|Q9QZF2|GPC1_MOUSE-116	Y
sp|Q9R013|CATF_MOUSE-356				Y
sp|Q9R013|CATF_MOUSE-418				Y
sp|Q9R069|BCAM_MOUSE-323	Y		Y		Y
sp|Q9R098|HGFA_MOUSE-287				Y
sp|Q9R0B9|PLOD2_MOUSE-209			Y		Y
sp|Q9R0B9|PLOD2_MOUSE-63			Y		Y
sp|Q9R0B9|PLOD2_MOUSE-696			Y
sp|Q9R0E1|PLOD3_MOUSE-551	Y	Y	Y	Y	Y
sp|Q9R0E1|PLOD3_MOUSE-66			Y
sp|Q9R0E2|PLOD1_MOUSE-198			Y	Y	Y
sp|Q9R0E2|PLOD1_MOUSE-539	Y	Y	Y	Y	Y
sp|Q9R0L9|MUC24_MOUSE-103	Y		Y	Y
sp|Q9R0M0|CELR2_MOUSE-1742	Y
sp|Q9R0M0|CELR2_MOUSE-2062	Y		Y		Y
sp|Q9R171|CBLN1_MOUSE-79	Y
sp|Q9R182|ANGL3_MOUSE-115				Y
sp|Q9R182|ANGL3_MOUSE-296				Y
sp|Q9R1E6|ENPP2_MOUSE-410	Y		Y
sp|Q9R1Q9|VAS1_MOUSE-255	Y	Y
sp|Q9R1Q9|VAS1_MOUSE-267	Y
sp|Q9R1S3|PIGN_MOUSE-128			Y
sp|Q9R1S3|PIGN_MOUSE-192					Y
sp|Q9R1V6|ADA22_MOUSE-517	Y		Y
sp|Q9R1V6|ADA22_MOUSE-632	Y
sp|Q9R1V7|ADA23_MOUSE-661	Y
sp|Q9R1V7|ADA23_MOUSE-97	Y
sp|Q9R1W5|CALRL_MOUSE-122					Y
sp|Q9R1W5|CALRL_MOUSE-127					Y
sp|Q9R1W5|CALRL_MOUSE-128					Y
sp|Q9R1W5|CALRL_MOUSE-65					Y
sp|Q9WTR5|CAD13_MOUSE-530	Y	Y			Y
sp|Q9WTR5|CAD13_MOUSE-598	Y	Y			Y
sp|Q9WTR5|CAD13_MOUSE-638	Y	Y			Y
sp|Q9WTR5|CAD13_MOUSE-671	Y	Y			Y
sp|Q9WTR5|CAD13_MOUSE-86					Y
sp|Q9WTS5|TEN2_MOUSE-1702	Y
sp|Q9WTS5|TEN2_MOUSE-1763	Y
sp|Q9WTS5|TEN2_MOUSE-443	Y
sp|Q9WTS5|TEN2_MOUSE-915	Y
sp|Q9WTS6|TEN3_MOUSE-1656	Y
sp|Q9WTS6|TEN3_MOUSE-419	Y
sp|Q9WTS6|TEN3_MOUSE-869	Y
sp|Q9WU38|SCNNB_MOUSE-135			Y		Y
sp|Q9WU38|SCNNB_MOUSE-172			Y
sp|Q9WU38|SCNNB_MOUSE-197			Y		Y
sp|Q9WU38|SCNNB_MOUSE-362			Y		Y
sp|Q9WU38|SCNNB_MOUSE-396			Y
sp|Q9WU38|SCNNB_MOUSE-447			Y		Y
sp|Q9WU38|SCNNB_MOUSE-482			Y		Y
sp|Q9WU39|SCNNG_MOUSE-277			Y
sp|Q9WU60|ATRN_MOUSE-1072	Y
sp|Q9WU60|ATRN_MOUSE-299	Y
sp|Q9WU60|ATRN_MOUSE-415	Y			Y
sp|Q9WU60|ATRN_MOUSE-427	Y
sp|Q9WUB6|CLCKB_MOUSE-364			Y
sp|Q9WUB7|CLCKA_MOUSE-364			Y
sp|Q9WUH7|SEM4G_MOUSE-111	Y			Y
sp|Q9WUH7|SEM4G_MOUSE-55	Y			Y
sp|Q9WUP0|RAMP2_MOUSE-99					Y
sp|Q9WUU7|CATZ_MOUSE-186	Y		Y	Y	Y
sp|Q9WUZ9|ENTP5_MOUSE-231			Y	Y
sp|Q9WV18|GABR1_MOUSE-439	Y
sp|Q9WV18|GABR1_MOUSE-501	Y
sp|Q9WV18|GABR1_MOUSE-513	Y
sp|Q9WV18|GABR1_MOUSE-83	Y
sp|Q9WV54|ASAH1_MOUSE-258	Y	Y	Y	Y	Y
sp|Q9WV54|ASAH1_MOUSE-341	Y				Y
sp|Q9WV54|ASAH1_MOUSE-347	Y		Y	Y
sp|Q9WV91|FPRP_MOUSE-525	Y
sp|Q9WVH9|FBLN5_MOUSE-290			Y
sp|Q9WVH9|FBLN5_MOUSE-296			Y
sp|Q9WVJ3|CBPQ_MOUSE-394			Y	Y
sp|Q9WVL3|S12A7_MOUSE-312		Y	Y	Y
sp|Q9WVL7|CXL15_MOUSE-68					Y
sp|Q9WVT6|CAH14_MOUSE-213			Y	Y	Y
sp|Q9Z0F8|ADA17_MOUSE-157			Y	Y	Y
sp|Q9Z0F8|ADA17_MOUSE-264			Y		Y
sp|Q9Z0K8|VNN1_MOUSE-132			Y
sp|Q9Z0K8|VNN1_MOUSE-148			Y
sp|Q9Z0K8|VNN1_MOUSE-316			Y	Y
sp|Q9Z0L0|TPBG_MOUSE-249	Y
sp|Q9Z0L8|GGH_MOUSE-162			Y	Y	Y
sp|Q9Z0M5|LICH_MOUSE-159			Y	Y
sp|Q9Z0M5|LICH_MOUSE-271	Y		Y	Y	Y
sp|Q9Z0M6|CD97_MOUSE-299					Y
sp|Q9Z0M6|CD97_MOUSE-395					Y
sp|Q9Z0M6|CD97_MOUSE-461	Y		Y	Y	Y
sp|Q9Z0R4|ITSN1_MOUSE-928			Y
sp|Q9Z1F6|LECT1_MOUSE-243			Y
sp|Q9Z1L5|CA2D3_MOUSE-1035	Y
sp|Q9Z1M0|P2RX7_MOUSE-187	Y				Y
sp|Q9Z1M0|P2RX7_MOUSE-202	Y	Y	Y	Y	Y
sp|Q9Z1M0|P2RX7_MOUSE-213	Y
sp|Q9Z1M0|P2RX7_MOUSE-74	Y
sp|Q9Z1X2|PTSS2_MOUSE-159	Y		Y
sp|Q9Z218|DPP6_MOUSE-112	Y
sp|Q9Z218|DPP6_MOUSE-113	Y
sp|Q9Z218|DPP6_MOUSE-258	Y
sp|Q9Z218|DPP6_MOUSE-343	Y
sp|Q9Z218|DPP6_MOUSE-410	Y
sp|Q9Z218|DPP6_MOUSE-505	Y
sp|Q9Z218|DPP6_MOUSE-752	Y
sp|Q9Z247|FKBP9_MOUSE-174		Y	Y	Y	Y
sp|Q9Z247|FKBP9_MOUSE-286		Y	Y	Y	Y
sp|Q9Z247|FKBP9_MOUSE-397		Y	Y		Y
sp|Q9Z2A9|GGT5_MOUSE-378			Y	Y
sp|Q9Z2B5|E2AK3_MOUSE-254			Y
sp|Q9Z2C6|UPK1B_MOUSE-131					Y
sp|Q9Z2E9|BSCL2_MOUSE-88	Y		Y	Y
sp|Q9Z2G6|SE1L1_MOUSE-191	Y		Y	Y	Y
sp|Q9Z2G6|SE1L1_MOUSE-213	Y	Y	Y	Y	Y
sp|Q9Z2G6|SE1L1_MOUSE-268			Y	Y
sp|Q9Z2G6|SE1L1_MOUSE-427	Y		Y	Y	Y
sp|Q9Z2G6|SE1L1_MOUSE-604	Y	Y	Y	Y	Y
sp|Q9Z2L6|MINP1_MOUSE-236	Y		Y	Y
sp|Q9Z2W8|GRIA4_MOUSE-258	Y
sp|Q9Z2W8|GRIA4_MOUSE-371	Y
sp|Q9Z2W9|GRIA3_MOUSE-260	Y
sp|Q9Z2W9|GRIA3_MOUSE-374	Y
sp|Q9Z306|S22A4_MOUSE-64	Y		Y	Y
sp|Q9Z319|CORIN_MOUSE-147		Y
sp|Q9Z319|CORIN_MOUSE-317		Y
sp|Q9Z329|ITPR2_MOUSE-2456			Y	Y
