# Supplementary material for: pGlyco 2.0 enables precision N-glycoproteomics with comprehensive quality control and one-step mass spectrometry for intact glycopeptide identification
Source: Nat Commun. 2017 Sep 5;8:438. doi: 10.1038/s41467-017-00535-2 (PMC5585273; doi:10.1038/s41467-017-00535-2)
Supplement: Supplementary file 6 — Supplementary Data 5 [file 41467_2017_535_MOESM6_ESM.xlsx]

## Sheet: 5-Glycoproteins(955)
Pro	Brain	Heart	Kidney	Liver	Lung
sp|A1L314|MPEG1_MOUSE					Y
sp|A2A559|PGAP3_MOUSE			Y		Y
sp|A2A699|F1712_MOUSE	Y
sp|A2A8L5|PTPRF_MOUSE	Y		Y
sp|A2AFS3|K1324_MOUSE	Y			Y
sp|A2AHL1|ANO3_MOUSE	Y
sp|A2AJQ3|D19L4_MOUSE	Y		Y	Y	Y
sp|A2AQP0|MYH7B_MOUSE				Y
sp|A2ARA8|ITA8_MOUSE					Y
sp|A2ARV4|LRP2_MOUSE			Y		Y
sp|A6H584|CO6A5_MOUSE				Y
sp|A6H6E2|MMRN2_MOUSE		Y	Y		Y
sp|A6H8H2|DEN4C_MOUSE	Y
sp|A6X935|ITIH4_MOUSE		Y		Y	Y
sp|B0V2N1|PTPRS_MOUSE	Y
sp|B1AS29|GRIK3_MOUSE	Y
sp|B1AUH1|PTPRU_MOUSE	Y
sp|B1AZA5|TM245_MOUSE	Y			Y	Y
sp|B2RS91|RRN3_MOUSE	Y
sp|B2RU80|PTPRB_MOUSE					Y
sp|B2RVY9|TM182_MOUSE		Y
sp|B2RXS4|PLXB2_MOUSE	Y	Y	Y	Y	Y
sp|B9EKR1|PRPTZ_MOUSE	Y
sp|E2JF22|PIEZ1_MOUSE			Y		Y
sp|E9Q414|APOB_MOUSE				Y
sp|E9Q612|PTPRO_MOUSE			Y
sp|E9Q9K5|TRDN_MOUSE		Y			Y
sp|F6VAN0|ATF6A_MOUSE				Y
sp|O08530|S1PR1_MOUSE	Y				Y
sp|O08532|CA2D1_MOUSE	Y	Y	Y	Y	Y
sp|O08538|ANGP1_MOUSE					Y
sp|O08543|EFNA5_MOUSE	Y
sp|O08545|EFNA3_MOUSE	Y
sp|O08602|RAE1A_MOUSE				Y
sp|O08677|KNG1_MOUSE	Y	Y	Y	Y	Y
sp|O08742|GPV_MOUSE					Y
sp|O08795|GLU2B_MOUSE			Y	Y
sp|O08842|GFRA2_MOUSE	Y
sp|O09043|NAPSA_MOUSE			Y		Y
sp|O09114|PTGDS_MOUSE	Y	Y
sp|O09117|SYPL1_MOUSE	Y	Y	Y	Y	Y
sp|O09118|NET1_MOUSE			Y
sp|O09126|SEM4D_MOUSE	Y		Y		Y
sp|O09159|MA2B1_MOUSE	Y	Y	Y	Y	Y
sp|O09164|SODE_MOUSE			Y		Y
sp|O35082|KLOT_MOUSE			Y
sp|O35114|SCRB2_MOUSE	Y	Y	Y	Y	Y
sp|O35136|NCAM2_MOUSE	Y
sp|O35161|CELR1_MOUSE			Y
sp|O35245|PKD2_MOUSE			Y
sp|O35405|PLD3_MOUSE	Y				Y
sp|O35409|FOLH1_MOUSE	Y		Y
sp|O35448|PPT2_MOUSE			Y	Y
sp|O35453|HEPS_MOUSE			Y	Y
sp|O35566|CD151_MOUSE			Y
sp|O35598|ADA10_MOUSE	Y	Y	Y	Y	Y
sp|O35604|NPC1_MOUSE	Y	Y	Y	Y	Y
sp|O35632|HYAL2_MOUSE		Y	Y	Y	Y
sp|O35657|NEUR1_MOUSE			Y
sp|O35664|INAR2_MOUSE				Y
sp|O35684|NEUS_MOUSE	Y
sp|O35887|CALU_MOUSE					Y
sp|O35949|ELOV3_MOUSE				Y
sp|O54826|AF10_MOUSE	Y
sp|O54890|ITB3_MOUSE	Y			Y	Y
sp|O54990|PROM1_MOUSE	Y		Y
sp|O54991|CNTP1_MOUSE	Y
sp|O55026|ENTP2_MOUSE	Y
sp|O55057|PDE6D_MOUSE				Y
sp|O55111|DSG2_MOUSE				Y
sp|O70133|DHX9_MOUSE			Y
sp|O70161|PI51C_MOUSE	Y
sp|O70258|SGCE_MOUSE		Y			Y
sp|O70309|ITB5_MOUSE			Y	Y
sp|O70343|PRGC1_MOUSE					Y
sp|O70354|CAH11_MOUSE	Y
sp|O70362|PHLD_MOUSE	Y			Y
sp|O70423|AOC3_MOUSE	Y	Y	Y		Y
sp|O70472|TM131_MOUSE			Y	Y
sp|O70570|PIGR_MOUSE			Y	Y
sp|O70589|CSKP_MOUSE					Y
sp|O88307|SORL_MOUSE	Y		Y		Y
sp|O88322|NID2_MOUSE			Y		Y
sp|O88329|MYO1A_MOUSE	Y		Y		Y
sp|O88338|CAD16_MOUSE			Y
sp|O88507|CNTFR_MOUSE	Y
sp|O88531|PPT1_MOUSE	Y	Y	Y	Y	Y
sp|O88576|S6A18_MOUSE			Y
sp|O88668|CREG1_MOUSE	Y	Y		Y	Y
sp|O88735|MAP7_MOUSE		Y	Y		Y
sp|O88783|FA5_MOUSE				Y	Y
sp|O88792|JAM1_MOUSE			Y	Y	Y
sp|O88819|FUT9_MOUSE			Y
sp|O88829|SIAT9_MOUSE	Y	Y		Y
sp|O88998|NOE1_MOUSE	Y
sp|O89001|CBPD_MOUSE	Y		Y
sp|O89017|LGMN_MOUSE	Y		Y	Y	Y
sp|O89020|AFAM_MOUSE				Y
sp|O89023|TPP1_MOUSE	Y	Y	Y	Y	Y
sp|O89026|ROBO1_MOUSE	Y
sp|O89103|C1QR1_MOUSE	Y		Y		Y
sp|P00757|K1KB4_MOUSE			Y
sp|P01029|CO4B_MOUSE	Y		Y	Y	Y
sp|P01132|EGF_MOUSE			Y
sp|P01592|IGJ_MOUSE				Y
sp|P01831|THY1_MOUSE	Y	Y	Y		Y
sp|P01863|GCAA_MOUSE			Y
sp|P01872|IGHM_MOUSE		Y	Y	Y	Y
sp|P01882|IGHDM_MOUSE					Y
sp|P01898|HA10_MOUSE			Y	Y
sp|P01899|HA11_MOUSE	Y		Y	Y	Y
sp|P01901|HA1B_MOUSE			Y	Y	Y
sp|P02468|LAMC1_MOUSE	Y	Y	Y	Y	Y
sp|P02469|LAMB1_MOUSE	Y	Y	Y		Y
sp|P04230|HB21_MOUSE			Y		Y
sp|P04441|HG2A_MOUSE		Y	Y	Y	Y
sp|P04919|B3AT_MOUSE					Y
sp|P04925|PRIO_MOUSE	Y
sp|P04939|MUP3_MOUSE			Y	Y
sp|P05532|KIT_MOUSE					Y
sp|P05555|ITAM_MOUSE	Y		Y	Y	Y
sp|P06339|HA15_MOUSE					Y
sp|P06683|CO9_MOUSE			Y	Y
sp|P06684|CO5_MOUSE			Y	Y
sp|P06797|CATL1_MOUSE			Y	Y	Y
sp|P06800|PTPRC_MOUSE					Y
sp|P06802|ENPP1_MOUSE			Y	Y
sp|P06909|CFAH_MOUSE		Y	Y	Y	Y
sp|P07214|SPRC_MOUSE					Y
sp|P07309|TTHY_MOUSE		Y	Y	Y	Y
sp|P07361|A1AG2_MOUSE				Y
sp|P07758|A1AT1_MOUSE	Y	Y	Y	Y	Y
sp|P07759|SPA3K_MOUSE	Y	Y	Y	Y	Y
sp|P08071|TRFL_MOUSE					Y
sp|P08101|FCGR2_MOUSE			Y	Y	Y
sp|P08113|ENPL_MOUSE	Y	Y	Y	Y	Y
sp|P08607|C4BPA_MOUSE			Y	Y
sp|P09055|ITB1_MOUSE	Y	Y	Y	Y	Y
sp|P09242|PPBT_MOUSE			Y
sp|P09470|ACE_MOUSE	Y	Y	Y		Y
sp|P10126|EF1A1_MOUSE			Y	Y
sp|P10605|CATB_MOUSE	Y		Y		Y
sp|P10852|4F2_MOUSE	Y		Y
sp|P11032|GRAA_MOUSE					Y
sp|P11087|CO1A1_MOUSE		Y	Y	Y	Y
sp|P11152|LIPL_MOUSE		Y	Y
sp|P11247|PERM_MOUSE				Y	Y
sp|P11276|FINC_MOUSE		Y	Y	Y	Y
sp|P11438|LAMP1_MOUSE	Y	Y	Y	Y	Y
sp|P11609|CD1D1_MOUSE				Y	Y
sp|P11627|L1CAM_MOUSE	Y		Y		Y
sp|P11688|ITA5_MOUSE				Y	Y
sp|P11835|ITB2_MOUSE	Y		Y	Y	Y
sp|P11859|ANGT_MOUSE				Y
sp|P11881|ITPR1_MOUSE	Y		Y	Y	Y
sp|P12246|SAMP_MOUSE				Y
sp|P12265|BGLR_MOUSE			Y	Y	Y
sp|P12960|CNTN1_MOUSE	Y
sp|P13595|NCAM1_MOUSE	Y
sp|P13597|ICAM1_MOUSE			Y	Y	Y
sp|P14094|AT1B1_MOUSE	Y	Y	Y	Y	Y
sp|P14231|AT1B2_MOUSE	Y	Y		Y	Y
sp|P14429|HA17_MOUSE			Y	Y	Y
sp|P14434|HA2B_MOUSE					Y
sp|P14733|LMNB1_MOUSE				Y
sp|P15116|CADH2_MOUSE	Y	Y	Y	Y	Y
sp|P15208|INSR_MOUSE	Y		Y	Y	Y
sp|P15209|NTRK2_MOUSE	Y				Y
sp|P15306|TRBM_MOUSE		Y			Y
sp|P15388|KCNC1_MOUSE	Y
sp|P15920|VPP2_MOUSE			Y
sp|P16056|MET_MOUSE			Y
sp|P16092|FGFR1_MOUSE	Y
sp|P16294|FA9_MOUSE			Y	Y
sp|P16301|LCAT_MOUSE				Y
sp|P16406|AMPE_MOUSE			Y	Y	Y
sp|P16675|PPGB_MOUSE			Y	Y
sp|P17047|LAMP2_MOUSE	Y	Y	Y	Y	Y
sp|P17439|GLCM_MOUSE	Y		Y	Y
sp|P17717|UDB17_MOUSE			Y	Y
sp|P18242|CATD_MOUSE	Y	Y	Y	Y	Y
sp|P18293|ANPRA_MOUSE			Y
sp|P18572|BASI_MOUSE	Y	Y	Y	Y	Y
sp|P18581|CTR2_MOUSE				Y
sp|P19137|LAMA1_MOUSE	Y		Y
sp|P19221|THRB_MOUSE			Y	Y
sp|P19324|SERPH_MOUSE	Y	Y	Y	Y	Y
sp|P20352|TF_MOUSE	Y				Y
sp|P20917|MAG_MOUSE	Y
sp|P20934|EVI2A_MOUSE	Y
sp|P21460|CYTC_MOUSE	Y		Y
sp|P21614|VTDB_MOUSE				Y
sp|P21661|NEC2_MOUSE	Y
sp|P21836|ACES_MOUSE	Y
sp|P21956|MFGM_MOUSE		Y	Y		Y
sp|P21995|EMB_MOUSE	Y		Y		Y
sp|P22437|PGH1_MOUSE			Y		Y
sp|P22723|GBRG2_MOUSE	Y
sp|P23818|GRIA1_MOUSE	Y
sp|P23819|GRIA2_MOUSE	Y
sp|P23953|EST1C_MOUSE				Y	Y
sp|P24063|ITAL_MOUSE				Y	Y
sp|P24549|AL1A1_MOUSE				Y
sp|P24638|PPAL_MOUSE	Y		Y	Y	Y
sp|P24668|MPRD_MOUSE	Y		Y	Y	Y
sp|P25918|CD19_MOUSE			Y		Y
sp|P26049|GBRA3_MOUSE	Y
sp|P26262|KLKB1_MOUSE			Y	Y
sp|P26618|PGFRA_MOUSE					Y
sp|P27038|AVR2A_MOUSE	Y
sp|P27090|TGFB2_MOUSE					Y
sp|P27573|MYP0_MOUSE					Y
sp|P28653|PGS1_MOUSE		Y	Y	Y	Y
sp|P28654|PGS2_MOUSE		Y	Y	Y	Y
sp|P28665|MUG1_MOUSE		Y	Y	Y	Y
sp|P28798|GRN_MOUSE				Y	Y
sp|P28825|MEP1A_MOUSE			Y
sp|P28843|DPP4_MOUSE	Y		Y	Y	Y
sp|P29416|HEXA_MOUSE	Y	Y	Y	Y	Y
sp|P29533|VCAM1_MOUSE	Y
sp|P29699|FETUA_MOUSE		Y	Y	Y	Y
sp|P29788|VTNC_MOUSE		Y	Y	Y	Y
sp|P31428|DPEP1_MOUSE			Y		Y
sp|P31809|CEAM1_MOUSE		Y	Y	Y	Y
sp|P31938|MP2K1_MOUSE				Y
sp|P32261|ANT3_MOUSE		Y	Y	Y	Y
sp|P33587|PROC_MOUSE			Y	Y
sp|P35343|CXCR2_MOUSE	Y
sp|P35436|NMDE1_MOUSE	Y
sp|P35438|NMDZ1_MOUSE	Y
sp|P35441|TSP1_MOUSE			Y		Y
sp|P35762|CD81_MOUSE	Y
sp|P35803|GPM6B_MOUSE	Y
sp|P35822|PTPRK_MOUSE	Y		Y
sp|P35846|FOLR1_MOUSE			Y
sp|P35969|VGFR1_MOUSE					Y
sp|P39038|CADH4_MOUSE	Y
sp|P39061|COIA1_MOUSE			Y	Y
sp|P39087|GRIK2_MOUSE	Y
sp|P39876|TIMP3_MOUSE			Y
sp|P41233|ABCA1_MOUSE	Y	Y	Y	Y	Y
sp|P41234|ABCA2_MOUSE	Y		Y	Y
sp|P41245|MMP9_MOUSE					Y
sp|P41731|CD63_MOUSE			Y
sp|P42703|LIFR_MOUSE				Y	Y
sp|P43006|EAA2_MOUSE	Y			Y
sp|P43406|ITAV_MOUSE	Y	Y	Y	Y	Y
sp|P45700|MA1A1_MOUSE				Y
sp|P46978|STT3A_MOUSE	Y	Y	Y	Y	Y
sp|P48168|GLRB_MOUSE	Y
sp|P48441|IDUA_MOUSE		Y	Y	Y	Y
sp|P49182|HEP2_MOUSE			Y	Y
sp|P49183|DNAS1_MOUSE			Y
sp|P49290|PERE_MOUSE				Y	Y
sp|P49935|CATH_MOUSE			Y
sp|P50172|DHI1_MOUSE	Y	Y	Y	Y	Y
sp|P50427|STS_MOUSE	Y			Y	Y
sp|P50429|ARSB_MOUSE	Y		Y	Y
sp|P50446|K2C6A_MOUSE					Y
sp|P50571|GBRB1_MOUSE	Y
sp|P50608|FMOD_MOUSE		Y
sp|P51576|P2RX1_MOUSE			Y
sp|P51885|LUM_MOUSE		Y	Y	Y	Y
sp|P51910|APOD_MOUSE	Y
sp|P52430|PON1_MOUSE				Y	Y
sp|P52793|EFNA1_MOUSE				Y	Y
sp|P52795|EFNB1_MOUSE					Y
sp|P52800|EFNB2_MOUSE	Y
sp|P54751|SIA4A_MOUSE				Y
sp|P55065|PLTP_MOUSE					Y
sp|P55066|NCAN_MOUSE	Y
sp|P55284|CADH5_MOUSE	Y	Y	Y	Y	Y
sp|P55288|CAD11_MOUSE	Y
sp|P55292|DSC2_MOUSE		Y		Y	Y
sp|P55302|AMRP_MOUSE	Y		Y	Y
sp|P55772|ENTP1_MOUSE					Y
sp|P56528|CD38_MOUSE	Y	Y	Y	Y	Y
sp|P56677|ST14_MOUSE			Y		Y
sp|P57716|NICA_MOUSE	Y	Y	Y	Y	Y
sp|P59823|IRPL1_MOUSE	Y
sp|P60755|MDGA2_MOUSE	Y
sp|P60882|MEGF8_MOUSE	Y		Y		Y
sp|P61215|CAH10_MOUSE	Y
sp|P61315|G3ST3_MOUSE	Y
sp|P62812|GBRA1_MOUSE	Y
sp|P63080|GBRB3_MOUSE	Y
sp|P63137|GBRB2_MOUSE	Y
sp|P63166|SUMO1_MOUSE				Y
sp|P70158|ASM3A_MOUSE			Y
sp|P70193|LRIG1_MOUSE	Y
sp|P70194|CLC4F_MOUSE				Y
sp|P70206|PLXA1_MOUSE	Y
sp|P70207|PLXA2_MOUSE	Y	Y		Y	Y
sp|P70211|DCC_MOUSE	Y
sp|P70227|ITPR3_MOUSE					Y
sp|P70232|NCHL1_MOUSE	Y
sp|P70274|SEPP1_MOUSE			Y	Y
sp|P70302|STIM1_MOUSE	Y		Y	Y	Y
sp|P70387|HFE_MOUSE				Y
sp|P70408|CAD10_MOUSE	Y
sp|P70663|SPRL1_MOUSE	Y
sp|P70665|SIAE_MOUSE			Y	Y
sp|P70699|LYAG_MOUSE	Y	Y	Y	Y	Y
sp|P80560|PTPR2_MOUSE	Y
sp|P82347|SGCD_MOUSE		Y			Y
sp|P82349|SGCB_MOUSE	Y	Y			Y
sp|P82350|SGCA_MOUSE		Y
sp|P97290|IC1_MOUSE				Y	Y
sp|P97291|CADH8_MOUSE	Y
sp|P97300|NPTN_MOUSE	Y	Y	Y	Y	Y
sp|P97321|SEPR_MOUSE				Y
sp|P97326|CADH6_MOUSE	Y
sp|P97333|NRP1_MOUSE					Y
sp|P97370|AT1B3_MOUSE	Y			Y
sp|P97445|CAC1A_MOUSE	Y
sp|P97449|AMPN_MOUSE	Y		Y	Y	Y
sp|P97468|CML1_MOUSE			Y		Y
sp|P97772|GRM1_MOUSE	Y
sp|P97785|GFRA1_MOUSE				Y
sp|P97792|CXAR_MOUSE				Y	Y
sp|P97797|SHPS1_MOUSE	Y		Y		Y
sp|P97798|NEO1_MOUSE	Y
sp|P97821|CATC_MOUSE					Y
sp|P97927|LAMA4_MOUSE		Y	Y		Y
sp|P97952|SCN1B_MOUSE	Y
sp|P98064|MASP1_MOUSE				Y
sp|P98086|C1QA_MOUSE	Y			Y	Y
sp|P98156|VLDLR_MOUSE		Y
sp|Q00493|CBPE_MOUSE	Y	Y
sp|Q00560|IL6RB_MOUSE	Y				Y
sp|Q01097|NMDE2_MOUSE	Y
sp|Q01279|EGFR_MOUSE	Y		Y	Y	Y
sp|Q01339|APOH_MOUSE			Y	Y	Y
sp|Q01815|CAC1C_MOUSE		Y
sp|Q02013|AQP1_MOUSE			Y
sp|Q02496|MUC1_MOUSE			Y		Y
sp|Q02788|CO6A2_MOUSE		Y	Y	Y	Y
sp|Q02858|TIE2_MOUSE			Y		Y
sp|Q03137|EPHA4_MOUSE	Y
sp|Q03141|MARK3_MOUSE				Y	Y
sp|Q03157|APLP1_MOUSE	Y
sp|Q03311|CHLE_MOUSE		Y		Y	Y
sp|Q03734|SPA3M_MOUSE				Y
sp|Q04519|ASM_MOUSE			Y
sp|Q04857|CO6A1_MOUSE		Y	Y	Y	Y
sp|Q05117|PPA5_MOUSE				Y
sp|Q05186|RCN1_MOUSE	Y			Y	Y
sp|Q05769|PGH2_MOUSE					Y
sp|Q05793|PGBM_MOUSE		Y	Y	Y	Y
sp|Q05909|PTPRG_MOUSE	Y
sp|Q06335|APLP2_MOUSE	Y		Y	Y
sp|Q06770|CBG_MOUSE				Y
sp|Q06890|CLUS_MOUSE	Y	Y	Y	Y	Y
sp|Q07113|MPRI_MOUSE	Y	Y	Y	Y	Y
sp|Q07409|CNTN3_MOUSE	Y		Y	Y
sp|Q07456|AMBP_MOUSE			Y	Y
sp|Q07797|LG3BP_MOUSE			Y	Y	Y
sp|Q07968|F13B_MOUSE				Y
sp|Q08481|PECA1_MOUSE		Y	Y		Y
sp|Q08857|CD36_MOUSE		Y	Y	Y	Y
sp|Q08890|IDS_MOUSE	Y
sp|Q09324|GCNT1_MOUSE			Y
sp|Q0P5X5|ZBBX_MOUSE			Y
sp|Q0V8T9|CTP5A_MOUSE	Y
sp|Q14BI2|GRM2_MOUSE	Y
sp|Q14CH0|F171B_MOUSE	Y			Y
sp|Q2PZL6|FAT4_MOUSE					Y
sp|Q2VLH6|C163A_MOUSE		Y		Y	Y
sp|Q2WF71|LRFN1_MOUSE	Y
sp|Q2YFS3|PILRA_MOUSE				Y
sp|Q32M26|CK087_MOUSE	Y
sp|Q32MG2|SPERT_MOUSE			Y
sp|Q3TA59|JMJD8_MOUSE			Y	Y
sp|Q3TAS6|EMC10_MOUSE		Y	Y	Y
sp|Q3TCN2|PLBL2_MOUSE	Y		Y	Y	Y
sp|Q3TD49|SPP2B_MOUSE	Y
sp|Q3TDQ1|STT3B_MOUSE	Y	Y	Y	Y	Y
sp|Q3TEW6|MPZL1_MOUSE	Y
sp|Q3TNL8|IPRI_MOUSE					Y
sp|Q3TRM4|PLPL6_MOUSE	Y
sp|Q3TVI8|PBIP1_MOUSE	Y	Y	Y		Y
sp|Q3TXX4|VGLU1_MOUSE	Y
sp|Q3TYD4|ARSG_MOUSE	Y
sp|Q3U284|TM231_MOUSE			Y		Y
sp|Q3U3R4|LMF1_MOUSE				Y
sp|Q3UDW8|HGNAT_MOUSE	Y		Y	Y
sp|Q3UH53|SDK1_MOUSE	Y
sp|Q3UH93|PLXD1_MOUSE	Y
sp|Q3UHD1|BAI1_MOUSE	Y
sp|Q3UHH8|GXLT1_MOUSE			Y	Y	Y
sp|Q3UHK1|MYCT_MOUSE	Y
sp|Q3UHK6|TEN4_MOUSE	Y
sp|Q3UMW8|CLN5_MOUSE			Y	Y	Y
sp|Q3UNN8|PLD5_MOUSE	Y
sp|Q3UP75|UD3A1_MOUSE			Y	Y
sp|Q3UQ28|PXDN_MOUSE		Y	Y		Y
sp|Q3USW5|FXRD2_MOUSE	Y
sp|Q3UTY6|THSD4_MOUSE			Y		Y
sp|Q3UUQ7|PGAP1_MOUSE	Y	Y	Y	Y	Y
sp|Q3UUY6|PROM2_MOUSE			Y
sp|Q3UVX5|GRM5_MOUSE	Y
sp|Q3UY51|LRC55_MOUSE	Y
sp|Q3UZV7|K132L_MOUSE	Y
sp|Q3V1T4|P3H1_MOUSE		Y	Y	Y	Y
sp|Q3V3R4|ITA1_MOUSE	Y	Y	Y	Y	Y
sp|Q4PZA2|ECE1_MOUSE	Y		Y	Y	Y
sp|Q56A07|SCN2B_MOUSE	Y
sp|Q571E4|GALNS_MOUSE			Y
sp|Q5DU41|LRC8B_MOUSE			Y
sp|Q5F226|FAT2_MOUSE	Y
sp|Q5FWI3|TMEM2_MOUSE	Y	Y	Y	Y	Y
sp|Q5PT54|NTCP5_MOUSE				Y
sp|Q5RJH3|CAD12_MOUSE	Y
sp|Q5RKR3|ISLR2_MOUSE	Y
sp|Q5SRT8|CCNJL_MOUSE	Y
sp|Q5SSE9|ABCAD_MOUSE			Y
sp|Q5SWY8|SC5AA_MOUSE			Y
sp|Q5SYL3|K0100_MOUSE			Y	Y
sp|Q5SZV5|K0319_MOUSE	Y
sp|Q5U462|CDCP1_MOUSE			Y
sp|Q60590|A1AG1_MOUSE			Y	Y
sp|Q60625|ICAM5_MOUSE	Y
sp|Q60673|PTPRN_MOUSE	Y
sp|Q60675|LAMA2_MOUSE	Y	Y	Y		Y
sp|Q60715|P4HA1_MOUSE		Y	Y	Y	Y
sp|Q60716|P4HA2_MOUSE			Y
sp|Q60751|IGF1R_MOUSE	Y		Y		Y
sp|Q60755|CALCR_MOUSE					Y
sp|Q60767|LY75_MOUSE					Y
sp|Q60805|MERTK_MOUSE	Y
sp|Q60825|NPT2A_MOUSE			Y
sp|Q60841|RELN_MOUSE	Y
sp|Q60847|COCA1_MOUSE			Y		Y
sp|Q60928|GGT1_MOUSE	Y		Y
sp|Q60934|GRIK1_MOUSE	Y
sp|Q60948|MAD4_MOUSE					Y
sp|Q61001|LAMA5_MOUSE	Y	Y	Y		Y
sp|Q61009|SCRB1_MOUSE			Y	Y	Y
sp|Q61026|NCOA2_MOUSE			Y	Y
sp|Q61072|ADAM9_MOUSE	Y	Y		Y	Y
sp|Q61087|LAMB3_MOUSE					Y
sp|Q61092|LAMC2_MOUSE					Y
sp|Q61129|CFAI_MOUSE		Y	Y	Y	Y
sp|Q61147|CERU_MOUSE				Y	Y
sp|Q61180|SCNNA_MOUSE			Y
sp|Q61207|SAP_MOUSE	Y	Y	Y	Y	Y
sp|Q61220|NELL2_MOUSE	Y
sp|Q61268|APOC4_MOUSE		Y	Y	Y	Y
sp|Q61282|PGCA_MOUSE	Y
sp|Q61292|LAMB2_MOUSE	Y	Y			Y
sp|Q61330|CNTN2_MOUSE	Y
sp|Q61361|PGCB_MOUSE	Y
sp|Q61391|NEP_MOUSE			Y	Y	Y
sp|Q61477|NBL1_MOUSE					Y
sp|Q61490|CD166_MOUSE	Y			Y	Y
sp|Q61503|5NTD_MOUSE	Y		Y	Y	Y
sp|Q61508|ECM1_MOUSE			Y	Y	Y
sp|Q61526|ERBB3_MOUSE			Y
sp|Q61527|ERBB4_MOUSE	Y
sp|Q61543|GSLG1_MOUSE	Y	Y	Y	Y
sp|Q61554|FBN1_MOUSE		Y	Y		Y
sp|Q61576|FKB10_MOUSE		Y	Y	Y	Y
sp|Q61581|IBP7_MOUSE			Y		Y
sp|Q61614|EDNRA_MOUSE					Y
sp|Q61625|GRID2_MOUSE	Y
sp|Q61626|GRIK5_MOUSE	Y
sp|Q61627|GRID1_MOUSE	Y
sp|Q61646|HPT_MOUSE		Y	Y	Y	Y
sp|Q61702|ITIH1_MOUSE		Y	Y	Y	Y
sp|Q61704|ITIH3_MOUSE				Y
sp|Q61735|CD47_MOUSE	Y		Y	Y	Y
sp|Q61738|ITA7_MOUSE		Y	Y		Y
sp|Q61739|ITA6_MOUSE	Y	Y	Y		Y
sp|Q61789|LAMA3_MOUSE					Y
sp|Q61830|MRC1_MOUSE				Y
sp|Q61838|A2M_MOUSE		Y	Y	Y	Y
sp|Q61847|MEP1B_MOUSE			Y
sp|Q61885|MOG_MOUSE	Y
sp|Q62000|MIME_MOUSE					Y
sp|Q62009|POSTN_MOUSE					Y
sp|Q62011|PDPN_MOUSE					Y
sp|Q62059|CSPG2_MOUSE	Y
sp|Q62086|PON2_MOUSE	Y		Y	Y	Y
sp|Q62087|PON3_MOUSE	Y	Y	Y	Y	Y
sp|Q62178|SEM4A_MOUSE	Y
sp|Q62179|SEM4B_MOUSE	Y	Y	Y	Y	Y
sp|Q62181|SEM3C_MOUSE			Y		Y
sp|Q62192|CD180_MOUSE					Y
sp|Q62277|SYPH_MOUSE	Y
sp|Q62288|TICN1_MOUSE	Y
sp|Q62313|TGON1_MOUSE	Y		Y
sp|Q62351|TFR1_MOUSE	Y	Y
sp|Q62356|FSTL1_MOUSE					Y
sp|Q62443|NPTX1_MOUSE	Y
sp|Q62452|UD19_MOUSE				Y
sp|Q62469|ITA2_MOUSE					Y
sp|Q62470|ITA3_MOUSE	Y	Y	Y	Y	Y
sp|Q62559|IFT52_MOUSE			Y
sp|Q63880|EST3A_MOUSE				Y
sp|Q63886|UD11_MOUSE			Y	Y	Y
sp|Q63912|OMGP_MOUSE	Y
sp|Q63959|KCNC3_MOUSE	Y
sp|Q640R3|HECAM_MOUSE	Y
sp|Q64151|SEM4C_MOUSE	Y				Y
sp|Q64176|EST1E_MOUSE			Y	Y
sp|Q64277|BST1_MOUSE			Y		Y
sp|Q64329|KLRA3_MOUSE			Y
sp|Q64430|ATP7A_MOUSE				Y
sp|Q64444|CAH4_MOUSE	Y		Y		Y
sp|Q64449|MRC2_MOUSE		Y	Y		Y
sp|Q64455|PTPRJ_MOUSE	Y				Y
sp|Q64487|PTPRD_MOUSE	Y		Y	Y
sp|Q64676|CGT_MOUSE	Y		Y
sp|Q64687|SIA8A_MOUSE			Y
sp|Q64689|SIA8C_MOUSE	Y
sp|Q64726|ZA2G_MOUSE			Y	Y
sp|Q64735|CR1L_MOUSE	Y		Y	Y
sp|Q68FD9|K1549_MOUSE	Y
sp|Q68FM6|PPR29_MOUSE	Y
sp|Q69Z26|CNTN4_MOUSE	Y
sp|Q69ZF7|CNNM4_MOUSE	Y		Y		Y
sp|Q69ZQ1|K1161_MOUSE	Y		Y	Y	Y
sp|Q69ZS6|SV2C_MOUSE	Y
sp|Q69ZU6|THS7A_MOUSE	Y
sp|Q6A000|K0753_MOUSE					Y
sp|Q6A051|ATRN1_MOUSE	Y		Y
sp|Q6DYE8|ENPP3_MOUSE			Y	Y
sp|Q6GQT9|NOMO1_MOUSE	Y	Y	Y	Y	Y
sp|Q6GQU6|LIGO3_MOUSE	Y
sp|Q6IMP4|PANX2_MOUSE	Y
sp|Q6NVG7|GT252_MOUSE			Y		Y
sp|Q6NXK7|DPP10_MOUSE	Y
sp|Q6NXK8|ASIC1_MOUSE	Y
sp|Q6P1D5|SE6L1_MOUSE	Y
sp|Q6P2L7|CASC4_MOUSE			Y
sp|Q6P5E4|UGGG1_MOUSE				Y
sp|Q6P5F6|S39AA_MOUSE	Y
sp|Q6P5F7|TTYH3_MOUSE	Y
sp|Q6P6J9|TXD15_MOUSE		Y	Y	Y	Y
sp|Q6P9J9|ANO6_MOUSE	Y		Y		Y
sp|Q6P9K9|NRX3A_MOUSE	Y
sp|Q6PD26|PIGS_MOUSE	Y			Y
sp|Q6PDJ1|CAHD1_MOUSE			Y		Y
sp|Q6PE13|PRRT3_MOUSE	Y
sp|Q6PFE7|TEFF1_MOUSE	Y
sp|Q6PGD0|ARAID_MOUSE			Y
sp|Q6PHS9|CA2D2_MOUSE	Y
sp|Q6PHU5|SORT_MOUSE	Y	Y	Y	Y	Y
sp|Q6S5C2|GNPTG_MOUSE			Y
sp|Q6V4S5|SDK2_MOUSE	Y
sp|Q6VNS1|NTRK3_MOUSE	Y
sp|Q6X893|CTL1_MOUSE	Y		Y	Y	Y
sp|Q6ZQA6|IGSF3_MOUSE	Y
sp|Q6ZQE4|T194A_MOUSE			Y	Y
sp|Q71M36|CSPG5_MOUSE	Y
sp|Q75N73|S39AE_MOUSE			Y	Y
sp|Q7M729|SCN4B_MOUSE	Y	Y	Y
sp|Q7TMR0|PCP_MOUSE			Y	Y	Y
sp|Q7TN73|CASD1_MOUSE	Y
sp|Q7TN89|RASE_MOUSE	Y
sp|Q7TNR6|IGS21_MOUSE	Y
sp|Q7TPD3|ROBO2_MOUSE	Y
sp|Q7TQ48|SRCA_MOUSE		Y			Y
sp|Q80T41|GABR2_MOUSE	Y
sp|Q80T79|CSMD3_MOUSE	Y
sp|Q80TG9|LRFN2_MOUSE	Y
sp|Q80TR1|LPHN1_MOUSE	Y
sp|Q80TS3|LPHN3_MOUSE	Y				Y
sp|Q80TS8|SE1L3_MOUSE			Y
sp|Q80UG2|PLXA4_MOUSE	Y
sp|Q80V42|CBPM_MOUSE	Y		Y
sp|Q80VP8|T106C_MOUSE	Y			Y
sp|Q80WM4|HPLN4_MOUSE	Y
sp|Q80WQ6|RHDF2_MOUSE				Y
sp|Q80X19|COEA1_MOUSE			Y	Y
sp|Q80X71|T106B_MOUSE	Y		Y
sp|Q80X76|SPA3F_MOUSE			Y	Y
sp|Q80XG9|LRRT4_MOUSE	Y
sp|Q80XL7|MPPE1_MOUSE			Y
sp|Q80YC5|FA12_MOUSE				Y
sp|Q80YX1|TENA_MOUSE	Y
sp|Q80Z24|NEGR1_MOUSE	Y		Y
sp|Q80ZF8|BAI3_MOUSE	Y
sp|Q810B8|SLIK4_MOUSE	Y
sp|Q810U3|NFASC_MOUSE	Y
sp|Q810U4|NRCAM_MOUSE	Y				Y
sp|Q8BFR4|GNS_MOUSE	Y		Y	Y	Y
sp|Q8BFZ9|ERLN2_MOUSE					Y
sp|Q8BG07|PLD4_MOUSE	Y			Y	Y
sp|Q8BG16|S6A15_MOUSE	Y
sp|Q8BG19|TMTC4_MOUSE	Y		Y		Y
sp|Q8BG39|SV2B_MOUSE	Y
sp|Q8BGM5|BEST2_MOUSE	Y
sp|Q8BGN3|ENPP6_MOUSE	Y		Y
sp|Q8BGN8|SYNPR_MOUSE	Y
sp|Q8BGQ4|POMT2_MOUSE			Y	Y
sp|Q8BGT0|OSTM1_MOUSE	Y	Y	Y	Y	Y
sp|Q8BGV3|TACD2_MOUSE			Y
sp|Q8BGY3|LUZP2_MOUSE	Y
sp|Q8BH24|TM9S4_MOUSE			Y
sp|Q8BH27|MEGF9_MOUSE	Y
sp|Q8BH35|CO8B_MOUSE		Y		Y
sp|Q8BH97|RCN3_MOUSE		Y	Y	Y	Y
sp|Q8BHC0|LYVE1_MOUSE					Y
sp|Q8BHC9|FUT11_MOUSE					Y
sp|Q8BHG3|CC50B_MOUSE			Y	Y
sp|Q8BHJ7|GBRA5_MOUSE	Y
sp|Q8BHK2|SCN3B_MOUSE	Y				Y
sp|Q8BI84|MIA3_MOUSE	Y		Y	Y	Y
sp|Q8BJ83|TM2D3_MOUSE	Y		Y	Y	Y
sp|Q8BJD1|ITIH5_MOUSE			Y
sp|Q8BJE2|BTNL9_MOUSE		Y	Y
sp|Q8BJI1|S6A17_MOUSE	Y
sp|Q8BJS4|SUN2_MOUSE	Y	Y	Y	Y	Y
sp|Q8BK48|EST2E_MOUSE				Y
sp|Q8BKG3|PTK7_MOUSE					Y
sp|Q8BLE7|VGLU2_MOUSE	Y
sp|Q8BLF1|NCEH1_MOUSE	Y	Y	Y		Y
sp|Q8BLK3|LSAMP_MOUSE	Y
sp|Q8BLQ9|CADM2_MOUSE	Y
sp|Q8BM72|HSP13_MOUSE	Y		Y	Y	Y
sp|Q8BM88|CATO_MOUSE			Y	Y	Y
sp|Q8BME9|CBLN4_MOUSE	Y
sp|Q8BMN4|LMLN_MOUSE	Y
sp|Q8BRH0|TMTC3_MOUSE					Y
sp|Q8BS35|ALKMO_MOUSE			Y	Y
sp|Q8BSY0|ASPH_MOUSE				Y
sp|Q8BTJ4|ENPP4_MOUSE	Y
sp|Q8BVZ5|IL33_MOUSE				Y
sp|Q8BW41|PMGT2_MOUSE	Y		Y
sp|Q8BWQ1|UD2A3_MOUSE			Y	Y
sp|Q8BWT1|THIM_MOUSE				Y
sp|Q8BXA0|LRFN5_MOUSE	Y
sp|Q8BXA5|CLP1L_MOUSE	Y	Y	Y	Y	Y
sp|Q8BXJ9|TMM62_MOUSE			Y	Y
sp|Q8BXN9|TM87A_MOUSE	Y			Y
sp|Q8BXQ2|PIGT_MOUSE	Y			Y
sp|Q8BXR5|NALCN_MOUSE	Y
sp|Q8BXZ1|TMX3_MOUSE	Y	Y	Y	Y	Y
sp|Q8BY89|CTL2_MOUSE	Y	Y	Y		Y
sp|Q8BYB9|PGLT1_MOUSE	Y		Y	Y	Y
sp|Q8BYI8|K1467_MOUSE	Y			Y
sp|Q8BYI9|TENR_MOUSE	Y
sp|Q8BYU6|TOIP2_MOUSE		Y	Y	Y	Y
sp|Q8BYW9|EOGT_MOUSE	Y		Y	Y	Y
sp|Q8BZ64|TECT1_MOUSE			Y		Y
sp|Q8C0P5|COR2A_MOUSE			Y
sp|Q8C0Z1|ITFG3_MOUSE			Y	Y
sp|Q8C129|LCAP_MOUSE	Y	Y	Y	Y	Y
sp|Q8C145|S39A6_MOUSE	Y
sp|Q8C165|P20D1_MOUSE			Y	Y
sp|Q8C172|CERS6_MOUSE	Y		Y		Y
sp|Q8C341|SUCO_MOUSE	Y		Y		Y
sp|Q8C3K6|SC5A1_MOUSE			Y
sp|Q8C3X8|LMF2_MOUSE			Y	Y
sp|Q8C419|GP158_MOUSE	Y
sp|Q8C6K9|CO6A6_MOUSE		Y		Y
sp|Q8C7X2|EMC1_MOUSE	Y	Y	Y	Y	Y
sp|Q8C8T7|ELFN1_MOUSE	Y
sp|Q8CDK2|CBPC2_MOUSE				Y
sp|Q8CFG0|SULF2_MOUSE		Y
sp|Q8CFX1|G6PE_MOUSE			Y	Y	Y
sp|Q8CG14|CS1A_MOUSE				Y
sp|Q8CG16|C1RA_MOUSE				Y
sp|Q8CGM1|BAI2_MOUSE	Y
sp|Q8CH25|SLTM_MOUSE			Y	Y
sp|Q8CI85|CAH12_MOUSE			Y
sp|Q8CIF4|BTD_MOUSE			Y	Y
sp|Q8CIP5|DISP2_MOUSE	Y
sp|Q8CIV2|MBRL_MOUSE	Y		Y	Y	Y
sp|Q8CJ12|GPR64_MOUSE					Y
sp|Q8CJ27|ASPM_MOUSE			Y
sp|Q8CJH3|PLXB1_MOUSE	Y			Y	Y
sp|Q8HW98|IGLO5_MOUSE	Y				Y
sp|Q8JZM4|DNER_MOUSE	Y
sp|Q8JZZ0|UD3A2_MOUSE			Y	Y
sp|Q8JZZ7|LPHN2_MOUSE	Y			Y	Y
sp|Q8K0B2|LMBD1_MOUSE	Y				Y
sp|Q8K0E8|FIBB_MOUSE		Y	Y	Y	Y
sp|Q8K135|K319L_MOUSE			Y
sp|Q8K209|GPR56_MOUSE	Y		Y
sp|Q8K297|GT251_MOUSE		Y	Y	Y	Y
sp|Q8K2B0|SC65_MOUSE		Y	Y		Y
sp|Q8K2C7|OS9_MOUSE	Y		Y	Y	Y
sp|Q8K2H1|PPHLN_MOUSE			Y
sp|Q8K2I4|MANBA_MOUSE			Y	Y
sp|Q8K2V6|IPO11_MOUSE				Y
sp|Q8K2W3|TXD11_MOUSE				Y
sp|Q8K385|FRRS1_MOUSE			Y	Y	Y
sp|Q8K441|ABCA6_MOUSE				Y
sp|Q8K4Q8|COL12_MOUSE				Y	Y
sp|Q8K4Z0|LGI2_MOUSE	Y
sp|Q8QZR3|EST2A_MOUSE				Y
sp|Q8QZW3|F151A_MOUSE			Y
sp|Q8R090|VMAT1_MOUSE			Y
sp|Q8R0A6|VTM2A_MOUSE	Y
sp|Q8R0F3|SUMF1_MOUSE			Y	Y
sp|Q8R0I0|ACE2_MOUSE			Y
sp|Q8R121|ZPI_MOUSE				Y
sp|Q8R143|PTTG_MOUSE	Y		Y	Y	Y
sp|Q8R180|ERO1A_MOUSE	Y	Y	Y	Y	Y
sp|Q8R1J9|TOR2A_MOUSE	Y		Y	Y
sp|Q8R1Q3|ANGL7_MOUSE	Y
sp|Q8R1R4|IL34_MOUSE	Y
sp|Q8R1V4|TMED4_MOUSE	Y		Y	Y	Y
sp|Q8R2E9|ERO1B_MOUSE				Y
sp|Q8R2G4|NAR3_MOUSE		Y			Y
sp|Q8R2Q8|BST2_MOUSE				Y	Y
sp|Q8R2R1|POMT1_MOUSE		Y	Y	Y	Y
sp|Q8R2Y2|MUC18_MOUSE	Y		Y		Y
sp|Q8R366|IGSF8_MOUSE	Y
sp|Q8R373|CLMP_MOUSE	Y
sp|Q8R3G9|TSN8_MOUSE					Y
sp|Q8R3H7|HS2ST_MOUSE	Y		Y	Y	Y
sp|Q8R420|ABCA3_MOUSE	Y				Y
sp|Q8R464|CADM4_MOUSE	Y
sp|Q8R4F1|NTNG2_MOUSE	Y
sp|Q8R4G0|NTNG1_MOUSE	Y
sp|Q8R4U0|STAB2_MOUSE				Y
sp|Q8R4V5|OIT3_MOUSE				Y
sp|Q8R4Y4|STAB1_MOUSE		Y		Y	Y
sp|Q8R5M8|CADM1_MOUSE	Y		Y		Y
sp|Q8VBZ3|CLPT1_MOUSE	Y	Y	Y	Y	Y
sp|Q8VC60|GLB1L_MOUSE			Y
sp|Q8VCC2|EST1_MOUSE			Y	Y	Y
sp|Q8VCG4|CO8G_MOUSE				Y
sp|Q8VCH9|LRC3B_MOUSE	Y
sp|Q8VCI0|PLBL1_MOUSE		Y	Y	Y	Y
sp|Q8VCM8|NCLN_MOUSE	Y	Y	Y	Y	Y
sp|Q8VCP9|CLC14_MOUSE					Y
sp|Q8VCT4|CES1D_MOUSE		Y	Y	Y	Y
sp|Q8VCU1|EST3B_MOUSE				Y
sp|Q8VD31|TPSNR_MOUSE				Y
sp|Q8VDB2|ALG12_MOUSE			Y	Y
sp|Q8VDI9|ALG9_MOUSE	Y		Y	Y
sp|Q8VEB4|PAG15_MOUSE				Y
sp|Q8VEK0|CC50A_MOUSE	Y		Y	Y
sp|Q8VHB5|CAH9_MOUSE			Y
sp|Q8VHF2|CDHR5_MOUSE			Y
sp|Q8VHI3|OFUT2_MOUSE	Y
sp|Q8VI51|SORC3_MOUSE	Y
sp|Q8VI56|LRP4_MOUSE	Y
sp|Q91V14|S12A5_MOUSE	Y
sp|Q91V24|ABCA7_MOUSE	Y	Y	Y		Y
sp|Q91VA1|CTL4_MOUSE			Y
sp|Q91VC4|PLVAP_MOUSE			Y		Y
sp|Q91X17|UROM_MOUSE			Y
sp|Q91X72|HEMO_MOUSE			Y	Y	Y
sp|Q91X78|ERLN1_MOUSE	Y	Y	Y	Y	Y
sp|Q91XD7|CREL1_MOUSE	Y	Y	Y	Y	Y
sp|Q91XE7|VA0E2_MOUSE	Y
sp|Q91Y47|FA11_MOUSE				Y
sp|Q91Y74|SIA4C_MOUSE				Y
sp|Q91YH5|ATLA3_MOUSE				Y
sp|Q91YL7|PG2IP_MOUSE			Y
sp|Q91YQ5|RPN1_MOUSE			Y	Y
sp|Q91ZX7|LRP1_MOUSE	Y	Y	Y	Y	Y
sp|Q920L5|ELOV6_MOUSE				Y
sp|Q920P3|BRNP1_MOUSE	Y
sp|Q921I1|TRFE_MOUSE	Y	Y	Y	Y	Y
sp|Q921L8|GLT11_MOUSE			Y
sp|Q921T2|TOIP1_MOUSE		Y	Y	Y	Y
sp|Q922J6|TSN2_MOUSE	Y
sp|Q922P8|T132A_MOUSE	Y
sp|Q923B6|STEA4_MOUSE				Y
sp|Q923I7|SC5A2_MOUSE			Y
sp|Q923L3|CSMD1_MOUSE	Y
sp|Q924N4|S12A6_MOUSE	Y		Y		Y
sp|Q924Z4|CERS2_MOUSE	Y		Y	Y	Y
sp|Q925H0|ASIC2_MOUSE	Y
sp|Q99J21|MCLN1_MOUSE				Y
sp|Q99J85|NPTXR_MOUSE	Y
sp|Q99J94|SO1A6_MOUSE			Y
sp|Q99JB7|AMNLS_MOUSE			Y
sp|Q99JG2|ETBR2_MOUSE	Y
sp|Q99JP7|GGT7_MOUSE	Y
sp|Q99JR5|TINAL_MOUSE			Y	Y
sp|Q99JW5|EPCAM_MOUSE			Y
sp|Q99JY8|LPP3_MOUSE	Y
sp|Q99K41|EMIL1_MOUSE			Y
sp|Q99KF1|TMED9_MOUSE	Y	Y	Y	Y	Y
sp|Q99KR8|FUCO2_MOUSE			Y
sp|Q99KV1|DJB11_MOUSE				Y
sp|Q99KW9|TIP_MOUSE	Y		Y
sp|Q99L43|CDS2_MOUSE	Y
sp|Q99LJ1|FUCO_MOUSE			Y
sp|Q99M71|EPDR1_MOUSE	Y
sp|Q99M80|PTPRT_MOUSE					Y
sp|Q99MB3|TM2D1_MOUSE	Y		Y		Y
sp|Q99MQ4|ASPN_MOUSE					Y
sp|Q99N23|CAH15_MOUSE			Y
sp|Q99N28|CADM3_MOUSE	Y
sp|Q99P47|CNTP4_MOUSE	Y
sp|Q99PD7|NCKX3_MOUSE	Y
sp|Q99PE8|ABCG5_MOUSE			Y	Y
sp|Q99PG0|AAAD_MOUSE			Y	Y
sp|Q99PH1|LRRC4_MOUSE	Y
sp|Q99PI8|RTN4R_MOUSE	Y
sp|Q99PJ0|NTRI_MOUSE	Y
sp|Q9CPW0|CNTP2_MOUSE	Y
sp|Q9CPW5|SSRB_MOUSE	Y	Y	Y	Y	Y
sp|Q9CQ01|RNT2_MOUSE			Y	Y
sp|Q9CQ48|NUDC2_MOUSE				Y
sp|Q9CQD8|VA0E1_MOUSE		Y	Y	Y	Y
sp|Q9CQE7|ERGI3_MOUSE			Y	Y
sp|Q9CQF9|PCYOX_MOUSE	Y	Y	Y	Y	Y
sp|Q9CQW3|PROZ_MOUSE				Y
sp|Q9CQX5|CLDN1_MOUSE			Y		Y
sp|Q9CQY5|MAGT1_MOUSE			Y	Y
sp|Q9CR23|TMEM9_MOUSE			Y	Y	Y
sp|Q9CR89|ERGI2_MOUSE			Y	Y	Y
sp|Q9CS84|NRX1A_MOUSE	Y
sp|Q9CY50|SSRA_MOUSE		Y	Y	Y	Y
sp|Q9CYA0|CREL2_MOUSE	Y	Y	Y	Y	Y
sp|Q9CYD3|CRTAP_MOUSE			Y	Y	Y
sp|Q9CZ42|NNRD_MOUSE	Y		Y	Y	Y
sp|Q9CZR2|NALD2_MOUSE		Y	Y	Y	Y
sp|Q9CZT5|VASN_MOUSE			Y
sp|Q9D136|OGFD3_MOUSE		Y	Y	Y	Y
sp|Q9D1H9|MFAP4_MOUSE		Y	Y	Y	Y
sp|Q9D1T0|LIGO1_MOUSE	Y
sp|Q9D304|RN128_MOUSE			Y
sp|Q9D387|LAMP5_MOUSE	Y
sp|Q9D3A9|TTYH1_MOUSE	Y
sp|Q9D659|GI24_MOUSE				Y	Y
sp|Q9D666|SUN1_MOUSE		Y	Y		Y
sp|Q9D6F4|GBRA4_MOUSE	Y
sp|Q9D7L8|TMIG1_MOUSE			Y
sp|Q9D7N9|APMAP_MOUSE	Y	Y	Y	Y	Y
sp|Q9D8B7|JAM3_MOUSE	Y
sp|Q9D8F3|S52A2_MOUSE			Y
sp|Q9D8U4|C1QT2_MOUSE					Y
sp|Q9DAU1|CNPY3_MOUSE			Y
sp|Q9DAW9|CNN3_MOUSE				Y
sp|Q9DAX2|LPP2_MOUSE			Y		Y
sp|Q9DB72|BTBDH_MOUSE	Y
sp|Q9DBB9|CPN2_MOUSE				Y
sp|Q9DBD0|ICA_MOUSE				Y
sp|Q9DBH5|LMAN2_MOUSE	Y		Y	Y
sp|Q9DBI0|TMPS6_MOUSE				Y
sp|Q9DBP0|NPT2B_MOUSE					Y
sp|Q9DBV4|MXRA8_MOUSE					Y
sp|Q9DBX3|SUSD2_MOUSE	Y	Y	Y	Y	Y
sp|Q9DCG2|CD302_MOUSE				Y
sp|Q9EP52|TWSG1_MOUSE			Y		Y
sp|Q9EPK6|SIL1_MOUSE		Y	Y	Y	Y
sp|Q9EQH2|ERAP1_MOUSE				Y	Y
sp|Q9EQU3|TLR9_MOUSE			Y		Y
sp|Q9ER38|TOR3A_MOUSE					Y
sp|Q9ER39|TOR1A_MOUSE	Y		Y	Y	Y
sp|Q9ER41|TOR1B_MOUSE	Y		Y	Y
sp|Q9ER58|TICN2_MOUSE	Y				Y
sp|Q9ERB5|SO1C1_MOUSE	Y
sp|Q9ESB3|HRG_MOUSE		Y	Y	Y	Y
sp|Q9ESG4|TMM27_MOUSE			Y
sp|Q9ESY9|GILT_MOUSE			Y	Y
sp|Q9ET22|DPP2_MOUSE			Y	Y
sp|Q9ET30|TM9S3_MOUSE			Y	Y
sp|Q9JHE3|ASAH2_MOUSE	Y		Y
sp|Q9JHH6|CBPB2_MOUSE				Y
sp|Q9JHJ3|GLMP_MOUSE				Y
sp|Q9JHJ5|5HT3B_MOUSE			Y
sp|Q9JHP7|KDEL1_MOUSE			Y		Y
sp|Q9JI18|LRP1B_MOUSE	Y		Y	Y	Y
sp|Q9JI33|NET4_MOUSE			Y
sp|Q9JI59|JAM2_MOUSE	Y
sp|Q9JIA1|LGI1_MOUSE	Y
sp|Q9JIM1|S29A1_MOUSE				Y
sp|Q9JIS5|SV2A_MOUSE	Y
sp|Q9JJF9|SPP2A_MOUSE			Y	Y
sp|Q9JJX6|P2RX4_MOUSE			Y	Y	Y
sp|Q9JK53|PRELP_MOUSE		Y	Y	Y	Y
sp|Q9JKF6|PVRL1_MOUSE	Y
sp|Q9JKR6|HYOU1_MOUSE	Y	Y	Y	Y	Y
sp|Q9JL56|GDE1_MOUSE	Y		Y
sp|Q9JLB4|CUBN_MOUSE			Y
sp|Q9JLT2|TREA_MOUSE			Y
sp|Q9JMA9|S6A14_MOUSE					Y
sp|Q9JMB8|CNTN6_MOUSE	Y
sp|Q9QUN7|TLR2_MOUSE					Y
sp|Q9QUN9|DKK3_MOUSE	Y				Y
sp|Q9QUP5|HPLN1_MOUSE	Y
sp|Q9QUR8|SEM7A_MOUSE	Y	Y	Y		Y
sp|Q9QWR8|NAGAB_MOUSE	Y		Y	Y	Y
sp|Q9QXC1|FETUB_MOUSE			Y	Y
sp|Q9QXH4|ITAX_MOUSE					Y
sp|Q9QXZ6|SO1A1_MOUSE			Y
sp|Q9QY33|TSN3_MOUSE	Y		Y
sp|Q9QY76|VAPB_MOUSE			Y
sp|Q9QY81|PO210_MOUSE	Y	Y	Y	Y	Y
sp|Q9QY96|CASR_MOUSE			Y
sp|Q9QYC7|VKGC_MOUSE			Y	Y	Y
sp|Q9QYS2|GRM3_MOUSE	Y
sp|Q9QZC2|PLXC1_MOUSE	Y			Y	Y
sp|Q9QZF2|GPC1_MOUSE	Y
sp|Q9R013|CATF_MOUSE				Y
sp|Q9R069|BCAM_MOUSE	Y		Y		Y
sp|Q9R098|HGFA_MOUSE				Y
sp|Q9R0B9|PLOD2_MOUSE			Y		Y
sp|Q9R0E1|PLOD3_MOUSE	Y	Y	Y	Y	Y
sp|Q9R0E2|PLOD1_MOUSE	Y	Y	Y	Y	Y
sp|Q9R0L9|MUC24_MOUSE	Y		Y	Y
sp|Q9R0M0|CELR2_MOUSE	Y		Y		Y
sp|Q9R171|CBLN1_MOUSE	Y
sp|Q9R182|ANGL3_MOUSE				Y
sp|Q9R1E6|ENPP2_MOUSE	Y		Y
sp|Q9R1Q9|VAS1_MOUSE	Y	Y
sp|Q9R1S3|PIGN_MOUSE			Y		Y
sp|Q9R1V6|ADA22_MOUSE	Y		Y
sp|Q9R1V7|ADA23_MOUSE	Y
sp|Q9R1W5|CALRL_MOUSE					Y
sp|Q9WTR5|CAD13_MOUSE	Y	Y			Y
sp|Q9WTS5|TEN2_MOUSE	Y
sp|Q9WTS6|TEN3_MOUSE	Y
sp|Q9WU38|SCNNB_MOUSE			Y		Y
sp|Q9WU39|SCNNG_MOUSE			Y
sp|Q9WU60|ATRN_MOUSE	Y			Y
sp|Q9WUB6|CLCKB_MOUSE			Y
sp|Q9WUB7|CLCKA_MOUSE			Y
sp|Q9WUH7|SEM4G_MOUSE	Y			Y
sp|Q9WUP0|RAMP2_MOUSE					Y
sp|Q9WUU7|CATZ_MOUSE	Y		Y	Y	Y
sp|Q9WUZ9|ENTP5_MOUSE			Y	Y
sp|Q9WV18|GABR1_MOUSE	Y
sp|Q9WV54|ASAH1_MOUSE	Y	Y	Y	Y	Y
sp|Q9WV91|FPRP_MOUSE	Y
sp|Q9WVH9|FBLN5_MOUSE			Y
sp|Q9WVJ3|CBPQ_MOUSE			Y	Y
sp|Q9WVL3|S12A7_MOUSE		Y	Y	Y
sp|Q9WVL7|CXL15_MOUSE					Y
sp|Q9WVT6|CAH14_MOUSE			Y	Y	Y
sp|Q9Z0F8|ADA17_MOUSE			Y	Y	Y
sp|Q9Z0K8|VNN1_MOUSE			Y	Y
sp|Q9Z0L0|TPBG_MOUSE	Y
sp|Q9Z0L8|GGH_MOUSE			Y	Y	Y
sp|Q9Z0M5|LICH_MOUSE	Y		Y	Y	Y
sp|Q9Z0M6|CD97_MOUSE	Y		Y	Y	Y
sp|Q9Z0R4|ITSN1_MOUSE			Y
sp|Q9Z1F6|LECT1_MOUSE			Y
sp|Q9Z1L5|CA2D3_MOUSE	Y
sp|Q9Z1M0|P2RX7_MOUSE	Y	Y	Y	Y	Y
sp|Q9Z1X2|PTSS2_MOUSE	Y		Y
sp|Q9Z218|DPP6_MOUSE	Y
sp|Q9Z247|FKBP9_MOUSE		Y	Y	Y	Y
sp|Q9Z2A9|GGT5_MOUSE			Y	Y
sp|Q9Z2B5|E2AK3_MOUSE			Y
sp|Q9Z2C6|UPK1B_MOUSE					Y
sp|Q9Z2E9|BSCL2_MOUSE	Y		Y	Y
sp|Q9Z2G6|SE1L1_MOUSE	Y	Y	Y	Y	Y
sp|Q9Z2L6|MINP1_MOUSE	Y		Y	Y
sp|Q9Z2W8|GRIA4_MOUSE	Y
sp|Q9Z2W9|GRIA3_MOUSE	Y
sp|Q9Z306|S22A4_MOUSE	Y		Y	Y
sp|Q9Z319|CORIN_MOUSE		Y
sp|Q9Z329|ITPR2_MOUSE			Y	Y
